# Supplementary material for: Altered binding affinity of SIX1-Q177R correlates with enhanced WNT5A and WNT pathway effector expression in Wilms tumor
Source: Dis Model Mech. 2023 Nov 17;16(11):dmm050208. doi: 10.1242/dmm.050208 (PMC10668032; doi:10.1242/dmm.050208)
Supplement: Table S1. Microarray and RNA-seq differential gene expression analyses. [file dmm-16-050208-TableS1.xlsx]

## Sheet: Microarray_SIX12-Q177R-Blastema
	logFC	AveExpr	t	P.Value	adj.P.Val	B
ASB4	2.97394	4.75647	11.1752	5.35152e-14	9.60116e-10	20.3361
LYPD8	1.40307	5.47747	7.94666	8.0569e-10	7.22744e-06	11.947
LOC285191	1.20818	6.78614	7.43422	4.13309e-09	2.47173e-05	10.4783
C20orf204	0.722513	5.33561	6.74607	3.83181e-08	0.000171866	8.46379
HS3ST5	1.55635	5.49051	6.29659	1.66134e-07	0.000544617	7.12952
CDK14	-1.49604	9.60187	-6.26846	1.82136e-07	0.000544617	7.04572
GABRA5	0.999728	3.64571	6.16642	2.54285e-07	0.000581769	6.74147
KCNB2	0.651973	4.5992	6.16031	2.59414e-07	0.000581769	6.72326
RAD50	-1.25038	6.88776	-5.99323	4.48028e-07	0.000821491	6.22462
H3C3	0.537643	6.34406	5.98658	4.57885e-07	0.000821491	6.20475
CMTR2	-1.52499	8.95786	-5.94609	5.22702e-07	0.000821688	6.08386
LOC389895	0.939247	3.89524	5.93074	5.49594e-07	0.000821688	6.03804
AARS1	-0.790815	9.30523	-5.68443	1.2288e-06	0.00169584	5.30277
DEF8	-1.16499	8.27926	-5.6327	1.45469e-06	0.00186419	5.14846
ZNF513	0.720598	7.37572	5.59219	1.66005e-06	0.00194938	5.02769
H3C7	0.99052	4.14447	5.57803	1.73848e-06	0.00194938	4.98547
GPR39	3.98382	6.66959	5.55921	1.84843e-06	0.00195075	4.92938
TRIM56	-1.42004	8.26937	-5.46484	2.51312e-06	0.00250488	4.64837
PDK1	2.10086	7.91569	5.42332	2.87627e-06	0.00270115	4.52489
UBA3	0.598382	10.4716	5.37226	3.39524e-06	0.00270115	4.37311
SPATA31C2	0.745633	4.99265	5.36259	3.50342e-06	0.00270115	4.3444
TENT5C	-2.79373	7.93179	-5.33101	3.8815e-06	0.00270115	4.25063
PIH1D1	0.827944	9.55975	5.3271	3.931e-06	0.00270115	4.23903
SPTBN5	1.01683	6.19835	5.32539	3.95298e-06	0.00270115	4.23393
SLC9A7	-1.78658	6.74073	-5.31374	4.10509e-06	0.00270115	4.19938
FDPS	0.967182	9.93974	5.31137	4.13672e-06	0.00270115	4.19235
MEA1	0.703255	9.82749	5.30707	4.19485e-06	0.00270115	4.17958
MYO5A	-2.02962	8.56605	-5.30555	4.21561e-06	0.00270115	4.17507
H3-4	0.47595	5.38388	5.28263	4.54069e-06	0.00275029	4.10709
H1-3	1.30688	6.37104	5.27414	4.66718e-06	0.00275029	4.08194
ARHGEF39	1.17585	5.69052	5.26274	4.84282e-06	0.00275029	4.04814
CLIP4	-2.23926	8.84508	-5.25513	4.96361e-06	0.00275029	4.02559
H3C1	0.6222	4.51133	5.24926	5.05877e-06	0.00275029	4.00821
PMF1	0.948266	7.39175	5.23901	5.22948e-06	0.00275947	3.97784
RNF19A	-1.07866	9.99258	-5.22699	5.43698e-06	0.00278699	3.94223
LINC00960	1.88965	5.23006	5.21092	5.72699e-06	0.00285411	3.89467
N4BP1	-1.06903	9.79803	-5.19508	6.02787e-06	0.00292286	3.84781
RHEBL1	0.584025	6.56512	5.17932	6.34291e-06	0.00299469	3.80119
CLVS2	0.657937	4.63351	5.16635	6.6144e-06	0.00304279	3.76284
LYSMD3	-1.09208	9.31004	-5.15235	6.92016e-06	0.00306616	3.72148
KLHL36	-1.39712	9.84556	-5.14849	7.007e-06	0.00306616	3.71007
METTL21C	1.15886	4.32229	5.10946	7.94737e-06	0.00339485	3.59482
HOXB6	1.00537	5.03039	5.0968	8.27848e-06	0.00345405	3.55747
NPAS2	2.13187	7.80451	5.0834	8.64381e-06	0.00351152	3.51795
ZC3H12C	-1.41693	7.5441	-5.07757	8.80768e-06	0.00351152	3.50076
ARID4B	0.492533	4.75862	5.0276	1.03443e-05	0.00393818	3.35361
RBL2	-1.30184	10.25	-5.02576	1.04057e-05	0.00393818	3.3482
ZBTB42	-0.757748	5.84084	-5.02188	1.05364e-05	0.00393818	3.33678
NIPAL2	-2.38016	7.46956	-5.01105	1.09096e-05	0.00399449	3.30492
RHOU	2.19885	10.1849	4.99852	1.1358e-05	0.00407549	3.26806
EIPR1	0.531926	8.16168	4.98648	1.1806e-05	0.00415316	3.23267
SCLT1	1.29816	7.58683	4.95587	1.30246e-05	0.00449375	3.14279
MYB	2.35178	6.73551	4.93	1.41509e-05	0.00479022	3.06691
TENT4B	-1.28417	8.50496	-4.92249	1.44956e-05	0.00481603	3.04489
ARID3B	1.35761	7.64717	4.90937	1.51179e-05	0.00493146	3.00643
ATXN7L1	-0.662777	6.78703	-4.88934	1.61188e-05	0.00506716	2.94779
MLYCD	-0.939155	7.57407	-4.88313	1.64419e-05	0.00506716	2.92963
UCK2	0.777002	6.64603	4.88048	1.65819e-05	0.00506716	2.92188
MFHAS1	1.00075	9.40816	4.87288	1.699e-05	0.00506716	2.89964
PFKFB4	0.907173	7.13976	4.86524	1.74102e-05	0.00506716	2.87729
PFDN2	1.02511	10.3303	4.86394	1.74828e-05	0.00506716	2.87348
DHRS13	1.03975	7.52299	4.86218	1.75815e-05	0.00506716	2.86833
USF3	1.2371	9.08088	4.85843	1.77934e-05	0.00506716	2.85737
MAP3K20-AS1	0.748396	4.11177	4.85045	1.8253e-05	0.00511682	2.83405
NOG	2.45737	5.74665	4.83792	1.89979e-05	0.0052437	2.79746
MLLT3	2.13455	5.36921	4.83177	1.9375e-05	0.00526073	2.77948
NPDC1	-0.906731	7.95984	-4.82741	1.9646e-05	0.00526073	2.76678
ABHD17C	1.39342	7.65509	4.80877	2.08498e-05	0.00550096	2.71239
H1-4	0.683703	5.27647	4.78444	2.2531e-05	0.0058051	2.64147
TCAM1P	1.04582	3.9401	4.78279	2.26496e-05	0.0058051	2.63667
TGFA	2.78408	7.99311	4.77306	2.3363e-05	0.0059036	2.60831
CDKL5	-1.56829	7.15854	-4.75718	2.45737e-05	0.00612329	2.56211
MDGA2	1.22204	3.90821	4.74464	2.55741e-05	0.00628527	2.52562
DENND4A	-1.33671	6.69411	-4.72248	2.74397e-05	0.00665265	2.46125
SNTG2-AS1	3.94625	6.36676	4.70381	2.91162e-05	0.00691316	2.40703
TOX-DT	2.13053	5.9349	4.70199	2.92849e-05	0.00691316	2.40175
PHKB	-1.32903	8.15711	-4.68927	3.04909e-05	0.00703522	2.36486
STMN1	0.740758	4.21889	4.68828	3.05862e-05	0.00703522	2.36201
TBC1D31	1.12076	7.48561	4.67423	3.19796e-05	0.0072626	2.32129
SMIM10L1	0.699316	10.0845	4.65355	3.41445e-05	0.00756326	2.26142
TK2	-1.53554	8.53391	-4.64893	3.46472e-05	0.00756326	2.24806
C2orf92	0.971268	6.08963	4.6466	3.49037e-05	0.00756326	2.24132
HOXB9	2.77724	7.47149	4.64583	3.49897e-05	0.00756326	2.23907
RAB4A	0.911771	8.89847	4.63978	3.56656e-05	0.00761758	2.22158
IARS2	0.589525	10.2819	4.63488	3.62231e-05	0.00764562	2.20741
KRT40	1.06205	3.98404	4.62694	3.71434e-05	0.00774872	2.18448
LRP8	2.32157	6.26114	4.60849	3.93744e-05	0.00808115	2.13118
ASB13	-1.27902	8.52612	-4.60295	4.00687e-05	0.00808115	2.11521
ATXN1L	-1.19512	9.82202	-4.6028	4.00882e-05	0.00808115	2.11477
H2AC16	0.430443	4.03277	4.58736	4.209e-05	0.00839041	2.07025
LAMC1	1.09432	11.6363	4.57729	4.34485e-05	0.00851436	2.04123
PSMB6	0.610614	10.7793	4.575	4.37632e-05	0.00851436	2.03463
SNTG2	1.5971	5.19602	4.57231	4.41355e-05	0.00851436	2.02689
COG8	-0.601052	7.37826	-4.56797	4.47433e-05	0.00853978	2.0144
H2BC3	0.599593	4.26502	4.55809	4.61588e-05	0.00871722	1.98595
C1orf53	0.857028	6.24644	4.55086	4.72215e-05	0.00873945	1.96516
RANGAP1	0.485702	7.68974	4.55067	4.72508e-05	0.00873945	1.96459
NCAPH	2.15033	7.30164	4.54565	4.80024e-05	0.00878787	1.95018
TPP2	0.482769	3.91388	4.53865	4.90727e-05	0.00889307	1.93004
PTTG3P	1.73578	6.89269	4.53276	4.99893e-05	0.00896858	1.91313
C1QTNF4	2.27671	7.14795	4.52422	5.13502e-05	0.00912152	1.88861
SKA3	1.45083	7.30957	4.52093	5.18851e-05	0.00912618	1.87914
GOLIM4	-1.57059	10.8054	-4.51042	5.36267e-05	0.0092784	1.84899
NFIC	-2.18258	8.98338	-4.50949	5.37848e-05	0.0092784	1.8463
KIAA0586	0.670478	7.42925	4.50403	5.47139e-05	0.00934879	1.83066
NACC2	-2.3948	7.41733	-4.49741	5.58631e-05	0.00945509	1.81169
ZCCHC14	-1.27285	9.59661	-4.48207	5.8619e-05	0.00982882	1.76772
GTF3C6	0.6604	11.013	4.47306	6.02976e-05	0.0099472	1.74194
HAUS8	0.821936	6.74189	4.47234	6.04339e-05	0.0099472	1.73988
MEIOC	2.80739	4.57311	4.4677	6.13196e-05	0.0100012	1.7266
HEBP2	0.712971	10.0216	4.46235	6.23569e-05	0.0100788	1.71129
GLG1	-0.911938	8.671	-4.45869	6.30764e-05	0.0101026	1.70081
GNAL	2.16103	7.96155	4.4559	6.36303e-05	0.0101026	1.69283
MCM8	0.703475	6.58487	4.43765	6.73706e-05	0.0104796	1.6407
AKR1C3	-2.91232	9.03241	-4.43674	6.7562e-05	0.0104796	1.63811
DDX28	-0.649985	7.69201	-4.43468	6.79994e-05	0.0104796	1.63222
DDX31	0.536809	7.71686	4.43307	6.83412e-05	0.0104796	1.62765
LSM3	0.761999	10.6583	4.42471	7.01518e-05	0.010666	1.60378
STMN3	-1.82662	9.02966	-4.40822	7.38611e-05	0.0111356	1.55677
MCRIP1	0.478267	8.74316	4.40414	7.4808e-05	0.0111844	1.54514
SPAG7	0.531491	9.94412	4.38968	7.82606e-05	0.0114349	1.50398
POLD3	0.70796	8.62822	4.38968	7.82613e-05	0.0114349	1.50397
POC1A	0.979167	6.32523	4.38529	7.93386e-05	0.0114349	1.4915
SESTD1	0.930381	9.58144	4.385	7.94104e-05	0.0114349	1.49067
TAPBP	-1.60983	8.6318	-4.38396	7.96701e-05	0.0114349	1.48769
ZBTB7A	-0.998485	9.2106	-4.36122	8.55187e-05	0.012118	1.42307
ARHGAP11A	1.61157	5.64397	4.36024	8.57807e-05	0.012118	1.42028
DNAJB9	-1.02181	8.76622	-4.3524	8.78979e-05	0.0123201	1.39805
PRKCE	-1.10136	7.5303	-4.3328	9.34224e-05	0.012867	1.34246
SPATA2L	-0.856527	7.90795	-4.32992	9.42617e-05	0.012867	1.33431
NFAT5	-1.28153	9.60168	-4.32411	9.59778e-05	0.012867	1.31785
DTX1	1.19126	7.28765	4.3235	9.61617e-05	0.012867	1.31611
ZNRD2	0.624387	7.74034	4.323	9.63117e-05	0.012867	1.31469
NUDT7	-1.65066	6.89085	-4.31904	9.75022e-05	0.012867	1.30349
CCDC9B	-1.42129	6.71572	-4.31863	9.76276e-05	0.012867	1.30232
NARF	1.2603	8.09165	4.31661	9.8242e-05	0.012867	1.2966
CYLD	-1.39375	8.02773	-4.31657	9.82542e-05	0.012867	1.29648
SPC24	1.58536	7.04729	4.31099	9.99688e-05	0.0129163	1.28071
CAPN14	0.252685	3.54686	4.31066	0.000100071	0.0129163	1.27978
SARS2	0.760326	7.20836	4.3052	0.00010178	0.0130432	1.26434
HARS1	0.528382	9.21537	4.26959	0.000113654	0.0144614	1.16377
OTP	1.05456	5.24555	4.26561	0.00011506	0.0144704	1.15257
POLD1	0.757544	7.26663	4.26029	0.000116969	0.0144704	1.13757
ARID3A	0.986166	7.53264	4.25864	0.000117566	0.0144704	1.13293
LYSMD2	-1.75371	8.62522	-4.25841	0.00011765	0.0144704	1.13228
AOPEP	0.990008	7.17712	4.25812	0.000117757	0.0144704	1.13145
GMPS	1.05482	8.95271	4.25417	0.000119203	0.0145051	1.12033
SF3B6	0.580759	11.4261	4.25008	0.000120722	0.0145051	1.1088
FTO	-0.911562	9.17108	-4.24871	0.000121233	0.0145051	1.10495
FOXP4	1.14514	7.51475	4.2486	0.000121273	0.0145051	1.10464
PRELID2	0.565599	7.32964	4.2428	0.000123467	0.0146696	1.08831
NRM	0.721479	8.62369	4.23379	0.000126948	0.0148768	1.06298
HIVEP2	-1.20935	7.73933	-4.23344	0.000127086	0.0148768	1.06199
PCGF5	-1.62468	8.90799	-4.23188	0.000127698	0.0148768	1.05762
LRTM2	0.730936	7.12043	4.22464	0.000130582	0.0151146	1.03727
ELP6	0.589035	8.75433	4.21474	0.000134631	0.0154834	1.00946
GDF11	1.29087	7.97917	4.2072	0.000137794	0.015649	0.988312
FAM20C	-2.07514	8.98293	-4.20535	0.000138582	0.015649	0.983121
LURAP1L	-1.94745	8.6207	-4.20511	0.000138688	0.015649	0.982424
PARP1	1.2542	9.89259	4.20081	0.000140533	0.0157307	0.970385
DACH2	2.80604	4.68396	4.19936	0.000141165	0.0157307	0.966302
BNIP3	1.5899	10.1603	4.19658	0.000142376	0.0157455	0.958526
LINC01799	0.873871	4.13313	4.19504	0.000143053	0.0157455	0.954203
MAPKAPK5	0.752333	7.71976	4.19109	0.000144804	0.015841	0.943128
EPB41	1.44999	9.43743	4.18533	0.000147391	0.0160124	0.927001
MARCHF11	1.48679	5.07471	4.18222	0.000148806	0.0160124	0.918305
CFAP251	0.469201	5.41841	4.18169	0.000149048	0.0160124	0.916824
CENPBD1P	-0.519496	8.02473	-4.17824	0.000150638	0.0160869	0.907162
TBCA	0.627508	12.2973	4.17174	0.000153678	0.0163144	0.888979
CDCA5	1.71018	8.05819	4.16203	0.00015833	0.0167094	0.861829
TADA2A	0.505223	6.36233	4.15668	0.000160954	0.0167701	0.846871
RIPOR1	-0.808054	9.09984	-4.15548	0.000161546	0.0167701	0.843528
ORC1	1.01171	5.0742	4.15456	0.000162003	0.0167701	0.840958
OCA2	1.27426	5.38362	4.15305	0.000162756	0.0167701	0.836736
TMEM268	-1.17215	7.02709	-4.15051	0.000164027	0.0167701	0.829655
ASMTL-AS1	0.371961	6.18493	4.14955	0.000164513	0.0167701	0.826962
RNASEH2C	0.643546	8.76719	4.14147	0.00016864	0.0170936	0.804418
LOC105377134	2.26809	6.50979	4.1384	0.00017023	0.0170992	0.795876
UBE2G1	0.581101	8.56636	4.1377	0.000170601	0.0170992	0.793896
CA8	1.59642	6.40879	4.13299	0.000173079	0.0171305	0.780775
VPS45	0.59352	9.37049	4.13047	0.000174418	0.0171305	0.773764
IRF2	-0.848251	7.97268	-4.13045	0.000174429	0.0171305	0.773703
TBC1D7	1.13466	8.48221	4.12826	0.000175602	0.0171305	0.767607
ALDOC	0.762786	7.01328	4.12647	0.00017657	0.0171305	0.762607
PIWIL1	0.655527	4.7876	4.12387	0.000177982	0.0171305	0.755357
CCDC150	1.39966	5.55162	4.12159	0.000179225	0.0171305	0.749025
KRTAP7-1	0.390962	4.91011	4.11831	0.000181033	0.0171305	0.739897
ZDHHC7	-0.797503	9.30819	-4.11759	0.000181434	0.0171305	0.737882
MOB3C	-1.20132	7.213	-4.11691	0.000181809	0.0171305	0.736005
LRP11	-1.43428	9.08234	-4.11473	0.000183029	0.0171305	0.72992
VWCE	0.710006	7.36515	4.11446	0.000183182	0.0171305	0.729162
AURKB	2.31338	6.48062	4.11337	0.000183789	0.0171305	0.726152
KLRK1-AS1	1.97819	6.63146	4.1124	0.00018434	0.0171305	0.72343
KNSTRN	1.51364	7.79729	4.11081	0.000185236	0.0171305	0.719017
ANP32E	1.15056	10.9223	4.10446	0.000188867	0.0173768	0.701358
MIR5188	0.473307	3.84429	4.10041	0.00019122	0.0174952	0.690096
PSMD6	0.553262	10.4328	4.0989	0.000192105	0.0174952	0.6859
PIF1	1.09202	6.92481	4.09521	0.000194282	0.0176001	0.675648
RRM2	2.54915	8.92002	4.09363	0.000195218	0.0176001	0.671277
GPN1	0.703606	9.10233	4.07838	0.000204519	0.0183224	0.628952
DAB1	2.08218	6.16684	4.07718	0.000205273	0.0183224	0.625609
ESPL1	1.2354	7.72796	4.07056	0.000209454	0.018603	0.607275
ISCA2	0.693132	9.32073	4.05986	0.000216398	0.0190933	0.577623
SAAL1	1.04364	7.84659	4.05879	0.000217103	0.0190933	0.57467
GALNS	-1.10472	7.98495	-4.05558	0.000219237	0.019187	0.565777
TROAP	1.10723	7.26325	4.05197	0.000221659	0.0193048	0.55579
LOC100130111	0.27149	3.94022	4.04475	0.000226581	0.0196381	0.53583
NMNAT2	1.44746	6.40196	4.04243	0.000228186	0.0196822	0.529411
TMEM170A	-0.90599	9.03159	-4.03832	0.000231055	0.0198342	0.518058
WDR54	1.45037	9.44705	4.03569	0.000232911	0.0198586	0.510787
SLC12A4	0.368309	7.11195	4.03478	0.000233552	0.0198586	0.508289
SS18L2	0.60619	9.36962	4.02847	0.000238076	0.0201478	0.490856
EXO1	2.10924	6.73674	4.02582	0.000240003	0.0202155	0.48353
PCIF1	0.465563	7.30091	4.02294	0.000242112	0.0202978	0.475583
MRPS7	0.730716	8.96756	4.01592	0.000247322	0.0206382	0.456238
H1-9P	0.444565	5.30561	4.00972	0.000252022	0.0208896	0.439139
SLC35F5	-0.885778	10.3351	-4.00811	0.000253251	0.0208896	0.434716
GPSM2	1.66389	7.63877	4.00736	0.000253829	0.0208896	0.432648
TMEM134	0.493439	8.18454	4.00245	0.000257638	0.0211063	0.419117
HJURP	1.89641	7.03996	4.00005	0.000259514	0.0211622	0.412526
RNASEL	-1.39152	8.41703	-3.99655	0.000262282	0.0211622	0.402893
COMMD1	0.603222	9.53701	3.99639	0.000262409	0.0211622	0.402453
MSRB3	-2.08231	9.58721	-3.99536	0.000263225	0.0211622	0.399631
PI4K2B	0.793546	8.48068	3.99412	0.000264217	0.0211622	0.396214
RHOB	-2.20937	9.35571	-3.992	0.000265925	0.0212043	0.390363
GALNT10	-2.01369	7.38752	-3.9888	0.000268514	0.0212091	0.381563
SMC4	1.42723	10.2713	3.98544	0.000271253	0.0212091	0.372349
SGO1	1.41453	5.42117	3.98541	0.000271281	0.0212091	0.372255
TRIP6	-1.01511	8.47225	-3.98482	0.000271764	0.0212091	0.370638
FHOD1	-0.633141	7.36089	-3.98466	0.000271897	0.0212091	0.370197
ANGPT1	-2.13451	8.4612	-3.98008	0.00027569	0.0213365	0.357616
AKTIP	-1.09155	8.57031	-3.97982	0.000275909	0.0213365	0.356896
PHLPP2	-0.980518	7.80764	-3.97244	0.000282135	0.02171	0.336633
NLRX1	-0.892324	7.94081	-3.97124	0.000283158	0.02171	0.333347
ATP6V0D1	-1.07467	9.76223	-3.96804	0.000285915	0.0218281	0.32455
L3MBTL3	1.10414	7.63728	3.96143	0.000291677	0.0221736	0.306439
CBX4	-1.20311	9.93334	-3.95852	0.000294248	0.0222747	0.29847
TBC1D9	-1.09889	10.223	-3.9564	0.00029614	0.0223237	0.292654
CD300A	0.422633	5.20035	3.95469	0.000297676	0.0223457	0.287956
FAM3C	-1.18928	10.79	-3.94892	0.000302907	0.0225919	0.272147
VPS4A	-0.526056	8.23844	-3.94816	0.000303595	0.0225919	0.270088
MAGOHB	0.615864	5.11342	3.94692	0.000304735	0.0225919	0.266686
MYO19	0.5668	8.00563	3.94231	0.000308998	0.0228137	0.254079
PGAP2	0.643399	7.97945	3.93516	0.000315733	0.0231171	0.234511
SNRPC	0.862523	10.1586	3.9346	0.000316267	0.0231171	0.232978
CLSPN	0.923452	5.98437	3.93386	0.000316972	0.0231171	0.230958
TTC29	1.55706	4.0173	3.93049	0.000320202	0.0232581	0.221759
SOX7	-2.12052	7.75567	-3.92873	0.000321908	0.0232877	0.216938
LEPROT	-1.02569	9.8362	-3.92701	0.000323581	0.0233147	0.212235
KIF4A	2.25056	7.1459	3.92107	0.000329418	0.0236403	0.196016
ITPRID2	1.04269	10.1219	3.91582	0.000334661	0.0239209	0.181692
CDCA2	2.06702	6.93789	3.91415	0.000336342	0.0239457	0.177146
TWSG1	-0.895731	11.295	-3.91271	0.000337807	0.0239549	0.173204
EFR3A	-1.1309	10.5605	-3.90756	0.000343079	0.024233	0.159158
BLCAP	-1.0632	8.99193	-3.90051	0.000350417	0.0245699	0.139963
CKAP2L	1.77285	7.57568	3.90035	0.000350588	0.0245699	0.139521
TPRKB	0.858823	10.1084	3.89695	0.000354189	0.0246463	0.130253
MGAM	3.33243	6.81951	3.89673	0.000354426	0.0246463	0.129647
IFRD1	-0.905032	9.34189	-3.89362	0.000357752	0.0247816	0.121177
CMTM8	1.56543	8.19156	3.89065	0.000360949	0.0248273	0.113111
ZC3HAV1	-1.24721	9.09773	-3.89044	0.000361179	0.0248273	0.112532
MRM3	0.519155	8.13738	3.8873	0.000364599	0.0249667	0.103987
ABT1	0.588586	8.53728	3.88584	0.0003662	0.024981	0.100015
LOC100505912	0.557016	4.8722	3.88442	0.000367765	0.0249927	0.0961478
ITFG1	-0.839156	10.2896	-3.87425	0.000379147	0.025669	0.068516
SPTY2D1OS	0.430403	4.91467	3.87144	0.000382345	0.0257178	0.0609006
TRAIP	0.816359	6.83992	3.86891	0.000385255	0.0257178	0.0540293
SPC25	2.65312	5.79638	3.86875	0.000385445	0.0257178	0.0535816
PDYN	0.649238	5.44653	3.86861	0.000385601	0.0257178	0.0532143
CHRNA5	1.62858	5.31967	3.86104	0.000394445	0.0260833	0.0326618
DTYMK	1.1055	7.42994	3.86042	0.00039517	0.0260833	0.0309972
ALG6	0.546231	8.61373	3.85963	0.000396114	0.0260833	0.0288351
GAS5-AS1	0.524354	4.98429	3.85827	0.000397727	0.0260833	0.0251532
LDHAL6A	0.340641	5.40157	3.85774	0.000398351	0.0260833	0.0237322
UNC5B-AS1	2.47992	7.49118	3.85576	0.000400718	0.0261429	0.0183624
RASSF6	3.01401	6.12815	3.85389	0.000402966	0.0261943	0.0132929
NFE2L2	-1.00579	11.4152	-3.84894	0.000408982	0.026272	-0.000134939
FAM131A	-0.689743	7.93351	-3.8486	0.000409394	0.026272	-0.00104704
ZFPM1	-0.337617	6.76118	-3.84853	0.000409475	0.026272	-0.00122688
KIF14	2.39432	7.33724	3.84775	0.000410431	0.026272	-0.00333833
SLC7A6OS	-0.641295	7.34893	-3.8469	0.000411484	0.026272	-0.00566159
STAM2	-0.610995	9.26547	-3.84534	0.000413399	0.0263007	-0.0098673
ASPM	2.88076	6.56726	3.84092	0.0004189	0.026361	-0.0218438
UBALD2	0.588651	8.25092	3.84008	0.000419954	0.026361	-0.0241207
CENPE	2.03938	6.7722	3.84007	0.000419961	0.026361	-0.0241365
VIT	0.745064	5.19334	3.8393	0.000420927	0.026361	-0.0262182
COX4I1	-0.842869	6.68144	-3.83869	0.000421694	0.026361	-0.0278676
FUT11	0.604751	8.77722	3.83581	0.000425337	0.0264964	-0.0356594
ATXN7L3	0.395063	7.93725	3.83186	0.000430389	0.0266322	-0.0463558
RANBP10	-0.65374	6.97238	-3.83095	0.000431557	0.0266322	-0.0488112
TBCE	0.91838	7.16349	3.83063	0.000431969	0.0266322	-0.0496756
NEIL3	2.12061	5.83538	3.82638	0.000437472	0.0267749	-0.0611401
GFOD2	-0.433568	7.18753	-3.82626	0.000437638	0.0267749	-0.0614842
FLT4	0.385156	6.36903	3.82443	0.000440036	0.0267749	-0.0664331
PLXDC2	-2.02661	9.59895	-3.82426	0.000440253	0.0267749	-0.0668813
FBH1	-0.412003	8.46977	-3.81646	0.000450615	0.0273124	-0.0879491
SLC23A2	-0.813708	8.11176	-3.81478	0.000452864	0.0273563	-0.0924575
MRPL37	0.629806	8.64516	3.81199	0.000456655	0.0274928	-0.100007
LRRC71	0.422628	5.83355	3.80974	0.000459719	0.0275838	-0.106061
CCNF	0.918194	7.34523	3.80834	0.000461646	0.0275838	-0.109849
MON1B	-0.933461	8.79001	-3.80751	0.00046278	0.0275838	-0.112071
RRP36	0.589324	8.64668	3.8024	0.000469877	0.0279141	-0.12585
IFNAR1	-1.30423	8.35525	-3.80009	0.000473123	0.0279904	-0.132082
HYLS1	1.16033	8.03397	3.79926	0.000474281	0.0279904	-0.134295
ARHGEF37	-1.7272	6.9313	-3.79781	0.000476334	0.0280193	-0.138205
PALM2AKAP2	-1.30505	10.4144	-3.79587	0.00047909	0.0280894	-0.143429
CHD1L	1.03912	9.96503	3.78982	0.000487785	0.028506	-0.159709
DHPS	0.640202	7.90886	3.78629	0.000492926	0.0287129	-0.169199
MTFR2	1.84856	5.29851	3.78439	0.000495725	0.0287825	-0.174323
ZNF589	0.491052	7.22762	3.78239	0.000498679	0.0288606	-0.179701
ZNF319	-0.772458	7.12863	-3.77703	0.000506669	0.0292287	-0.194085
GTPBP8	1.19432	8.36341	3.77076	0.000516191	0.0296826	-0.210934
LINC00929	0.365764	4.99389	3.7668	0.000522283	0.029937	-0.221549
MZT1	1.04922	8.83884	3.76157	0.000530443	0.0302882	-0.235574
CHST12	-0.395232	6.70335	-3.76072	0.000531786	0.0302882	-0.237863
ENSA	0.56508	10.2169	3.7525	0.000544899	0.0309368	-0.259897
DNAJC25	-0.674682	8.22417	-3.7512	0.000546991	0.0309576	-0.263363
DHFR	1.40154	9.44297	3.74743	0.000553123	0.0312062	-0.273446
WDR76	0.887917	6.47163	3.73778	0.000569144	0.0320094	-0.299268
MAVS	-0.446708	8.49001	-3.73363	0.000576167	0.0323032	-0.310358
CENPM	1.1295	7.49974	3.73159	0.000579651	0.0323973	-0.315808
KHDRBS3	0.866245	4.96744	3.72817	0.000585535	0.0325438	-0.32494
UBE2T	2.6184	8.48313	3.72796	0.000585902	0.0325438	-0.325505
WNT5A	2.28464	7.65735	3.725	0.000591043	0.0327281	-0.333404
ALG8	0.739183	8.7651	3.72205	0.000596216	0.0328356	-0.341281
HTRA1	-2.26254	10.1596	-3.72168	0.000596875	0.0328356	-0.34228
NAP1L3	-2.72978	7.33089	-3.72026	0.000599367	0.0328356	-0.346046
PMEPA1	-2.03425	8.79776	-3.71919	0.000601268	0.0328356	-0.348908
RNASEH2A	1.46592	8.55595	3.7187	0.000602136	0.0328356	-0.350213
POLK	-0.693541	9.58904	-3.71733	0.000604581	0.032869	-0.353875
CYP26B1	-1.23294	6.81236	-3.71516	0.000608466	0.0329122	-0.359665
DEPDC1	2.42975	6.369	3.71356	0.000611339	0.0329122	-0.363923
MMP2	-2.34793	9.10745	-3.71314	0.000612105	0.0329122	-0.365053
PSMD8	0.681508	10.5656	3.7128	0.000612712	0.0329122	-0.36595
LIG1	0.697591	7.92458	3.71117	0.000615661	0.0329482	-0.370289
PPM1G	0.483793	9.01762	3.7104	0.000617056	0.0329482	-0.372334
TMEM248	-0.744079	9.93852	-3.70851	0.000620511	0.0330344	-0.377381
BCOR	1.30125	8.37153	3.7057	0.000625666	0.0331134	-0.384857
SYVN1	-0.421822	8.29181	-3.70511	0.000626749	0.0331134	-0.386421
WDR70	0.497092	8.857	3.70454	0.00062781	0.0331134	-0.387949
UBA2	0.517518	7.1798	3.70363	0.0006295	0.0331134	-0.390378
POLR2H	0.698151	9.46826	3.7027	0.000631223	0.0331134	-0.392848
GAPDH	0.696053	13.058	3.70158	0.000633308	0.0331259	-0.395828
FCSK	-0.630601	7.28509	-3.69714	0.00064164	0.0334641	-0.407638
HDAC9	-1.63065	7.48815	-3.69551	0.000644731	0.0335279	-0.41198
COX5B	0.517974	7.06954	3.69245	0.000650563	0.033661	-0.420115
CLPX	0.631746	9.03612	3.6922	0.000651043	0.033661	-0.420781
ZCCHC9	0.441248	8.85477	3.69001	0.000655251	0.0337009	-0.426602
FANCD2	1.87705	7.85414	3.68984	0.000655571	0.0337009	-0.427043
CENPI	1.03404	5.80648	3.68318	0.000668546	0.0342696	-0.444746
FAM170B	0.296747	4.67939	3.68202	0.000670821	0.0342883	-0.447815
IFI27L1	0.487762	8.05086	3.68056	0.000673718	0.0343386	-0.451708
PABIR2	0.763005	7.09402	3.67675	0.0006813	0.0346266	-0.461814
MKRN1	-0.725367	9.97257	-3.67371	0.000687397	0.0347819	-0.469861
LINC00847	-0.75837	7.91409	-3.67252	0.000689809	0.0347819	-0.473024
RAP1GDS1	0.702826	9.01332	3.67234	0.000690171	0.0347819	-0.473497
LINC02086	1.18622	5.96398	3.66873	0.000697537	0.0350546	-0.483083
SLCO5A1	2.52723	5.9253	3.66395	0.00070738	0.0354001	-0.495736
EQTN	0.231444	3.75205	3.66345	0.000708421	0.0354001	-0.497065
GEMIN7	0.612226	7.63177	3.66229	0.000710822	0.0354001	-0.500119
GTF3C5	0.539781	6.75976	3.66102	0.000713491	0.0354001	-0.503503
DEFB121	0.256075	4.3648	3.65935	0.000716994	0.0354001	-0.507924
CLN6	0.316398	6.90134	3.65928	0.000717123	0.0354001	-0.508087
C5orf22	0.484707	8.46543	3.65718	0.000721567	0.0354001	-0.513664
GNL3	0.837532	9.9518	3.65446	0.000727329	0.0354001	-0.520844
CNPY4	-0.607369	8.22882	-3.65375	0.000728857	0.0354001	-0.522739
RNF213	-0.712079	7.80189	-3.65227	0.000732029	0.0354001	-0.526658
NRP1	-1.1258	10.3575	-3.65131	0.000734083	0.0354001	-0.529187
SSPOP	0.287637	7.21816	3.6509	0.000734968	0.0354001	-0.530275
HK1	0.829822	10.207	3.65071	0.000735374	0.0354001	-0.530774
HOXC12	0.588477	5.19455	3.65046	0.000735907	0.0354001	-0.531428
COPS3	0.872071	9.46538	3.65032	0.000736209	0.0354001	-0.531798
DDB2	1.00107	7.88811	3.64967	0.000737607	0.0354001	-0.533511
TRIAP1	0.740667	9.67103	3.64951	0.000737954	0.0354001	-0.533935
NELFE	0.632038	9.55365	3.6459	0.000745811	0.0356134	-0.543494
XRCC6	0.635989	11.2234	3.64564	0.00074637	0.0356134	-0.54417
ADGRG1	-2.14723	8.92749	-3.64252	0.000753213	0.0358446	-0.552407
ALYREF	0.966035	9.98688	3.63905	0.000760907	0.0360464	-0.561578
HNRNPL	0.634106	10.0088	3.63822	0.000762748	0.0360464	-0.563758
SIDT2	-1.1261	10.4405	-3.63733	0.000764743	0.0360464	-0.566115
EPB41L4A	0.719055	5.63419	3.637	0.000765491	0.0360464	-0.566998
GCA	-2.69307	7.73628	-3.63519	0.000769545	0.0361424	-0.571763
SNRPD3	0.738543	10.9867	3.63078	0.000779525	0.0364773	-0.583391
TMEM199	0.460262	8.44219	3.63025	0.000780742	0.0364773	-0.584797
TRPM1	0.217706	3.63984	3.62872	0.000784245	0.0365458	-0.588836
TK1	1.2393	7.29696	3.62616	0.000790125	0.0367245	-0.595576
CNST	0.64778	8.0139	3.62436	0.000794292	0.0368129	-0.600321
TCF19	0.755217	7.13247	3.62357	0.000796132	0.0368129	-0.602408
ZDHHC5	-0.473749	8.8424	-3.62142	0.000801131	0.0369488	-0.608055
LOC390705	0.314538	6.58986	3.61968	0.00080521	0.0370417	-0.612635
TM4SF1	-2.16619	9.82508	-3.61554	0.000815014	0.0373388	-0.623552
SELENOW	-0.719381	9.87045	-3.6152	0.00081583	0.0373388	-0.624454
THEM4	0.866457	7.76818	3.61263	0.000821946	0.037523	-0.63119
KIF2C	2.10912	7.95569	3.61139	0.000824928	0.0375635	-0.634456
DHX37	0.342399	8.00372	3.61003	0.000828219	0.0375888	-0.638047
NAT1	-1.65136	7.19965	-3.60943	0.000829673	0.0375888	-0.639628
KCTD21	-0.808037	6.35125	-3.60627	0.000837354	0.0378412	-0.647939
ATP2B1-AS1	-1.09799	7.96794	-3.60246	0.000846703	0.0380594	-0.65795
NFIA	-1.4792	9.79586	-3.60235	0.00084696	0.0380594	-0.658223
BTN1A1	1.23983	5.26415	3.60164	0.000848728	0.0380594	-0.660104
CFAP107	0.283848	4.99071	3.60085	0.000850667	0.0380594	-0.662161
TBC1D4	-1.45354	8.62817	-3.59749	0.000859028	0.0383378	-0.670979
BRCA2	1.17184	5.40092	3.5926	0.000871348	0.0387041	-0.683817
SEPTIN7P14	0.46156	5.83487	3.59252	0.000871549	0.0387041	-0.684025
H3C12	0.41161	5.02413	3.58309	0.000895794	0.0396826	-0.708757
CNOT9	0.784159	8.64982	3.58084	0.000901672	0.0398446	-0.714652
CSNK2A2	-0.637262	8.68817	-3.57783	0.000909588	0.0400956	-0.722529
HAT1	0.4585	9.85779	3.57612	0.000914126	0.0401969	-0.727013
AP1G1	-0.776796	9.33713	-3.56977	0.00093113	0.0407105	-0.74362
WASL	-0.843958	10.273	-3.56956	0.000931693	0.0407105	-0.744165
GPR176	1.35618	8.59895	3.56922	0.000932613	0.0407105	-0.745054
RAD51	0.420939	4.60794	3.56785	0.000936328	0.0407735	-0.748636
SNAP47	0.65897	9.14426	3.56554	0.000942627	0.0409484	-0.754676
JAK2	-1.15315	6.54968	-3.56325	0.000948933	0.0411227	-0.760683
PTPN21	-1.16193	8.13864	-3.56004	0.000957785	0.0414063	-0.769047
CAVIN4	1.42701	5.81325	3.55915	0.000960259	0.0414135	-0.77137
SFMBT1	-0.42878	4.5517	-3.55809	0.000963213	0.0414413	-0.774138
EEIG1	-0.756113	7.34387	-3.55379	0.000975309	0.0418613	-0.785377
SNAPIN	0.546349	9.99135	3.55293	0.000977749	0.0418659	-0.787628
DIAPH3	1.49954	7.36703	3.55177	0.00098104	0.0419068	-0.790654
MRPL22	0.640528	9.33588	3.54983	0.000986571	0.0419464	-0.795717
ERLIN2	-0.877547	6.08869	-3.5498	0.000986643	0.0419464	-0.795783
PPP2CA	0.467703	11.2573	3.54632	0.000996639	0.0421981	-0.80486
CROT	-0.788594	9.18661	-3.54545	0.00099914	0.0421981	-0.807117
NBL1	-1.0759	9.08263	-3.54529	0.00099962	0.0421981	-0.807549
RYBP	0.415368	4.74894	3.54211	0.00100886	0.0424881	-0.815832
RUSC2	-0.454453	7.78395	-3.53904	0.00101786	0.0425442	-0.823832
TEDC2	0.625729	6.84651	3.53887	0.00101837	0.0425442	-0.82428
TMEM63A	-0.97068	7.62459	-3.53848	0.0010195	0.0425442	-0.82528
VRK1	1.24345	8.11692	3.53802	0.00102087	0.0425442	-0.826489
BORA	1.35369	6.94817	3.53762	0.00102205	0.0425442	-0.827527
TGIF1	0.321065	6.36611	3.53305	0.00103564	0.0429451	-0.83942
ATAD5	1.10098	6.88417	3.53235	0.00103774	0.0429451	-0.841242
DGKQ	-0.794704	7.08975	-3.5319	0.00103907	0.0429451	-0.842397
ZC3H12B	-1.32609	5.94907	-3.52965	0.00104587	0.0429451	-0.848272
SERINC5	-1.49084	10.133	-3.52961	0.00104599	0.0429451	-0.84837
NDE1	1.38553	8.4189	3.52778	0.00105154	0.0429451	-0.853135
H4C2	0.489093	6.22985	3.52624	0.00105621	0.0429451	-0.857126
PRR11	1.74186	8.66485	3.52623	0.00105624	0.0429451	-0.85715
LINC00867	0.288995	4.31158	3.52613	0.00105656	0.0429451	-0.857424
PSMB7	0.612662	11.0387	3.52612	0.00105657	0.0429451	-0.857426
BLM	1.54076	6.72517	3.52549	0.00105849	0.0429451	-0.859067
HAS3	-0.511091	4.94242	-3.5243	0.00106213	0.0429451	-0.862157
LINC02387	1.13556	4.93705	3.52409	0.0010628	0.0429451	-0.862719
CHD9	-0.929238	10.6347	-3.52295	0.00106631	0.0429704	-0.865687
CDKN3	2.1703	7.969	3.52233	0.00106821	0.0429704	-0.867293
NPC1L1	0.330128	6.20584	3.51974	0.00107622	0.0430971	-0.874016
PLEKHG2	0.424469	8.33399	3.51973	0.00107626	0.0430971	-0.874045
NOSIP	0.689364	9.02689	3.51847	0.00108017	0.0430971	-0.877312
PGK2	0.336656	5.33066	3.51821	0.00108097	0.0430971	-0.877977
NMI	-1.30599	9.02813	-3.51473	0.00109188	0.0433763	-0.887016
JHY	-1.14576	6.1629	-3.51444	0.00109281	0.0433763	-0.887779
LRR1	1.08991	8.16141	3.51256	0.00109875	0.043516	-0.89266
AP1G2	0.30414	5.8915	3.51157	0.00110188	0.0435436	-0.895214
COX7A2	0.759986	12.055	3.50988	0.00110728	0.0436239	-0.89961
MNX1	0.441845	4.63448	3.50941	0.00110877	0.0436239	-0.900826
PLEKHG4B	1.2138	6.92582	3.5083	0.00111232	0.0436675	-0.903696
ERCC8	0.687176	7.71117	3.50597	0.00111982	0.0438155	-0.909744
CIART	0.8254	5.83641	3.50515	0.00112246	0.0438155	-0.911861
CDC25A	1.88005	7.03012	3.50436	0.00112503	0.0438155	-0.913917
RRP15	0.728273	8.46332	3.50371	0.00112714	0.0438155	-0.915606
CFC1	0.468539	5.85806	3.50329	0.00112849	0.0438155	-0.916686
TEX30	1.20815	8.11747	3.5026	0.00113074	0.0438155	-0.918474
RSPRY1	-0.74139	9.12969	-3.50142	0.00113459	0.0438701	-0.921535
CDK2	1.0844	8.75482	3.49873	0.00114339	0.0441151	-0.92848
KCNJ11	0.347701	5.54097	3.49648	0.00115082	0.0443067	-0.934309
CCN3	-1.77077	6.69867	-3.49556	0.00115387	0.0443289	-0.936688
TIMM17A	0.528378	5.3332	3.49068	0.0011702	0.0448603	-0.949327
ANKRD44	-1.80021	7.80371	-3.48978	0.00117323	0.0448806	-0.951655
SEC61G-DT	0.275529	4.1626	3.48856	0.00117737	0.0448886	-0.954816
GRIK1	1.47792	4.94032	3.4879	0.00117958	0.0448886	-0.956502
AAAS	0.313971	6.96113	3.4875	0.00118095	0.0448886	-0.957548
TBX15	1.33599	6.35117	3.48474	0.00119036	0.0450977	-0.964682
MICA	-1.06798	7.5834	-3.48441	0.00119148	0.0450977	-0.965528
DDIAS	1.46965	6.78929	3.48134	0.00120204	0.0451593	-0.973465
WWC3	-0.95398	8.59282	-3.48076	0.00120404	0.0451593	-0.97496
NUP188	0.412127	7.98332	3.47991	0.00120697	0.0451593	-0.977145
C21orf58	0.861605	6.89595	3.47949	0.00120843	0.0451593	-0.978232
CENPO	1.06232	6.77124	3.47942	0.00120868	0.0451593	-0.978412
TMEM92-AS1	0.303791	6.04229	3.47902	0.00121007	0.0451593	-0.979447
PAM16	0.548093	7.58242	3.47883	0.00121072	0.0451593	-0.979935
DHX8	0.521425	7.96923	3.47599	0.00122064	0.0454346	-0.987265
STIL	1.47588	7.80298	3.4734	0.00122975	0.0456789	-0.993949
LSS	0.450918	8.71726	3.47111	0.00123784	0.0458846	-0.999845
NSL1	0.810764	7.70013	3.46843	0.00124742	0.0461444	-1.00678
RBX1	0.7992	10.8526	3.46699	0.00125259	0.0462401	-1.01049
HECW2	1.48107	7.31911	3.46581	0.0012568	0.0463004	-1.01351
AREL1	0.549919	8.30324	3.46273	0.00126797	0.0466159	-1.02145
HMGA2	1.66548	5.78148	3.4614	0.00127282	0.0466551	-1.02489
SYDE1	-0.634622	8.58404	-3.46093	0.00127451	0.0466551	-1.02608
KLHL1	0.947625	3.6815	3.4603	0.00127683	0.0466551	-1.02771
ICAM2	-1.00916	7.65354	-3.4584	0.00128379	0.0468138	-1.03259
IRGM	0.221206	3.79431	3.45614	0.00129211	0.0469875	-1.0384
TAGLN3	1.19904	6.88454	3.45569	0.00129379	0.0469875	-1.03957
IL4	0.21395	3.79941	3.4546	0.00129783	0.046998	-1.04237
PID1	-1.93489	7.66456	-3.4542	0.00129931	0.046998	-1.0434
SPAG5	1.61471	8.16843	3.4507	0.00131242	0.0473764	-1.05241
PARPBP	1.59121	6.50724	3.43893	0.00135732	0.0488989	-1.08262
ARPIN	-0.83483	8.54271	-3.43726	0.00136383	0.0489947	-1.08692
UFC1	0.523509	11.1154	3.43685	0.00136544	0.0489947	-1.08798
NKAP	0.603125	8.08474	3.43203	0.00138435	0.0495741	-1.10033
DIPK1B	1.08161	8.18486	3.42787	0.00140087	0.0500658	-1.11098
IGFBP2	1.52257	9.97975	3.42696	0.00140452	0.0500963	-1.11332
NCAPG	2.55724	7.11954	3.42527	0.00141132	0.0502392	-1.11766
RAD51AP1	1.92495	9.06264	3.42397	0.00141656	0.0503258	-1.12098
RPL39L	1.51784	6.92333	3.42142	0.00142687	0.050543	-1.12749
BIRC5	2.00871	6.39415	3.42107	0.00142831	0.050543	-1.12839
CEP55	2.07922	7.52945	3.41761	0.00144246	0.0508688	-1.13724
ARSD	-1.07711	8.73113	-3.41744	0.00144319	0.0508688	-1.1377
ATP2B3	0.212556	5.46192	3.41563	0.00145062	0.0510098	-1.1423
HSBP1L1	-1.02285	7.43832	-3.41446	0.00145549	0.0510098	-1.14531
IPO9	0.948553	9.3705	3.41412	0.0014569	0.0510098	-1.14618
TRIP13	1.56355	7.60737	3.41295	0.00146175	0.0510098	-1.14917
CENPL	1.35859	6.97702	3.41257	0.00146333	0.0510098	-1.15013
CRACDL	-1.50647	7.20792	-3.41235	0.00146425	0.0510098	-1.1507
DLGAP5	2.90571	7.25313	3.41102	0.00146979	0.0511036	-1.15409
FADS2	0.43988	5.44214	3.40872	0.00147946	0.0513403	-1.15997
MYO15B	-0.629607	7.27123	-3.40713	0.00148617	0.0514736	-1.16403
POLR3C	0.691039	8.05182	3.40399	0.00149951	0.0516616	-1.17205
ERN1	-1.2409	7.31505	-3.4038	0.00150034	0.0516616	-1.17255
FABP2	0.218973	4.8794	3.40318	0.00150297	0.0516616	-1.17412
APP	-0.845651	11.8931	-3.40315	0.00150311	0.0516616	-1.1742
TEP1	-0.957115	7.63311	-3.40208	0.00150767	0.0517192	-1.17692
TRIM37	0.491078	4.96032	3.40009	0.00151625	0.0518758	-1.18201
KIF15	2.51811	6.8441	3.39968	0.00151802	0.0518758	-1.18305
SAC3D1	1.02719	8.21846	3.39798	0.00152538	0.0519459	-1.18739
THSD4	-1.82921	8.68445	-3.39779	0.0015262	0.0519459	-1.18788
AHNAK	-1.59676	10.0111	-3.3972	0.00152876	0.0519459	-1.18938
SARM1	-0.557489	7.00403	-3.39597	0.00153409	0.0519849	-1.1925
CCDC126	-1.09076	8.56625	-3.3946	0.00154008	0.0519849	-1.19599
LAMC2	1.3875	6.91277	3.39424	0.00154166	0.0519849	-1.19692
SERINC3	-0.739315	10.2881	-3.39401	0.00154267	0.0519849	-1.1975
GIMAP2	-2.25847	7.88563	-3.39289	0.0015476	0.0519849	-1.20037
PHF24	0.244216	5.72388	3.39288	0.00154763	0.0519849	-1.20038
PURA	-0.953095	10.0179	-3.3923	0.00155019	0.0519849	-1.20186
IGHD	0.275691	5.50882	3.38836	0.00156761	0.0524711	-1.21189
BUB1	2.36545	6.85713	3.3869	0.00157414	0.0525916	-1.21561
RNF166	-1.11018	7.00233	-3.38447	0.00158502	0.0527962	-1.22179
CCNE1	1.18783	7.76657	3.38422	0.00158615	0.0527962	-1.22243
MROH1	-0.501489	7.49728	-3.3812	0.00159979	0.0531516	-1.23011
ESCO2	1.36354	6.22285	3.37874	0.00161101	0.0533294	-1.23637
RTRAF	0.564897	12.0129	3.37872	0.00161109	0.0533294	-1.23641
MYO7A	-0.735821	6.74004	-3.3773	0.00161758	0.0534457	-1.24002
TMEM117	-0.885372	8.42898	-3.37651	0.00162123	0.0534677	-1.24204
E2F2	0.77243	7.2961	3.37206	0.00164181	0.0540083	-1.25335
CNKSR2	1.86203	5.77364	3.37062	0.00164849	0.0540083	-1.25699
RCOR2	0.782903	7.9049	3.36992	0.00165179	0.0540083	-1.25878
PET100	0.686731	10.8152	3.36908	0.00165573	0.0540083	-1.26091
PAICS	0.431277	4.1901	3.36768	0.00166231	0.0540083	-1.26447
SHFL	-1.31901	7.76334	-3.36739	0.00166367	0.0540083	-1.2652
C5orf34	1.11578	6.62369	3.36738	0.00166372	0.0540083	-1.26523
DCAF15	0.309254	6.45313	3.36723	0.0016644	0.0540083	-1.26559
PPIH	0.993724	8.91496	3.36704	0.0016653	0.0540083	-1.26608
LOC105370746	0.237489	5.48755	3.36648	0.00166793	0.0540083	-1.2675
MYO1B	0.69065	9.81154	3.36589	0.00167073	0.0540083	-1.269
RPL26L1	0.628247	10.8673	3.36321	0.00168345	0.0542682	-1.2758
IGFBP5	-2.08132	11.5497	-3.36292	0.00168482	0.0542682	-1.27653
BUB1B	2.25299	8.13131	3.36143	0.00169195	0.0544003	-1.28031
DNAJB4	-1.09614	8.81224	-3.35902	0.00170353	0.0545416	-1.28642
GPRASP1	-1.33817	7.95315	-3.35847	0.00170616	0.0545416	-1.2878
KNL1	1.72291	7.30983	3.35693	0.00171365	0.0545416	-1.29173
EXOSC5	0.55911	8.18468	3.35681	0.00171423	0.0545416	-1.29203
CD59	-1.13939	9.59171	-3.3566	0.00171522	0.0545416	-1.29255
ANXA7	-0.800169	10.3527	-3.35576	0.0017193	0.0545416	-1.29468
NR5A1	0.308456	5.35917	3.35575	0.00171937	0.0545416	-1.29471
KDM8	0.332429	6.94752	3.35436	0.00172613	0.0545416	-1.29823
PNMA2	-1.97539	7.84083	-3.35381	0.00172879	0.0545416	-1.29961
NPR3	-2.34691	8.59824	-3.35368	0.00172943	0.0545416	-1.29994
PDP1	-0.804539	9.46282	-3.3531	0.00173228	0.0545416	-1.30142
GCLC	-0.814095	8.11548	-3.35299	0.00173283	0.0545416	-1.3017
PLK4	1.96853	6.94255	3.3514	0.00174064	0.0546914	-1.30572
RNGTT	0.809695	8.40212	3.34871	0.0017539	0.0550116	-1.31252
PRKAG2	-0.811093	8.17422	-3.34677	0.00176352	0.055217	-1.31742
PLSCR4	-2.59955	8.71981	-3.34171	0.00178892	0.0558218	-1.33023
BTN3A2	-1.10044	7.69993	-3.34165	0.00178923	0.0558218	-1.33039
LOC105378604	0.258645	4.9273	3.34106	0.00179217	0.0558218	-1.33186
ZFP36L2	-1.63884	10.8229	-3.33838	0.00180578	0.05611	-1.33863
PCBP1-AS1	0.918432	7.25085	3.33801	0.00180768	0.05611	-1.33957
ASXL2	-0.493735	8.45257	-3.3372	0.00181179	0.0561405	-1.34161
MRPL21	0.6929	9.1967	3.33483	0.00182395	0.0564198	-1.3476
RGS5	-2.04377	9.85024	-3.33419	0.00182727	0.0564254	-1.34923
TLR3	-1.60163	6.56544	-3.33292	0.0018338	0.0564794	-1.35242
ZNF217	-0.565354	10.425	-3.33242	0.00183641	0.0564794	-1.35369
NALF1	-1.38725	6.85907	-3.33202	0.00183847	0.0564794	-1.35469
GIMAP6	-2.33523	7.95603	-3.33066	0.00184551	0.0565987	-1.35812
AHCYL2	-0.993736	7.48267	-3.32886	0.00185489	0.0566989	-1.36265
CIP2A	1.44243	6.10832	3.32756	0.00186169	0.0566989	-1.36593
EIF2B5	0.380352	8.57554	3.32737	0.00186272	0.0566989	-1.36643
SREBF2	0.382731	6.89745	3.32728	0.00186318	0.0566989	-1.36664
CNRIP1	-1.30591	9.533	-3.32701	0.00186457	0.0566989	-1.36732
OMA1	-1.03154	8.4915	-3.32438	0.00187845	0.0570241	-1.37395
GCC1	-0.506493	8.22739	-3.3234	0.00188366	0.0570858	-1.37643
CPEB4	-1.96341	7.95377	-3.32238	0.00188908	0.0571534	-1.379
CMTM4	-1.05052	8.29162	-3.32131	0.00189475	0.0572285	-1.38169
SNRPF	1.07174	10.4589	3.32064	0.00189834	0.0572387	-1.38338
NUDT13	0.317926	6.53546	3.32005	0.00190147	0.0572387	-1.38485
MAGEH1	-0.796703	9.89175	-3.31805	0.00191221	0.0574657	-1.3899
EDC4	-0.510784	7.74177	-3.31741	0.00191565	0.0574727	-1.3915
BTN3A3	-1.65732	7.4444	-3.31433	0.00193231	0.0578759	-1.39925
ZBTB38	-1.06812	10.1379	-3.3133	0.00193792	0.0579287	-1.40185
CDKAL1	1.29864	7.36863	3.31282	0.00194054	0.0579287	-1.40305
ARHGAP20	1.45987	7.04145	3.31	0.00195597	0.05829	-1.41014
H2AZ1	1.16417	11.5008	3.30913	0.00196077	0.05829	-1.41233
FAM83D	1.99721	7.5446	3.30866	0.00196335	0.05829	-1.41351
WNT1	0.277768	4.16797	3.3082	0.00196589	0.05829	-1.41467
SNX21	-1.36364	7.4494	-3.30766	0.00196888	0.05829	-1.41603
RAD54L	1.05813	7.20807	3.30668	0.00197433	0.0583549	-1.4185
TIMM10	0.671406	8.66166	3.3056	0.00198029	0.0583725	-1.4212
TMOD2	-1.46234	6.37327	-3.3054	0.00198143	0.0583725	-1.42171
TMEM190	0.704962	6.16657	3.30419	0.00198814	0.0584742	-1.42474
RFC4	1.36218	9.196	3.30162	0.00200256	0.0587592	-1.4312
SLC12A7	-0.60985	9.6129	-3.30093	0.00200642	0.0587592	-1.43292
CENPU	1.97717	5.87791	3.30071	0.00200766	0.0587592	-1.43347
C18orf54	1.4397	7.74923	3.2987	0.00201903	0.0589922	-1.43852
WFDC11	0.242173	5.09908	3.29814	0.00202219	0.0589922	-1.43993
ZNF622	0.41075	8.96154	3.29574	0.00203586	0.0592014	-1.44595
PLS3	-1.46205	11.3948	-3.29572	0.00203597	0.0592014	-1.446
GLRB	-1.84667	6.26684	-3.29338	0.00204937	0.0594949	-1.45187
MCMBP	0.578169	7.33289	3.29239	0.0020551	0.059549	-1.45436
H4C7	0.312476	4.89997	3.29135	0.00206107	0.059549	-1.45695
PGK1	0.824086	9.67285	3.29133	0.0020612	0.059549	-1.45701
EMC9	0.459004	7.82273	3.29074	0.0020646	0.0595516	-1.45849
MRPL3	0.534491	11.199	3.28942	0.00207226	0.0596609	-1.46179
UBE2C	2.22631	8.99029	3.28894	0.00207505	0.0596609	-1.463
AGAP3	-0.473571	8.33228	-3.28747	0.00208359	0.0598108	-1.46667
MGAT4A	-1.51847	8.91574	-3.28659	0.00208873	0.0598625	-1.46887
PIK3R1	-1.17511	10.5634	-3.28562	0.00209444	0.0599302	-1.47131
XPO4	0.562678	8.17251	3.28343	0.00210732	0.060203	-1.4768
PNLDC1	0.652705	4.60335	3.28091	0.00212222	0.0605007	-1.48309
COL15A1	-2.60463	9.02856	-3.28053	0.00212449	0.0605007	-1.48405
RHNO1	0.868088	8.78761	3.2764	0.00214917	0.0611065	-1.49437
NME1	1.26303	10.8411	3.27528	0.0021559	0.061201	-1.49717
MIS18BP1	1.2067	8.46486	3.27409	0.00216311	0.0613087	-1.50015
NCOA1	-0.861478	9.45051	-3.2707	0.0021837	0.0616402	-1.50861
A2M-AS1	-1.32056	7.25455	-3.2705	0.00218493	0.0616402	-1.50912
ITPR1	1.10169	9.83592	3.27047	0.00218512	0.0616402	-1.50919
NOL3	-0.747849	6.79475	-3.2688	0.00219532	0.0618308	-1.51336
RNF26	0.623795	7.51062	3.2677	0.00220206	0.0618683	-1.5161
CKAP5	0.989783	8.11589	3.26741	0.00220387	0.0618683	-1.51683
EMID1	0.967572	7.22431	3.2669	0.002207	0.0618683	-1.5181
DEPDC1B	2.33116	6.92519	3.26272	0.00223292	0.0624974	-1.52853
SLC12A2-DT	-0.858723	6.54208	-3.26107	0.00224321	0.0625913	-1.53264
FSD1	0.66591	7.17665	3.26107	0.00224325	0.0625913	-1.53265
PSPC1	0.685619	8.78187	3.26035	0.00224777	0.0626198	-1.53445
LOC643201	0.717981	6.27517	3.25392	0.00228844	0.063654	-1.55047
CDC27	0.526523	9.40573	3.2518	0.00230196	0.063931	-1.55573
SOX6	-1.42756	7.83968	-3.24957	0.00231632	0.0641335	-1.56128
OGFOD1	-0.689564	8.70725	-3.24891	0.00232063	0.0641335	-1.56294
NEPRO	0.543614	9.83625	3.24885	0.00232096	0.0641335	-1.56307
TDP1	0.713329	7.55305	3.248	0.0023265	0.0641335	-1.5652
SORBS3	-0.386709	7.1544	-3.24783	0.00232758	0.0641335	-1.56561
SLC25A15	0.865344	8.28046	3.24735	0.0023307	0.0641335	-1.56681
MAD2L1	2.19136	8.0741	3.24643	0.00233667	0.064198	-1.56909
CCNA1	0.75148	4.62045	3.24589	0.0023402	0.064198	-1.57044
CEBPZ	0.373488	9.77035	3.24526	0.00234429	0.0642121	-1.572
CDC6	2.07164	6.10046	3.24216	0.0023646	0.0646674	-1.5797
GPRIN3	-1.76101	7.23521	-3.24155	0.00236865	0.0646674	-1.58123
SPAG4	0.660211	5.31476	3.24108	0.00237173	0.0646674	-1.58239
TOPBP1	0.92166	9.13489	3.23865	0.00238787	0.0649522	-1.58844
TRADD	-0.774671	7.72588	-3.23841	0.00238941	0.0649522	-1.58902
EPB41L3	-0.989861	9.43703	-3.23719	0.00239757	0.0650387	-1.59206
SRP72	0.517896	10.8479	3.23685	0.00239985	0.0650387	-1.59291
USP3-AS1	-0.502627	4.23312	-3.23627	0.00240372	0.0650454	-1.59435
IPO5	0.796544	9.47954	3.23492	0.00241273	0.065191	-1.59769
CRYGD	0.392888	6.22499	3.23179	0.00243381	0.0656616	-1.60545
PAXIP1-AS2	-1.14501	6.86596	-3.22974	0.00244776	0.0657423	-1.61055
PLA2G3	0.355437	6.35159	3.22849	0.00245623	0.0657423	-1.61363
TLE4	1.37247	9.89189	3.2284	0.00245687	0.0657423	-1.61387
FRG1	0.63314	10.1622	3.22722	0.00246491	0.0657423	-1.61678
CPLX1	-0.931561	5.14555	-3.22716	0.00246536	0.0657423	-1.61694
NDUFS6	0.445972	10.6793	3.22709	0.00246579	0.0657423	-1.6171
ETV6	0.634001	9.14282	3.22698	0.00246656	0.0657423	-1.61738
MAFK	-1.60093	7.60604	-3.22621	0.00247183	0.0657423	-1.61928
PSMB8-AS1	-1.94877	6.62183	-3.2261	0.00247258	0.0657423	-1.61955
MGC12916	0.411267	4.7152	3.22598	0.00247344	0.0657423	-1.61986
ERCC6L	0.914959	6.19029	3.22541	0.00247736	0.0657491	-1.62128
FAM111B	0.980478	6.29998	3.2248	0.00248157	0.0657633	-1.62279
TIMM17B	0.704915	8.09981	3.2237	0.00248915	0.0658609	-1.62551
PAPSS1	0.524633	10.8152	3.2232	0.00249259	0.0658609	-1.62674
FOXD2	0.867618	5.1462	3.22043	0.00251187	0.0662727	-1.63362
PCMTD1	-0.756127	10.6831	-3.21726	0.00253402	0.0664972	-1.64145
RAB30-DT	0.513298	8.10817	3.21725	0.00253407	0.0664972	-1.64147
INCENP	0.800371	6.49046	3.21674	0.00253767	0.0664972	-1.64273
ERCC1	0.637967	8.22502	3.21596	0.00254315	0.0664972	-1.64466
SLC35B1	0.558566	9.31434	3.2159	0.00254362	0.0664972	-1.64482
NT5DC3	0.513275	6.48786	3.21585	0.00254398	0.0664972	-1.64495
NEMP1	0.92051	8.64378	3.21324	0.00256244	0.0664972	-1.6514
LINC01395	0.192536	4.08342	3.21261	0.00256694	0.0664972	-1.65296
NUF2	2.90349	7.69014	3.21257	0.00256716	0.0664972	-1.65304
C3orf70	2.35898	8.76171	3.21237	0.0025686	0.0664972	-1.65354
MAST3	-0.484642	7.01933	-3.21204	0.00257097	0.0664972	-1.65436
EPAS1	-2.14215	10.6368	-3.21194	0.00257167	0.0664972	-1.6546
H2AC4	0.419139	6.13932	3.21171	0.00257329	0.0664972	-1.65517
PXN-AS1	0.909059	6.95067	3.2115	0.00257482	0.0664972	-1.6557
OIP5	2.00669	7.51701	3.21101	0.0025783	0.0664972	-1.6569
EGR3	-3.14172	8.53583	-3.21031	0.00258333	0.0664972	-1.65864
ASIC2	0.608007	5.65091	3.2103	0.00258339	0.0664972	-1.65866
LZTS3	-1.07886	8.48755	-3.20806	0.00259948	0.0668155	-1.6642
CCDC102A	-0.645518	7.05445	-3.20551	0.00261789	0.0669762	-1.67049
MGME1	0.71806	9.51932	3.20537	0.0026189	0.0669762	-1.67083
FAM241A	-1.93497	7.11215	-3.20397	0.00262907	0.0669762	-1.67429
KSR1	-0.94907	8.01082	-3.20369	0.00263112	0.0669762	-1.67498
SPG7	-0.868201	8.21506	-3.20362	0.00263163	0.0669762	-1.67516
COP1	0.708411	9.0012	3.20357	0.00263196	0.0669762	-1.67527
NEK2	2.68915	7.47165	3.20336	0.0026335	0.0669762	-1.67579
RTCB	0.524206	9.72572	3.20308	0.00263559	0.0669762	-1.6765
NXPH1	0.904111	3.84644	3.20108	0.00265022	0.0672527	-1.68143
SKA2	1.02039	9.82233	3.20049	0.00265454	0.0672672	-1.68289
CDCA7	0.947497	4.9569	3.19929	0.00266334	0.0673948	-1.68583
CES2	-1.45695	7.59173	-3.19444	0.00269931	0.0681721	-1.69779
SYNJ1	-1.37874	7.55984	-3.19413	0.00270165	0.0681721	-1.69857
KLHL40	0.266243	5.16588	3.1924	0.00271455	0.0683362	-1.70281
TRIM59	1.59157	8.34803	3.19224	0.00271577	0.0683362	-1.70321
C14orf93	0.853483	6.83371	3.18969	0.00273495	0.0687222	-1.70948
MYO5C	-1.43224	8.51103	-3.18821	0.00274618	0.068908	-1.71313
ATG10	0.716183	6.9796	3.18719	0.00275396	0.0690067	-1.71566
UTP15	0.786867	6.42384	3.18597	0.00276324	0.0691428	-1.71865
GIMAP7	-2.56372	8.21328	-3.18525	0.00276872	0.0691834	-1.72042
RPP30	0.700811	9.56084	3.18236	0.00279092	0.0695222	-1.72753
POLQ	0.944649	7.19212	3.1823	0.00279132	0.0695222	-1.72766
CYBRD1	-2.4763	9.92617	-3.18197	0.00279391	0.0695222	-1.72849
HIPK1	-0.52208	9.50933	-3.1798	0.00281069	0.0698317	-1.73382
LOC441179	1.32526	6.10829	3.17935	0.00281413	0.0698317	-1.73491
PTPRB	-2.03289	7.77974	-3.17826	0.00282262	0.0699456	-1.7376
NALCN	-2.03299	6.44792	-3.17639	0.00283727	0.0701633	-1.74221
CD44	-2.54289	9.20659	-3.17603	0.00284004	0.0701633	-1.74308
SKAP1-AS2	0.56531	3.78314	3.17542	0.00284486	0.0701633	-1.74459
CPQ	-1.30674	9.00886	-3.17514	0.00284705	0.0701633	-1.74527
SLC25A14	0.57656	8.13994	3.17432	0.00285349	0.0702257	-1.74728
PPIE	0.527868	8.20988	3.17316	0.00286259	0.0703531	-1.75012
CCNE2	1.88194	7.27738	3.17157	0.00287516	0.0705652	-1.75402
SLITRK3	0.530381	4.22497	3.17048	0.00288386	0.070626	-1.75671
RTL5	-0.680035	7.61515	-3.17027	0.00288551	0.070626	-1.75722
DPCD	0.876028	8.80606	3.1679	0.00290439	0.0709392	-1.76303
LOXL1-AS1	-1.51306	5.64901	-3.16767	0.00290621	0.0709392	-1.76359
FLJ20712	0.3215	5.10207	3.1666	0.00291481	0.0710524	-1.76622
EDARADD	0.447866	4.79621	3.16508	0.00292701	0.071253	-1.76994
IER2	-1.47019	11.32	-3.16246	0.00294819	0.0716713	-1.77636
KCNQ1DN	0.263191	6.25113	3.15861	0.00297963	0.0723032	-1.7858
CCT5	0.588273	10.8729	3.15829	0.00298224	0.0723032	-1.78658
TAX1BP1	-1.09946	8.09872	-3.1559	0.00300185	0.0726805	-1.79241
NUB1	-0.464188	9.19741	-3.15224	0.0030322	0.0733162	-1.80137
PSMB4	0.386293	11.9684	3.1507	0.00304507	0.0734664	-1.80514
UBL7-DT	0.522192	6.01358	3.15016	0.00304959	0.0734664	-1.80646
CAT	-0.935154	11.5325	-3.15003	0.00305069	0.0734664	-1.80678
TPI1	0.329698	5.59713	3.14896	0.00305965	0.0735566	-1.80939
DNAAF9	-1.01679	8.81726	-3.14861	0.00306264	0.0735566	-1.81026
DNA2	2.03304	7.13692	3.14541	0.00308966	0.0740701	-1.81807
SORCS3	1.12491	4.25334	3.1451	0.00309227	0.0740701	-1.81882
DDIT3	-1.01388	8.68919	-3.1444	0.00309819	0.074113	-1.82053
HOXB4	0.570219	8.26819	3.1432	0.00310844	0.0741472	-1.82346
PDHB	0.43597	11.091	3.14274	0.00311238	0.0741472	-1.82459
ACKR3	-1.75498	8.99393	-3.14266	0.00311303	0.0741472	-1.82478
CCNB2	2.20256	8.62785	3.14229	0.00311616	0.0741472	-1.82567
RNF207	-1.10342	7.04305	-3.14025	0.00313367	0.0744652	-1.83066
FAM13C	1.61245	7.70785	3.13942	0.00314084	0.0745367	-1.83269
C19orf47	0.26183	7.11419	3.13857	0.00314812	0.0746109	-1.83475
CNPPD1	-0.715314	9.00639	-3.13739	0.00315832	0.0747538	-1.83762
INTS4	0.560116	8.27589	3.13528	0.00317666	0.0750129	-1.84277
MND1	2.1326	6.84769	3.13517	0.00317763	0.0750129	-1.84305
RIN2	-0.857596	11.0095	-3.13284	0.00319793	0.075393	-1.84871
ANKH	-1.31057	10.083	-3.13196	0.00320568	0.0754765	-1.85086
ZMIZ2	-0.426206	9.55713	-3.13058	0.00321778	0.0756621	-1.85421
SLC20A1-DT	0.442738	6.57346	3.1289	0.00323268	0.0759131	-1.85832
ANAPC15	0.441981	7.37924	3.12744	0.00324556	0.0761158	-1.86186
KRTAP5-9	0.277697	6.12728	3.12622	0.00325641	0.0762707	-1.86483
DLEU7-AS1	0.63327	5.0095	3.12378	0.00327825	0.0766821	-1.87077
SNTB2	-1.02619	8.49079	-3.12231	0.00329151	0.0768919	-1.87436
CRYZL2P	-1.27986	6.7408	-3.12127	0.00330089	0.0770107	-1.87689
TBC1D12	-0.858208	8.06525	-3.11791	0.0033313	0.0776193	-1.88504
TRMT10C	0.612038	9.20313	3.11689	0.00334062	0.0776918	-1.88752
MYBL2	0.660792	7.15247	3.11652	0.003344	0.0776918	-1.88842
RASA4	-1.25167	7.73877	-3.11615	0.0033474	0.0776918	-1.88932
ANKRD36C	0.736403	4.85827	3.11489	0.00335887	0.0778572	-1.89236
ERICH3	1.33342	3.8875	3.11416	0.00336563	0.0779132	-1.89415
CDCA3	1.52035	7.92148	3.11294	0.00337685	0.0780721	-1.89711
TMEM150C	-1.79853	7.30524	-3.1096	0.00340775	0.0784341	-1.9052
HOXD13	0.900635	6.18066	3.10954	0.00340839	0.0784341	-1.90537
B3GALT6	0.599441	8.86527	3.10923	0.00341124	0.0784341	-1.90611
SLC7A4	0.451663	5.32091	3.10868	0.0034164	0.0784341	-1.90745
ZNF350	-0.564943	7.30642	-3.10861	0.00341696	0.0784341	-1.9076
FAM120AOS	0.861865	7.57432	3.10774	0.00342517	0.0784341	-1.90973
KRT25	0.857566	4.6218	3.10753	0.0034271	0.0784341	-1.91023
MTX2	0.54494	9.60426	3.10731	0.00342912	0.0784341	-1.91076
MMRN2	-1.53705	6.24041	-3.10702	0.00343185	0.0784341	-1.91146
SAMD9L	-1.58354	7.44703	-3.10619	0.00343967	0.078465	-1.91349
BTN3A1	-0.951305	8.45081	-3.10573	0.00344398	0.078465	-1.9146
MORN4	0.662074	6.89066	3.10548	0.00344632	0.078465	-1.9152
HOXB2	1.31472	10.1488	3.10409	0.00345939	0.0786627	-1.91856
RIBC2	0.558157	5.07573	3.10294	0.0034703	0.0786655	-1.92136
CALD1	-1.02219	12.3891	-3.10283	0.0034713	0.0786655	-1.92162
BCAP29	-0.755065	9.35618	-3.10269	0.00347267	0.0786655	-1.92197
PHF5A	0.776126	9.09402	3.10078	0.0034908	0.0789723	-1.92659
LITAF	-1.40661	10.1927	-3.10033	0.00349501	0.0789723	-1.92767
CENPJ	1.2733	8.02271	3.09774	0.00351984	0.079299	-1.93395
RBM15	0.603199	8.30037	3.09743	0.00352275	0.079299	-1.93469
EPDR1	-1.85657	8.80005	-3.09718	0.0035252	0.079299	-1.9353
POLR2F	0.657085	9.203	3.09674	0.0035294	0.079299	-1.93636
LIN54	0.587971	4.90142	3.09651	0.00353157	0.079299	-1.93691
LPP-AS2	-0.471688	4.73675	-3.09439	0.00355203	0.0796588	-1.94204
ST6GALNAC1	0.981146	4.60428	3.09365	0.00355925	0.079721	-1.94384
OAT	-0.72015	11.1563	-3.09197	0.00357553	0.0798912	-1.94789
TRPC6	0.704424	4.76954	3.09156	0.00357951	0.0798912	-1.94888
KPNA2	1.18551	11.3568	3.09149	0.00358021	0.0798912	-1.94905
GJA8	1.19344	6.2021	3.09032	0.00359166	0.0799939	-1.95189
PSMD14	0.574109	10.3566	3.09011	0.00359373	0.0799939	-1.9524
ATP8A2	1.05899	7.04708	3.08922	0.00360243	0.0800883	-1.95455
DYNC1LI2	-0.727134	11.4754	-3.08721	0.00362221	0.0804284	-1.95941
TENM4	1.36751	8.20803	3.08549	0.00363919	0.0807054	-1.96356
DCLK1	-2.0825	7.71691	-3.08434	0.00365055	0.0808398	-1.96633
FBXO6	-1.38751	6.5583	-3.08397	0.00365426	0.0808398	-1.96723
FGD4	-1.40501	7.39695	-3.08313	0.00366259	0.0809243	-1.96925
OR10A4	0.263672	5.37734	3.08256	0.00366823	0.0809492	-1.97062
UBL7	0.452076	7.99158	3.07904	0.00370352	0.0814196	-1.97912
PRPF40B	0.375563	7.0719	3.07849	0.00370908	0.0814196	-1.98045
MTHFD1	0.749493	9.7984	3.0782	0.00371196	0.0814196	-1.98114
STAT4	2.63289	8.24531	3.07809	0.00371303	0.0814196	-1.98139
TAF5	1.18288	7.9415	3.07734	0.00372063	0.0814196	-1.98321
TEKT2	0.585116	6.00443	3.07722	0.00372186	0.0814196	-1.9835
TUBB	0.896413	11.8984	3.07715	0.00372253	0.0814196	-1.98366
LINC00880	0.23059	5.34807	3.07683	0.00372585	0.0814196	-1.98445
NRBP1	0.46695	7.75041	3.07371	0.00375747	0.0820107	-1.99195
LOC101929473	0.216017	3.6561	3.07297	0.00376505	0.0820484	-1.99374
CPSF3	0.830871	9.04164	3.07239	0.00377094	0.0820484	-1.99512
MBNL2	-0.71653	10.7145	-3.0722	0.00377292	0.0820484	-1.99559
OXSR1	0.356241	9.28125	3.07091	0.00378612	0.0822358	-1.99869
E2F7	2.39597	6.71473	3.06941	0.00380157	0.0823941	-2.0023
SEL1L3	0.991681	9.57978	3.06931	0.00380259	0.0823941	-2.00254
LINC01694	0.600247	3.99476	3.06873	0.00380858	0.0824244	-2.00394
SNRPA	0.83412	8.92577	3.06714	0.00382504	0.0826807	-2.00776
CALHM3	0.250188	5.60814	3.06448	0.0038528	0.0831807	-2.01418
STAMBP	0.390279	8.78176	3.06365	0.00386142	0.0832107	-2.01616
G2E3	0.805952	8.32825	3.06269	0.00387145	0.0832107	-2.01846
KIF18B	2.02029	7.94111	3.06258	0.00387262	0.0832107	-2.01873
G6PD	0.741254	6.87152	3.06257	0.00387274	0.0832107	-2.01876
WDR91	-0.596572	6.4651	-3.06162	0.00388275	0.083272	-2.02105
CTAGE11P	0.319137	4.46818	3.06042	0.00389533	0.083272	-2.02392
PRIM1	1.17834	7.8447	3.06028	0.00389689	0.083272	-2.02427
TARDBP	0.420116	10.6062	3.0592	0.00390825	0.083272	-2.02685
SLC4A8	0.525913	6.6817	3.05909	0.00390945	0.083272	-2.02712
MTURN	-1.46938	7.61105	-3.05899	0.00391045	0.083272	-2.02735
CRY2	-0.378828	7.99557	-3.05855	0.00391514	0.083272	-2.02841
TFE3	-0.746106	8.96944	-3.05843	0.00391644	0.083272	-2.02871
NDC80	1.8711	8.1016	3.05792	0.00392186	0.083272	-2.02993
PPP4R2	0.52758	9.84586	3.05733	0.00392815	0.083272	-2.03136
TNC	-1.84816	10.4742	-3.05712	0.00393036	0.083272	-2.03185
HDAC2	1.00188	11.5634	3.05677	0.00393411	0.083272	-2.0327
MICB	-1.81414	7.31036	-3.05636	0.00393847	0.083272	-2.03368
ASF1B	0.693212	7.18528	3.05574	0.00394505	0.083272	-2.03516
NXF3	0.301712	4.80608	3.05529	0.00394991	0.083272	-2.03625
RLN3	0.244799	4.64064	3.05496	0.00395338	0.083272	-2.03703
OR9A1P	0.18329	3.83341	3.05426	0.00396086	0.083272	-2.03871
THEM5	0.198801	3.79387	3.05398	0.00396386	0.083272	-2.03938
ARMCX3	-0.683174	9.99441	-3.0534	0.00397014	0.083272	-2.04078
CCNA2	1.89799	8.284	3.05298	0.00397465	0.083272	-2.04179
PSMB5	0.923354	10.6641	3.05252	0.00397956	0.083272	-2.04288
GBP3	-2.86337	8.36871	-3.05239	0.00398095	0.083272	-2.0432
CCDC197	0.305659	6.48095	3.05226	0.00398235	0.083272	-2.04351
MRPL1	0.63057	9.25692	3.05048	0.00400158	0.0835767	-2.04778
RALB	-0.630241	9.16693	-3.04942	0.00401309	0.0837196	-2.05032
ECM2	-2.56954	8.59992	-3.0465	0.00404486	0.0842844	-2.05731
PCNA	1.06644	11.2675	3.04507	0.00406054	0.0845129	-2.06074
UBAP2L	0.677879	8.27195	3.04437	0.00406821	0.0845745	-2.06242
NAALADL2	-0.998352	4.60574	-3.04359	0.0040768	0.0846548	-2.06428
TAP2	-1.3261	7.46796	-3.0427	0.00408658	0.0847599	-2.06641
GMCL1	0.651584	9.19187	3.04094	0.00410614	0.0850295	-2.07064
CHRNA3	0.992488	5.51602	3.04031	0.00411305	0.0850295	-2.07213
TGOLN2	-0.838935	11.7888	-3.04025	0.00411379	0.0850295	-2.07229
LINC02126	0.396398	4.4855	3.03901	0.00412758	0.0852163	-2.07526
IGIP	-1.26851	8.26459	-3.03733	0.0041463	0.0855044	-2.07926
OPTN	-1.94058	8.35349	-3.03647	0.00415596	0.085605	-2.08133
ERICH1	-1.01664	7.78734	-3.03032	0.0042255	0.0868606	-2.09603
BPIFB1	0.218436	4.7711	3.03022	0.00422659	0.0868606	-2.09626
QRICH1	0.292697	7.24047	3.0283	0.00424857	0.0872124	-2.10085
CTBS	-1.45462	7.35211	-3.02761	0.00425643	0.0872739	-2.10249
UBR5-DT	-0.721881	5.6291	-3.02718	0.00426136	0.0872751	-2.10351
FANCE	0.622821	7.75559	3.02557	0.00427988	0.0875545	-2.10735
KCTD18	-0.740553	8.64877	-3.02477	0.00428908	0.0875618	-2.10926
ACSS3	-2.71072	7.21965	-3.02469	0.00429	0.0875618	-2.10944
KLHL21	-1.00637	7.01287	-3.02152	0.00432681	0.0881662	-2.11701
STK25	0.441812	7.83892	3.02103	0.00433253	0.0881662	-2.11818
BLOC1S1	0.458907	8.47931	3.02074	0.0043359	0.0881662	-2.11887
CDK1	2.15983	9.29972	3.02039	0.00434005	0.0881662	-2.11972
PPP3CC	-0.903897	7.29534	-3.02003	0.00434418	0.0881662	-2.12056
LINC00620	0.194689	5.65841	3.01935	0.00435217	0.0882286	-2.12219
FER	1.03441	8.80835	3.01754	0.00437346	0.0885601	-2.12651
ITM2A	-2.25472	8.24878	-3.01413	0.00441376	0.0892755	-2.13463
GBE1	0.68905	9.89107	3.01357	0.00442033	0.0893076	-2.13594
ALG2	-0.652369	9.65464	-3.01216	0.0044372	0.089542	-2.13931
TICRR	0.526457	6.75814	3.01176	0.00444191	0.089542	-2.14025
TTK	2.64594	7.5711	3.00818	0.00448481	0.0902287	-2.14876
PHIP	0.712355	10.2818	3.00808	0.00448604	0.0902287	-2.149
THSD7A	-2.3588	7.2273	-3.00628	0.00450778	0.0905644	-2.15328
PSMA3	0.522319	10.7717	3.0053	0.00451966	0.0907016	-2.15561
ADGRA3	0.656029	4.46084	3.00287	0.00454926	0.0911935	-2.16139
TUBG1	0.735157	8.1504	3.00216	0.00455798	0.0912665	-2.16308
C2CD5	0.488522	10.4953	3.00082	0.00457432	0.0914601	-2.16625
MYADM	-1.12828	11.2176	-3.00053	0.00457785	0.0914601	-2.16693
PBK	2.47871	8.05098	2.99891	0.00459785	0.0916794	-2.17079
CSTF3	0.629936	9.42737	2.99881	0.00459904	0.0916794	-2.17102
FANCI	1.81483	8.14616	2.99818	0.0046068	0.091732	-2.17251
ECRG4	-2.52297	7.1202	-2.99769	0.00461297	0.0917531	-2.17369
EIF2B1	0.365915	9.53287	2.99699	0.00462151	0.0918212	-2.17533
NTF3	0.636371	7.611	2.99607	0.00463294	0.0919465	-2.17751
PPP6C	0.403744	9.44543	2.99554	0.00463957	0.0919763	-2.17878
NR1H3	-1.21079	7.33677	-2.99252	0.00467726	0.0924766	-2.18593
ORMDL2	0.691646	8.84341	2.99192	0.00468478	0.0924766	-2.18735
HS3ST6	0.271072	5.09934	2.99187	0.00468537	0.0924766	-2.18746
GIP	0.266441	5.40078	2.99187	0.00468543	0.0924766	-2.18748
FUT4	-0.807653	7.43505	-2.98953	0.00471486	0.0929553	-2.19301
HAUS1	1.2412	9.3961	2.98881	0.00472403	0.0930339	-2.19473
VPS9D1	-0.298436	6.71614	-2.98789	0.00473566	0.0931605	-2.19691
SEMA5B	0.634972	8.32277	2.98566	0.00476394	0.0935391	-2.20217
HDDC3	-0.547138	7.94314	-2.98555	0.00476533	0.0935391	-2.20243
SUCLG2-DT	-0.386417	4.61106	-2.98418	0.00478286	0.0937806	-2.20567
RAD18	0.828112	6.27214	2.98286	0.00479984	0.0940109	-2.20881
ZC3H13	0.647663	9.74392	2.98156	0.00481648	0.0942338	-2.21187
ZNF496	0.760598	8.30358	2.97996	0.00483718	0.0945357	-2.21566
IGKC	0.308511	6.17131	2.97908	0.00484855	0.0946499	-2.21773
CFI	-2.43214	9.88575	-2.97854	0.00485557	0.0946499	-2.21901
MELK	1.67208	8.53806	2.97804	0.00486211	0.0946499	-2.2202
KIF11	2.08616	7.57667	2.97757	0.0048682	0.0946499	-2.22131
TEX2	-0.611469	8.866	-2.97728	0.00487193	0.0946499	-2.22199
DPF1	0.326779	6.5138	2.97652	0.0048819	0.0946499	-2.22379
COL14A1	-2.3882	9.49602	-2.97609	0.00488753	0.0946499	-2.22481
C1orf68	0.294939	6.07053	2.97596	0.00488915	0.0946499	-2.2251
GTF2F2	0.61448	7.50147	2.97586	0.0048905	0.0946499	-2.22535
GASK1B	-2.05421	9.83338	-2.97494	0.00490247	0.0947792	-2.22751
ZNF473	0.554551	6.89419	2.97388	0.00491638	0.094946	-2.23001
EEA1	-1.06172	8.90095	-2.97292	0.00492906	0.0950884	-2.23229
PTGES3L	0.264172	4.12391	2.97199	0.00494134	0.0951483	-2.23449
GNL2	0.661617	8.7976	2.97174	0.00494464	0.0951483	-2.23508
ERO1B	-0.566684	7.77238	-2.97148	0.00494807	0.0951483	-2.23569
TNS2	-0.717628	7.74745	-2.97054	0.00496047	0.0952121	-2.2379
RAB11B-AS1	0.848829	7.16686	2.97042	0.00496201	0.0952121	-2.23817
LINC01102	0.730505	4.08961	2.96928	0.00497721	0.0952486	-2.24088
KDM1B	0.553536	6.35465	2.9692	0.00497817	0.0952486	-2.24105
MCHR1	0.672822	5.89202	2.9689	0.00498226	0.0952486	-2.24177
UMPS	0.409894	5.10044	2.96833	0.00498975	0.0952486	-2.2431
RRM2B	-0.752789	8.99852	-2.96793	0.00499516	0.0952486	-2.24406
ACSBG1	0.501702	4.31539	2.96767	0.00499862	0.0952486	-2.24467
UTP25	0.592219	6.7487	2.96735	0.00500282	0.0952486	-2.24541
BBS2	-0.749369	8.67123	-2.96709	0.00500638	0.0952486	-2.24604
GHSR	0.228256	5.10403	2.96524	0.00503113	0.0953321	-2.2504
PSMC2	-0.79416	8.88061	-2.96498	0.00503458	0.0953321	-2.251
DPYD	-2.67238	8.75273	-2.96496	0.00503482	0.0953321	-2.25104
WRAP53	0.412032	8.23182	2.96496	0.00503492	0.0953321	-2.25106
CACNA1A	1.08671	7.77516	2.96413	0.00504606	0.0953321	-2.25301
GPSM1	0.659095	9.4606	2.96408	0.00504663	0.0953321	-2.25311
TRIM4	-0.897331	7.16956	-2.96399	0.00504796	0.0953321	-2.25335
RTKN2	1.69812	5.24524	2.96344	0.00505532	0.0953707	-2.25463
JADE2	-1.61182	7.66963	-2.96293	0.00506218	0.0953998	-2.25583
CPT1A	-1.21012	8.57679	-2.96104	0.00508769	0.0957687	-2.26027
LRP3	-0.544454	7.0785	-2.96048	0.00509531	0.0957687	-2.26159
LOC105375571	0.191246	4.18444	2.9603	0.00509777	0.0957687	-2.26202
SP100	-1.8152	8.2966	-2.95897	0.00511586	0.096008	-2.26515
WWTR1	-0.914573	11.1232	-2.95639	0.00515117	0.096564	-2.27122
MIX23	0.821861	8.43011	2.95571	0.00516054	0.096564	-2.27283
ENKD1	-0.597987	7.46356	-2.95427	0.00518037	0.096564	-2.27621
SCD5	-1.48807	8.7578	-2.95391	0.00518532	0.096564	-2.27706
HEATR1	0.79278	8.67017	2.95366	0.00518882	0.096564	-2.27765
ADAMTSL1	1.15607	6.4315	2.95345	0.00519166	0.096564	-2.27813
CTPS1	1.14692	7.74711	2.95335	0.0051931	0.096564	-2.27838
CLCN4	-1.30764	7.18204	-2.95333	0.00519331	0.096564	-2.27842
LINC01487	0.212441	3.87574	2.95274	0.00520146	0.096564	-2.2798
SLFN5	-1.32968	8.13064	-2.95237	0.00520662	0.096564	-2.28068
CREB3L4	1.02006	8.34973	2.95236	0.00520672	0.096564	-2.28069
PTRHD1	0.783025	10.1232	2.95161	0.00521711	0.096564	-2.28245
HEATR3	-0.640405	7.66548	-2.95148	0.00521901	0.096564	-2.28277
VPS13D	-0.521219	7.39315	-2.95134	0.00522084	0.096564	-2.28308
SELENOP	-1.67085	6.17071	-2.95035	0.00523464	0.0967195	-2.28541
CNIH2	0.383169	6.98538	2.94598	0.00529589	0.0977506	-2.29568
SAMD12	-0.464108	4.30513	-2.94491	0.00531092	0.0979273	-2.29818
ABI3BP	-3.4512	7.96856	-2.94342	0.00533207	0.0982163	-2.30169
SMIM1	0.387551	6.78245	2.94168	0.00535672	0.0985692	-2.30576
IGSF9	1.37282	6.74625	2.94039	0.00537515	0.098807	-2.30879
MAGI1	0.848466	9.10741	2.93998	0.00538096	0.0988126	-2.30975
ATP6V1C1	-0.617499	8.85719	-2.93878	0.00539808	0.0990255	-2.31255
SEPTIN11	0.609076	10.2042	2.93631	0.00543369	0.099577	-2.31835
COA1	0.21571	6.81647	2.93564	0.00544327	0.0996506	-2.3199
CIT	0.722942	7.68821	2.93476	0.00545602	0.0996868	-2.32197
CCDC43	0.414146	8.67751	2.93472	0.00545666	0.0996868	-2.32207
CENPK	1.97647	7.9765	2.93436	0.00546191	0.0996868	-2.32292
MANF	0.632184	10.2016	2.93388	0.00546875	0.0997103	-2.32402
MRPL48	0.693632	9.33627	2.93323	0.00547825	0.0997188	-2.32555
DRG1	0.55275	9.87099	2.93279	0.00548457	0.0997188	-2.32657
TIPIN	0.789288	7.12721	2.93226	0.00549239	0.0997188	-2.32783
LRRC40	0.686127	10.0701	2.93224	0.00549265	0.0997188	-2.32787
CCDC138	1.45275	6.93769	2.93123	0.00550739	0.0997188	-2.33024
UACA	-1.88716	6.58132	-2.93092	0.00551187	0.0997188	-2.33095
OTUB2	0.344667	6.61458	2.93085	0.00551289	0.0997188	-2.33111
RNF11	-0.4839	11.3471	-2.9308	0.00551369	0.0997188	-2.33124
COL23A1	0.780628	5.81246	2.92975	0.00552898	0.0998946	-2.33369
WWP2	-0.612772	7.43859	-2.92923	0.0055366	0.0999317	-2.3349
PLAAT3	-1.42675	8.7268	-2.92772	0.00555879	0.100145	-2.33843
CLPP	0.400102	8.94942	2.92765	0.00555985	0.100145	-2.3386
LOC652276	0.29824	6.90951	2.92729	0.00556517	0.100145	-2.33944
ARMC6	0.334396	7.02077	2.92509	0.00559771	0.10063	-2.34458
PTGER2	-1.59477	7.16506	-2.9243	0.00560951	0.100681	-2.34644
DUSP13	0.30799	5.77718	2.92402	0.00561361	0.100681	-2.34708
SGO2	1.3207	7.4903	2.92377	0.0056174	0.100681	-2.34768
EBP	0.651977	8.38072	2.92214	0.0056417	0.101016	-2.35148
FAM181A	0.295342	5.96958	2.92089	0.00566035	0.101249	-2.35439
SLC46A1	-0.771298	7.50788	-2.91979	0.00567688	0.101443	-2.35696
RNFT1	-0.921964	8.0699	-2.91927	0.00568473	0.101455	-2.35818
LONP2	-1.00896	7.82158	-2.91881	0.00569166	0.101455	-2.35926
TNFRSF13B	0.292633	6.1475	2.91813	0.00570189	0.101455	-2.36084
FANCG	0.964755	7.91499	2.91803	0.00570333	0.101455	-2.36106
ZNF571	-0.770992	6.62503	-2.91787	0.00570583	0.101455	-2.36145
TRPM5	1.4117	6.44493	2.91715	0.00571671	0.101548	-2.36313
ETV4	1.20277	7.95959	2.91571	0.00573844	0.101833	-2.36647
LOC101929305	0.521421	6.24903	2.91487	0.00575116	0.101958	-2.36842
SCAMP3	0.422822	8.87508	2.91431	0.00575976	0.10201	-2.36974
ACSL1	-1.98091	9.29496	-2.91322	0.00577629	0.102096	-2.37227
FOXRED1	0.425622	7.78105	2.9132	0.00577663	0.102096	-2.37232
RMST	-2.60933	6.75011	-2.91287	0.00578168	0.102096	-2.37309
WFIKKN1	0.457775	7.2744	2.91127	0.00580625	0.102267	-2.37682
PLA2G15	-1.00102	7.48146	-2.91102	0.00581012	0.102267	-2.37741
MBTPS1	-0.706862	8.96531	-2.91019	0.00582284	0.102267	-2.37934
UBE2L6	-0.735521	9.43806	-2.91017	0.00582308	0.102267	-2.37938
NUSAP1	2.06393	9.81237	2.91006	0.00582482	0.102267	-2.37964
FAM89A	-1.33405	7.76666	-2.91001	0.00582557	0.102267	-2.37975
RUNDC3A-AS1	-0.581599	3.98385	-2.9094	0.00583496	0.102331	-2.38117
THRA	-0.505351	7.5883	-2.90894	0.00584201	0.102355	-2.38224
PEG10	2.49919	9.69852	2.90797	0.00585707	0.102489	-2.3845
GNG11	-1.20265	9.76424	-2.90771	0.00586107	0.102489	-2.38511
EMB	1.70841	8.28552	2.9062	0.00588442	0.102797	-2.38861
USP31	-0.720729	8.59947	-2.90553	0.00589487	0.102879	-2.39017
GIMAP8	-2.00445	7.10475	-2.90509	0.00590169	0.102897	-2.39119
FOXA1	0.305105	4.41208	2.90473	0.00590739	0.102897	-2.39204
TM4SF18	-1.55986	7.4735	-2.90415	0.00591638	0.102905	-2.39338
SMAD6	0.232898	5.11296	2.90397	0.00591928	0.102905	-2.39381
SMC2	0.99914	7.68881	2.90329	0.00592986	0.102912	-2.39539
GAS6	-1.68188	8.52512	-2.90321	0.00593119	0.102912	-2.39558
IRF1-AS1	-0.953713	7.90832	-2.9017	0.00595483	0.103193	-2.39909
CCDC88C	0.938284	5.98558	2.90071	0.00597037	0.103193	-2.40138
EGR2	-2.41372	9.16897	-2.90069	0.00597076	0.103193	-2.40144
LINC00334	0.2711	5.04642	2.90056	0.00597275	0.103193	-2.40173
CCDC12	0.439198	9.58698	2.90016	0.00597903	0.103193	-2.40266
CIAO2B	-0.563944	10.052	-2.89998	0.00598188	0.103193	-2.40308
PTEN	-0.67762	11.0423	-2.89848	0.00600561	0.103342	-2.40657
TIMP2	-1.21079	11.3283	-2.89841	0.00600662	0.103342	-2.40671
SPAG1	-1.01939	4.92143	-2.89834	0.00600776	0.103342	-2.40688
LSM2	0.773635	8.70155	2.89719	0.006026	0.103556	-2.40955
NCKAP5	-1.18261	4.73592	-2.89566	0.00605039	0.103876	-2.41311
RARRES2	-1.6354	9.46606	-2.89319	0.00608999	0.104305	-2.41885
ZMAT1	-1.52126	7.64053	-2.89279	0.00609637	0.104305	-2.41977
NME7	0.805325	9.08742	2.89215	0.00610667	0.104305	-2.42126
SHISA8	1.4706	6.86221	2.89179	0.00611242	0.104305	-2.42209
B3GNT9	-0.918263	6.94291	-2.89129	0.00612046	0.104305	-2.42325
FAM169BP	0.220957	5.50463	2.89109	0.00612363	0.104305	-2.4237
GPR45	0.25095	6.46133	2.89093	0.00612622	0.104305	-2.42407
CES3	0.215361	4.62031	2.89062	0.0061312	0.104305	-2.42479
GAS1RR	-0.556882	6.41017	-2.89053	0.00613271	0.104305	-2.42501
IFIT2	-1.82818	8.53516	-2.89048	0.00613355	0.104305	-2.42513
COQ10B	-1.00164	8.47009	-2.88995	0.00614206	0.104351	-2.42635
TGFB1I1	-1.2447	9.16837	-2.88867	0.00616291	0.104606	-2.42933
LOC105374584	0.198429	3.64893	2.88762	0.00617982	0.104724	-2.43174
MRPL2	0.311068	7.19546	2.88752	0.0061815	0.104724	-2.43198
KIF3C	0.412135	7.47763	2.88529	0.00621785	0.105158	-2.43714
GNAQ	-0.435784	10.8258	-2.88478	0.00622631	0.105158	-2.43834
GNG4	-1.33518	6.35102	-2.88468	0.00622793	0.105158	-2.43857
CWC15	0.411875	10.8281	2.88451	0.00623061	0.105158	-2.43895
WWC2-AS2	0.302178	5.91626	2.88377	0.00624273	0.10519	-2.44066
E2F8	1.58884	6.30178	2.88369	0.00624419	0.10519	-2.44086
MARCHF3	1.64352	7.72338	2.88317	0.00625264	0.105233	-2.44205
PLK1	0.476125	5.83013	2.88124	0.00628449	0.10555	-2.44653
RAB21	-0.711384	9.30242	-2.881	0.00628837	0.10555	-2.44707
ARHGAP29	-2.16608	9.40465	-2.88085	0.00629098	0.10555	-2.44743
SORCS1	0.588342	5.00546	2.8806	0.006295	0.10555	-2.448
BUB3	0.286228	5.19467	2.87976	0.00630895	0.10568	-2.44994
OTUB1	0.3083	9.11359	2.87919	0.00631846	0.10568	-2.45127
ZNF366	-1.3886	5.94547	-2.87907	0.0063204	0.10568	-2.45154
PCDH12	-0.500804	7.87621	-2.87824	0.00633415	0.105811	-2.45345
FNDC8	0.276546	4.94348	2.87765	0.00634411	0.105832	-2.45483
AAK1	-0.740345	9.29529	-2.87686	0.00635723	0.105832	-2.45665
LINC01227	0.199122	4.06383	2.87683	0.00635772	0.105832	-2.45672
ALDH16A1	0.264266	7.04941	2.8763	0.00636653	0.105832	-2.45794
KDSR	-0.464767	9.80984	-2.87624	0.00636752	0.105832	-2.45807
MFSD6	-1.42464	7.65913	-2.87605	0.00637083	0.105832	-2.45853
ZFP36L1	-1.00441	8.26072	-2.87431	0.00639988	0.106217	-2.46253
MAP6D1	0.509113	6.65582	2.87385	0.0064076	0.106247	-2.4636
CLCN3	-0.592924	9.91897	-2.87193	0.00644007	0.106686	-2.46804
GLI2	-1.11518	7.73397	-2.87081	0.006459	0.106702	-2.47062
STXBP3	-0.595282	10.2525	-2.87041	0.00646584	0.106702	-2.47155
PSMC4	0.392021	8.96003	2.87022	0.00646898	0.106702	-2.47198
CAMTA1	0.557603	10.7775	2.86967	0.0064783	0.106702	-2.47325
RAD54L2	0.324487	7.76168	2.86967	0.00647835	0.106702	-2.47325
SEMA3G	-1.44465	6.73876	-2.86947	0.00648182	0.106702	-2.47373
CSTF2	0.457723	7.97694	2.86941	0.00648274	0.106702	-2.47385
LOC349160	0.592262	3.91332	2.86907	0.00648857	0.106702	-2.47464
NCAPD3	0.709513	8.42025	2.86698	0.0065242	0.107129	-2.47946
SLC35C1	-0.298786	7.04883	-2.86685	0.00652651	0.107129	-2.47977
TANK	-0.865568	9.87706	-2.86645	0.00653334	0.107143	-2.48069
HNRNPU	1.23466	8.72728	2.86571	0.00654597	0.107252	-2.48239
MYL6B	0.928255	9.72545	2.86488	0.0065603	0.107389	-2.48431
CHCHD1	0.567437	10.2473	2.86396	0.00657602	0.10748	-2.48641
IPO4	0.544259	7.31034	2.86386	0.00657785	0.10748	-2.48666
HES2	0.368991	6.75632	2.86286	0.00659515	0.107665	-2.48897
UBE2Q2	-0.847792	9.78526	-2.8611	0.00662553	0.107961	-2.49301
IQCH-AS1	-0.485052	7.0443	-2.86083	0.00663027	0.107961	-2.49364
TRH	0.321896	5.83747	2.86076	0.00663153	0.107961	-2.4938
CRYAB	-2.24767	8.33813	-2.86042	0.00663734	0.107961	-2.49457
DNAJC3	-0.886802	9.68848	-2.86006	0.00664359	0.107964	-2.4954
NR2C1	0.688602	8.55967	2.85931	0.00665677	0.108081	-2.49714
LINC02150	0.307548	4.43722	2.85832	0.00667397	0.108232	-2.49941
ISM1	2.41305	8.0725	2.85808	0.00667817	0.108232	-2.49997
LINC00879	0.344457	4.15899	2.85737	0.00669056	0.108275	-2.50159
LINC01224	0.880415	5.16472	2.85724	0.0066929	0.108275	-2.5019
NIPA2	0.39548	10.2286	2.85614	0.00671209	0.10841	-2.50442
L3MBTL4	-1.14671	6.497	-2.85608	0.0067133	0.10841	-2.50458
RPAP3	0.727074	9.02876	2.85523	0.00672812	0.108483	-2.50651
TPTE2P5	0.252703	6.19432	2.85513	0.00672995	0.108483	-2.50675
MR1	-1.45943	7.60892	-2.85433	0.00674405	0.108613	-2.50859
RPUSD4	0.571294	8.65021	2.85308	0.00676619	0.108872	-2.51147
COX16	0.384909	10.9726	2.85174	0.00678993	0.109051	-2.51455
ZNF880	-1.52891	7.35777	-2.85148	0.00679451	0.109051	-2.51514
MTAP	0.711111	7.38941	2.85109	0.00680152	0.109051	-2.51605
PFKP	0.978195	9.11532	2.85108	0.00680162	0.109051	-2.51606
MRPS30	0.429755	9.07191	2.85016	0.00681806	0.109217	-2.51818
PARM1	-1.63506	8.27657	-2.84939	0.00683171	0.109338	-2.51994
GOT2	-0.611417	9.7018	-2.84808	0.00685518	0.109499	-2.52295
MSN	-1.19825	10.4844	-2.84786	0.00685907	0.109499	-2.52345
NOPCHAP1	0.526594	7.66153	2.8478	0.00686012	0.109499	-2.52359
TBC1D22A-AS1	0.154862	4.10713	2.84731	0.0068689	0.109542	-2.52471
WDR12	0.683951	9.11957	2.84677	0.00687875	0.109596	-2.52597
BET1	-0.60932	9.50005	-2.84645	0.00688451	0.109596	-2.52671
RECQL4	0.395433	7.34458	2.84551	0.0069013	0.109766	-2.52885
PRR34-AS1	-1.19251	7.35124	-2.84324	0.00694248	0.110323	-2.53407
MSI1	0.263173	4.98703	2.84259	0.00695413	0.110411	-2.53554
CEP152	0.769559	6.75469	2.84193	0.00696611	0.110465	-2.53706
DEK	0.629136	11.713	2.84147	0.00697461	0.110465	-2.53813
USP3	0.530519	8.11566	2.84139	0.00697602	0.110465	-2.5383
POLA1	0.671895	7.61004	2.84033	0.00699526	0.110672	-2.54072
HECTD3	-0.562096	6.35645	-2.83979	0.00700518	0.110729	-2.54197
TIAM1-AS1	0.619488	4.88344	2.83946	0.0070112	0.110729	-2.54272
CCDC167	0.940685	8.63376	2.83686	0.00705904	0.111221	-2.54869
SPARCL1	-2.29431	11.0166	-2.83678	0.00706042	0.111221	-2.54887
LOC100506446	0.238799	5.04706	2.83675	0.00706096	0.111221	-2.54893
KIF17	0.283106	6.42672	2.83584	0.00707782	0.111272	-2.55103
ZNF639	0.666792	5.53586	2.8358	0.00707851	0.111272	-2.55111
FAM98A	-0.578524	9.22403	-2.83557	0.00708281	0.111272	-2.55165
FIBIN	-2.04916	8.5196	-2.8348	0.00709698	0.111343	-2.5534
PEX11B	0.454887	9.19854	2.83424	0.00710727	0.111343	-2.55467
CABS1	0.262578	3.30011	2.83424	0.00710727	0.111343	-2.55467
MICALL1	0.435363	8.18429	2.83398	0.00711215	0.111343	-2.55528
WHAMM	-0.731903	7.53329	-2.83198	0.00714925	0.1117	-2.55984
STAT5B	-0.65176	8.4533	-2.83153	0.00715767	0.1117	-2.56088
SAMD4A	-1.48518	8.40049	-2.83151	0.00715815	0.1117	-2.56094
MRGPRX3	0.281718	4.13473	2.83142	0.00715983	0.1117	-2.56114
CMIP	-0.676135	6.51536	-2.83095	0.00716856	0.111735	-2.56221
AADAC	0.454688	4.76446	2.83063	0.00717455	0.111735	-2.56295
JPT2	0.779313	10.1501	2.82968	0.00719231	0.111914	-2.56512
TP53BP1	0.518878	8.86869	2.82913	0.00720271	0.111979	-2.56638
ADGRB2	-0.430693	5.69212	-2.82639	0.00725416	0.112681	-2.57263
NDUFS4	0.573423	10.0091	2.82595	0.00726251	0.112713	-2.57364
ATP5PB	-0.713012	6.43155	-2.82513	0.00727807	0.112857	-2.57552
EPHB3	0.766602	8.47314	2.82428	0.00729413	0.113009	-2.57745
IFIH1	-2.03527	7.12353	-2.82286	0.00732116	0.11333	-2.5807
CFAP44	0.688196	6.03606	2.82227	0.00733236	0.113405	-2.58204
FGD5	-0.87808	7.31037	-2.82166	0.00734398	0.113487	-2.58343
DLGAP1-AS1	-0.903451	7.08636	-2.82049	0.00736648	0.113737	-2.58611
TRIM26	-0.524705	7.3564	-2.81812	0.00741198	0.114341	-2.59152
TRIM29	0.302963	6.50226	2.81779	0.00741835	0.114341	-2.59227
SLC25A26	0.38234	8.55707	2.81711	0.00743135	0.114443	-2.59381
IFNE	0.233999	3.79821	2.81612	0.00745054	0.11463	-2.59607
MRPL40	0.565884	9.40377	2.81583	0.00745627	0.11463	-2.59674
LOC101928762	-0.314361	6.38428	-2.81454	0.00748119	0.11483	-2.59967
CCN2	-2.59663	11.9377	-2.81429	0.0074861	0.11483	-2.60024
NUP210	0.387449	7.35472	2.8139	0.00749365	0.11483	-2.60113
NUP133	0.344002	5.8388	2.81366	0.00749832	0.11483	-2.60168
SPARC	-1.59781	11.8395	-2.813	0.00751113	0.11483	-2.60317
MRS2	0.747755	7.98438	2.81297	0.00751187	0.11483	-2.60326
ATAD2	1.40896	8.12611	2.81285	0.00751412	0.11483	-2.60352
C11orf80	0.38049	6.80977	2.81232	0.0075245	0.114891	-2.60473
GORASP1	0.290903	5.82689	2.81119	0.00754667	0.115132	-2.60731
H1-0	0.994333	9.63287	2.81062	0.00755773	0.115202	-2.6086
DYRK3-AS1	0.519933	4.23052	2.81003	0.00756932	0.115276	-2.60994
ABCG8	0.301249	4.91311	2.80962	0.00757743	0.115276	-2.61088
SLC46A3	-1.99966	7.86651	-2.8094	0.00758182	0.115276	-2.61139
MRPS23	0.675192	9.63085	2.80868	0.00759599	0.115383	-2.61302
KCNJ9	0.249578	5.49151	2.80839	0.00760172	0.115383	-2.61369
CELF6	-0.968073	6.6215	-2.80679	0.00763336	0.115765	-2.61733
ZNF517	0.217869	5.66762	2.80582	0.00765255	0.115958	-2.61953
ITPRIPL2	-0.967099	10.2428	-2.80503	0.0076682	0.116026	-2.62132
NUP107	0.873282	9.62633	2.80451	0.00767854	0.116026	-2.6225
GCGR	0.262999	6.38072	2.8043	0.00768269	0.116026	-2.62298
PES1	0.257498	8.01618	2.80429	0.00768293	0.116026	-2.623
LOC107986876	0.291746	4.60189	2.80311	0.00770654	0.116183	-2.62569
RDM1	0.700549	5.55819	2.8028	0.00771265	0.116183	-2.62639
KPNA1	0.462876	8.68505	2.8028	0.00771269	0.116183	-2.62639
C1orf74	0.306038	5.54857	2.80189	0.00773093	0.116305	-2.62846
SHQ1	0.353343	8.89003	2.80167	0.00773529	0.116305	-2.62896
MSI2	0.80027	8.04527	2.80142	0.00774026	0.116305	-2.62952
TCF20	0.496374	8.83334	2.80076	0.00775363	0.116408	-2.63103
STARD13	-0.912439	7.84191	-2.8003	0.00776274	0.116448	-2.63206
SGSH	-0.502192	8.29946	-2.79938	0.00778126	0.116602	-2.63415
CCDC186	-0.757346	8.69828	-2.79915	0.00778603	0.116602	-2.63469
LOC102723458	0.497774	4.81003	2.79833	0.00780246	0.116751	-2.63653
PLXNA2	1.29623	7.9763	2.79755	0.00781824	0.116889	-2.63831
MIGA1	-0.931195	7.39746	-2.79557	0.00785844	0.11735	-2.6428
FLAD1	0.577858	7.40465	2.79511	0.00786774	0.11735	-2.64384
TRIM52-AS1	0.448291	7.4722	2.79507	0.0078687	0.11735	-2.64394
GTF2H4	0.570759	7.92309	2.79468	0.0078765	0.117369	-2.64481
CHGB	-1.66803	6.14689	-2.79244	0.00792232	0.117954	-2.64989
HOTTIP	0.297769	5.3369	2.79151	0.00794148	0.117971	-2.65201
HSBP1	-0.736204	10.7618	-2.79125	0.00794678	0.117971	-2.65259
EFNA1	-1.0855	8.69313	-2.79123	0.00794723	0.117971	-2.65264
PIP4K2A	-1.10498	9.3446	-2.79039	0.00796458	0.117971	-2.65455
HDAC8	0.580186	7.65672	2.79031	0.00796611	0.117971	-2.65472
CLEC14A	-0.897175	7.35171	-2.79021	0.00796822	0.117971	-2.65495
DNMT3A	0.96857	8.90444	2.78992	0.00797424	0.117971	-2.65562
KIF20A	2.13384	7.57252	2.78983	0.00797605	0.117971	-2.65581
CDK6	1.87503	8.84834	2.78907	0.0079917	0.117976	-2.65753
SLC35D3	0.176257	4.0225	2.78899	0.00799333	0.117976	-2.65771
CAST	-0.932815	10.5517	-2.78857	0.00800208	0.117976	-2.65867
FPGS	0.231138	7.35635	2.78845	0.00800462	0.117976	-2.65895
ZNF891	1.21264	5.57024	2.78791	0.00801575	0.117976	-2.66016
MBP	-1.66239	8.54978	-2.78773	0.00801945	0.117976	-2.66057
RAB30	-1.18295	6.97063	-2.78758	0.00802247	0.117976	-2.6609
NR3C2	-1.70578	7.6173	-2.78715	0.00803157	0.118002	-2.66189
SLC5A8	0.277204	6.24743	2.78687	0.00803734	0.118002	-2.66252
PROX2	0.176739	4.17075	2.78574	0.00806081	0.118214	-2.66507
CDKN2C	-1.79442	7.35238	-2.78554	0.00806499	0.118214	-2.66553
CRPPA-AS1	0.160186	4.07011	2.78417	0.00809357	0.118536	-2.66863
LPAR4	1.26053	5.83074	2.78362	0.00810506	0.118543	-2.66987
ALKBH7	0.271305	6.22851	2.78349	0.00810786	0.118543	-2.67017
FOS	-2.88376	10.761	-2.78281	0.00812212	0.118543	-2.67171
DLGAP4-AS1	0.341604	5.92395	2.78194	0.00814028	0.118543	-2.67367
PSMB9	-1.52761	8.28358	-2.78181	0.00814307	0.118543	-2.67397
KIF23	1.09905	4.81799	2.7813	0.00815372	0.118543	-2.67511
LINC01551	0.28334	5.24474	2.7812	0.00815588	0.118543	-2.67534
GIMAP4	-1.6667	7.90006	-2.78118	0.00815629	0.118543	-2.67539
CHEK1	1.66453	7.67987	2.7811	0.00815796	0.118543	-2.67557
DPP7	-0.965448	8.20592	-2.78075	0.00816532	0.118543	-2.67635
SLC26A11	-0.67076	9.67844	-2.78043	0.00817206	0.118543	-2.67708
BRIP1	2.11132	6.90745	2.78026	0.00817573	0.118543	-2.67747
CENPQ	0.956249	6.4749	2.78006	0.00817993	0.118543	-2.67792
LINC01134	0.21111	7.95159	2.77701	0.00824458	0.119013	-2.68481
WIPF1	-1.04722	9.68607	-2.77699	0.00824496	0.119013	-2.68485
DEPDC5	0.278565	7.17551	2.77679	0.00824933	0.119013	-2.68532
NUP43	0.59903	10.2694	2.77666	0.00825201	0.119013	-2.6856
ERMARD	0.384189	8.42458	2.77651	0.00825524	0.119013	-2.68594
ITPR2	-1.23002	8.99183	-2.77625	0.00826065	0.119013	-2.68652
FZD2	1.49897	9.48931	2.77562	0.00827416	0.119013	-2.68795
DUS3L	0.238041	4.54955	2.77544	0.00827794	0.119013	-2.68835
ATP10D	-1.15857	8.7633	-2.77541	0.0082787	0.119013	-2.68843
LINC00587	0.221022	4.67601	2.77541	0.00827872	0.119013	-2.68843
KIAA1671	-0.822902	8.50932	-2.77472	0.00829348	0.11913	-2.68999
UNKL	0.267495	4.94036	2.77439	0.00830039	0.119134	-2.69072
SLC38A7	-0.365999	7.54748	-2.77347	0.00832013	0.119165	-2.6928
ESX1	0.202507	4.50002	2.77339	0.00832198	0.119165	-2.69299
CEP97	0.428158	5.34382	2.77334	0.00832307	0.119165	-2.69311
GAS2L3	1.17142	8.86591	2.77305	0.00832913	0.119165	-2.69374
TCTE1	0.294394	5.11253	2.77213	0.00834892	0.11932	-2.69582
LOC101928446	0.229953	4.04121	2.77192	0.00835358	0.11932	-2.69631
AQR	0.367948	8.71004	2.77137	0.00836526	0.11932	-2.69753
PLCE1	-1.1598	6.69076	-2.77131	0.0083666	0.11932	-2.69767
C8orf34	0.864402	4.67398	2.77061	0.00838178	0.119379	-2.69926
POLE2	1.50077	7.61924	2.76997	0.00839558	0.119379	-2.7007
SH3BP5L	0.348546	7.05882	2.76992	0.0083966	0.119379	-2.7008
YPEL1	1.14722	8.14774	2.76982	0.00839891	0.119379	-2.70105
PROKR2	0.254949	5.2531	2.7693	0.00841001	0.119379	-2.7022
ANAPC1	0.518535	8.23909	2.76927	0.00841065	0.119379	-2.70227
SELENOI	0.665872	7.71453	2.76893	0.00841813	0.119391	-2.70305
CEP350	0.488873	9.51639	2.76846	0.00842832	0.119441	-2.7041
RASGEF1C	0.316444	5.55354	2.76794	0.00843956	0.119506	-2.70527
REPS2	-1.42108	6.69286	-2.76755	0.00844802	0.119531	-2.70615
GPKOW	0.351434	8.26138	2.76696	0.00846098	0.119601	-2.70749
CHAC2	1.00366	6.81556	2.76669	0.00846671	0.119601	-2.70808
UQCRC1	0.617172	9.2149	2.76641	0.00847292	0.119601	-2.70872
MTREX	0.421454	9.42181	2.76608	0.00848004	0.119607	-2.70946
FZD1	-0.885082	9.13788	-2.7654	0.00849492	0.119723	-2.71099
PRAF2	0.361458	7.31547	2.76504	0.00850283	0.11974	-2.7118
DENND6A	0.539096	10.5756	2.76461	0.00851219	0.119778	-2.71277
FRMD3	-2.11691	7.41794	-2.76274	0.00855337	0.120126	-2.71699
TACC3	0.797624	7.57507	2.76262	0.0085559	0.120126	-2.71725
H3-3B	0.426772	12.8104	2.76257	0.00855697	0.120126	-2.71736
AMT	-0.984343	8.11073	-2.76115	0.00858831	0.120387	-2.72056
WFDC10A	0.283434	4.59469	2.76084	0.0085952	0.120387	-2.72126
SLC66A3	-1.49805	8.97677	-2.76061	0.00860041	0.120387	-2.72179
H3C11	0.324085	4.05904	2.76051	0.00860246	0.120387	-2.72199
PSMA4	0.509646	11.4479	2.75916	0.00863254	0.120714	-2.72505
C18orf15	0.254607	4.56517	2.75865	0.0086438	0.120778	-2.72619
LINGO2	1.46789	6.95946	2.75832	0.00865113	0.120786	-2.72693
IGF2BP2	1.17827	10.3252	2.75765	0.00866603	0.1209	-2.72843
ECEL1	1.22202	7.30364	2.75729	0.008674	0.120917	-2.72924
PPP1R3C	-1.7183	8.67551	-2.75634	0.00869519	0.121118	-2.73137
SLC30A1	-0.850368	10.1906	-2.7556	0.00871179	0.121255	-2.73304
PLAAT4	-1.84904	8.55422	-2.75529	0.00871872	0.121258	-2.73373
STEAP2	-1.66671	7.40817	-2.75474	0.00873099	0.121334	-2.73496
ZNF511	0.467478	8.65946	2.75267	0.0087776	0.121868	-2.73962
E2F6	0.68336	8.662	2.75243	0.00878298	0.121868	-2.74016
KRT27	0.234682	4.03464	2.75157	0.0088024	0.122043	-2.74209
CNOT1	-0.393634	6.44854	-2.75006	0.00883657	0.12238	-2.74547
PHF19	1.18993	7.81758	2.7499	0.00884031	0.12238	-2.74584
RNF214	0.325935	7.60313	2.74922	0.00885575	0.122409	-2.74737
RGS3	-0.953674	9.17434	-2.7492	0.00885605	0.122409	-2.7474
TAPBPL	-0.975402	7.3101	-2.74781	0.00888786	0.122681	-2.75053
ZFP90	-0.877227	9.01793	-2.74774	0.00888941	0.122681	-2.75068
PTRH1	-0.436786	6.55844	-2.74684	0.00890996	0.122757	-2.7527
LOC101928068	0.386702	6.37397	2.74666	0.00891399	0.122757	-2.7531
FDFT1	0.809172	10.3958	2.7466	0.00891548	0.122757	-2.75324
CARHSP1	0.509341	8.93208	2.74433	0.00896758	0.123021	-2.75834
SMIM2	0.182772	5.43128	2.74431	0.00896783	0.123021	-2.75836
IRAG1	-1.30753	8.14933	-2.74402	0.00897451	0.123021	-2.75901
MUC5B	0.273949	5.65759	2.74358	0.0089847	0.123021	-2.76
EP300-AS1	0.496513	4.34384	2.74356	0.0089851	0.123021	-2.76004
VPS72	0.830047	9.10751	2.74323	0.00899285	0.123021	-2.7608
TENM3	0.245001	6.1204	2.74311	0.00899553	0.123021	-2.76106
MRPS18A	0.565747	8.2055	2.74291	0.00900026	0.123021	-2.76151
TNFSF10	-2.72621	8.61387	-2.7429	0.0090005	0.123021	-2.76154
BRWD1	0.582622	8.16471	2.74278	0.00900324	0.123021	-2.7618
GEMIN6	0.446179	8.06941	2.74031	0.00906038	0.123625	-2.76733
HDLBP	-0.536015	8.87515	-2.73998	0.00906793	0.123625	-2.76806
LEPR	-1.50591	8.53156	-2.73993	0.00906928	0.123625	-2.76819
LGI3	0.24845	6.6057	2.73968	0.009075	0.123625	-2.76874
ATP8A1	-0.856399	8.83547	-2.73894	0.00909217	0.123765	-2.77039
ATP2B2	0.198062	4.25221	2.73821	0.00910917	0.123888	-2.77202
ARAP2	-1.83746	6.82686	-2.73796	0.009115	0.123888	-2.77258
THAP11	-0.414318	8.36668	-2.73752	0.00912521	0.123933	-2.77356
NPAP1	0.245036	5.23607	2.73705	0.00913624	0.123989	-2.77462
MYCT1	-1.42719	7.17135	-2.73669	0.00914469	0.12399	-2.77542
RBM38	0.556991	7.43773	2.73646	0.00915017	0.12399	-2.77595
FARSA	0.288829	7.95117	2.73495	0.00918566	0.124166	-2.77933
DGKH	0.71628	8.36337	2.73479	0.00918944	0.124166	-2.77969
UNC5D	1.51744	5.95363	2.73474	0.00919038	0.124166	-2.77978
CALCB	0.98578	4.32045	2.73434	0.00919982	0.124166	-2.78067
ZNF35	0.449616	6.86955	2.73417	0.00920396	0.124166	-2.78107
HMMR	1.8924	8.3748	2.73392	0.00920985	0.124166	-2.78163
EMC4	0.437902	11.2602	2.73367	0.00921563	0.124166	-2.78217
TMEM174	0.262332	6.42305	2.73355	0.00921848	0.124166	-2.78244
CAVIN2	-1.88467	7.78304	-2.73265	0.00923968	0.124295	-2.78445
ZEB2	-2.04709	8.02784	-2.73256	0.00924192	0.124295	-2.78466
CACNB2	-1.01875	5.94007	-2.73204	0.0092543	0.12431	-2.78583
FASTKD1	0.535974	8.28449	2.73193	0.00925688	0.12431	-2.78607
FFAR1	0.261277	5.52889	2.73147	0.00926783	0.124364	-2.78711
ANP32C	0.232772	3.88508	2.72917	0.00932248	0.125003	-2.79224
TNNI3K	-0.883183	5.23136	-2.72851	0.00933804	0.125119	-2.7937
MCM4	1.04371	8.24881	2.7279	0.00935265	0.125221	-2.79506
SYNJ2	-1.00327	7.56121	-2.72751	0.00936212	0.125254	-2.79595
CAMK2D	-0.612339	10.4223	-2.72609	0.00939596	0.125585	-2.7991
SHMT2	0.833285	7.51623	2.72589	0.00940086	0.125585	-2.79955
LYPD6B	1.11439	5.98553	2.72398	0.00944685	0.126106	-2.80381
UGGT2	0.492156	8.31508	2.72338	0.0094614	0.12615	-2.80515
CERS5	0.446045	9.42781	2.72326	0.00946421	0.12615	-2.80541
SYNGR2	-1.05868	8.7976	-2.72207	0.00949291	0.1264	-2.80806
SORCS2	0.760868	7.49742	2.7219	0.00949709	0.1264	-2.80844
PCARE	0.226095	5.83198	2.72109	0.00951685	0.126569	-2.81025
PRCC	0.573563	7.40418	2.72059	0.00952893	0.126622	-2.81136
HCFC2	-0.780158	7.86716	-2.72034	0.00953492	0.126622	-2.81191
MIR22HG	-2.0996	8.43701	-2.71914	0.00956424	0.126917	-2.81459
DTX4	-0.84468	7.2938	-2.71824	0.0095862	0.127	-2.81659
PSMB10	-1.12636	8.40877	-2.71813	0.00958897	0.127	-2.81684
CD81	-0.704397	11.5783	-2.71802	0.00959172	0.127	-2.81709
PRPF40A	0.50947	11.2533	2.71634	0.0096328	0.127363	-2.82082
SRSF9	0.506658	11.5608	2.71632	0.00963336	0.127363	-2.82087
LOC101928092	0.631493	6.78458	2.71561	0.0096508	0.12744	-2.82245
SNORC	0.257601	6.57482	2.71551	0.00965335	0.12744	-2.82268
GAN	-0.591352	7.17906	-2.71508	0.00966377	0.127484	-2.82362
PPME1	0.291736	8.30355	2.71424	0.00968443	0.1276	-2.82549
MCM3	1.00741	9.67318	2.71386	0.00969395	0.1276	-2.82634
TLX3	0.216059	4.06677	2.71348	0.00970337	0.1276	-2.82719
MARCHF9	-0.383056	7.39392	-2.71341	0.00970512	0.1276	-2.82735
TOE1	0.437156	8.01167	2.71329	0.00970814	0.1276	-2.82762
LINC01289	0.227704	3.93989	2.71266	0.00972371	0.127711	-2.82902
HLA-E	-1.77131	9.63342	-2.71201	0.00973979	0.127813	-2.83046
SASS6	1.00262	7.06052	2.71177	0.00974575	0.127813	-2.83099
THRB	-2.02667	7.26166	-2.7113	0.00975744	0.127873	-2.83204
PAOX	-0.642709	6.89625	-2.71077	0.00977068	0.127953	-2.83322
SMPD2	0.25041	7.29693	2.7101	0.00978717	0.128076	-2.83469
TDRD7	-0.880971	7.97166	-2.7098	0.00979473	0.128081	-2.83537
GSDMD	-0.443688	7.94751	-2.70944	0.00980385	0.128107	-2.83618
OSBP2	0.329868	6.64481	2.70904	0.00981371	0.128142	-2.83705
SENP3	0.337091	7.83609	2.7086	0.00982467	0.128192	-2.83803
CHAF1B	0.384438	6.85573	2.70664	0.00987393	0.128741	-2.84239
CEBPG	-0.615729	8.715	-2.70506	0.00991361	0.129165	-2.84589
TOP2A	2.28404	8.8599	2.7038	0.0099454	0.129442	-2.84868
PPP2R3C	0.576535	8.932	2.7036	0.00995043	0.129442	-2.84912
PSMG3-AS1	-0.433497	6.21005	-2.70296	0.00996666	0.129442	-2.85054
EFCAB2	0.94512	6.94207	2.70268	0.0099738	0.129442	-2.85116
HYDIN	0.303486	5.55618	2.70238	0.00998142	0.129442	-2.85183
MAMLD1	-0.837931	6.37877	-2.70216	0.00998712	0.129442	-2.85233
SIX3-AS1	0.677892	4.96431	2.70212	0.00998803	0.129442	-2.85241
NCOA3	-0.520939	8.32491	-2.70194	0.00999257	0.129442	-2.8528
GOLM2	-0.695744	11.4456	-2.70142	0.0100058	0.12952	-2.85396
APOL4	0.290286	5.7869	2.70029	0.0100346	0.129798	-2.85646
SLC9A3	0.256751	5.11875	2.6994	0.0100574	0.129999	-2.85844
FBXL19	0.557031	7.22438	2.6982	0.0100881	0.130303	-2.8611
NADK2	-0.713658	8.07645	-2.69733	0.0101106	0.130366	-2.86304
LINC01555	0.333237	4.43824	2.69714	0.0101153	0.130366	-2.86344
GSTZ1	0.471324	7.58101	2.69705	0.0101177	0.130366	-2.86366
PRPS1L1	0.264347	4.41702	2.69688	0.0101221	0.130366	-2.86403
RUVBL2	0.569221	9.43729	2.69601	0.0101445	0.130562	-2.86596
LINC01679	0.247425	6.10236	2.69537	0.010161	0.130618	-2.86737
GMEB1	0.648659	7.92366	2.69527	0.0101635	0.130618	-2.86758
DSG1	0.177704	3.61199	2.69354	0.0102083	0.1311	-2.87142
TIAM1	1.51752	9.48762	2.69079	0.0102798	0.131774	-2.8775
CDK10	-0.686839	8.09098	-2.69077	0.0102802	0.131774	-2.87753
LRRN2	-0.354514	8.24108	-2.69067	0.0102828	0.131774	-2.87776
FOXJ2	-0.449809	8.22768	-2.68936	0.010317	0.132042	-2.88065
PPP4C	0.450047	8.84889	2.68907	0.0103248	0.132042	-2.88131
IL6ST	-0.972294	11.8131	-2.68903	0.0103258	0.132042	-2.88139
OLFML3	-1.65352	8.94968	-2.68857	0.0103379	0.132102	-2.88241
ROBO4	-0.893698	8.23993	-2.68792	0.0103548	0.132148	-2.88384
LINC02910	0.205372	5.82261	2.68787	0.0103561	0.132148	-2.88395
PSMD2	0.346965	10.0255	2.68694	0.0103808	0.132367	-2.88602
COPB2-DT	0.476651	6.87484	2.68654	0.0103912	0.132407	-2.8869
TYMS	1.71232	10.5511	2.686	0.0104055	0.132494	-2.88809
CCDC96	-0.307238	5.34064	-2.68568	0.0104137	0.132505	-2.88878
CAMK2G	-0.516813	6.74425	-2.68496	0.0104329	0.132655	-2.89038
NDUFA9	0.623759	9.73014	2.68452	0.0104446	0.13271	-2.89135
FBXO45	0.647168	8.9408	2.68423	0.0104521	0.132712	-2.89198
IL18	-1.99746	6.8088	-2.68305	0.0104836	0.133017	-2.8946
MCC	-1.37885	9.27293	-2.6826	0.0104954	0.133073	-2.89558
STIM1	-0.365165	6.63532	-2.68227	0.0105042	0.13309	-2.89631
GAS2L1	-0.813152	7.492	-2.68187	0.0105149	0.133132	-2.8972
ZNF800	-0.633052	8.31034	-2.68142	0.0105268	0.133189	-2.89819
LINC01089	0.377631	7.18089	2.68112	0.0105348	0.133196	-2.89885
PDPR	-0.582006	9.03382	-2.68067	0.010547	0.133256	-2.89985
NPFFR2	0.639724	4.2105	2.68016	0.0105605	0.133333	-2.90097
H1-5	0.461732	4.94605	2.67928	0.010584	0.133536	-2.9029
SNRNP25	0.556215	9.28597	2.6788	0.0105969	0.133604	-2.90396
TP53BP2	0.74251	9.73972	2.67844	0.0106065	0.133632	-2.90475
HBZ	0.280197	4.83136	2.67756	0.0106302	0.133765	-2.90669
LINC01815	0.180883	3.70345	2.6775	0.010632	0.133765	-2.90684
SLC25A17	0.422107	6.65859	2.67633	0.0106633	0.133986	-2.9094
TNFRSF21	-0.81552	9.11947	-2.67629	0.0106645	0.133986	-2.9095
POLR2G	0.522114	11.0937	2.67532	0.0106907	0.134222	-2.91164
H4C3	0.846369	12.6391	2.67491	0.0107017	0.134265	-2.91253
ELP5	0.504744	8.81219	2.67405	0.0107251	0.134265	-2.91443
NFIX	-1.41984	8.18038	-2.67404	0.0107255	0.134265	-2.91446
LINC02303	1.08282	5.34303	2.67392	0.0107286	0.134265	-2.91472
CAVIN1	-1.40457	9.50966	-2.67381	0.0107316	0.134265	-2.91496
VEGFC	1.373	7.17369	2.67275	0.0107605	0.134432	-2.9173
GPN3	0.378311	9.36135	2.67261	0.0107641	0.134432	-2.91759
CYB5B	-0.941533	6.38277	-2.67231	0.0107724	0.134432	-2.91826
SYT7	0.415157	6.69823	2.67222	0.0107749	0.134432	-2.91847
PLEKHH3	-0.222459	7.36075	-2.67148	0.0107951	0.134534	-2.9201
MCM10	1.25446	6.7293	2.67137	0.0107981	0.134534	-2.92034
SCYL3	0.490522	8.02306	2.67064	0.0108179	0.134687	-2.92193
SNX33	-0.386998	8.47239	-2.66974	0.0108427	0.134902	-2.92392
RIMS1	0.772423	5.63901	2.66911	0.0108598	0.135022	-2.9253
CCDC82	0.22725	4.9417	2.66829	0.0108824	0.135208	-2.9271
LGALS8-AS1	0.289915	5.7002	2.66733	0.0109087	0.135428	-2.9292
TEX10	0.675398	9.15087	2.6671	0.0109151	0.135428	-2.92972
AUNIP	1.06264	6.10319	2.66459	0.0109845	0.136108	-2.93523
HNMT	-1.77693	7.53829	-2.66451	0.0109867	0.136108	-2.9354
VPS9D1-AS1	0.249764	6.9827	2.6641	0.0109981	0.136108	-2.9363
KNOP1	0.671564	8.00102	2.66402	0.0110003	0.136108	-2.93648
CEP128	0.299149	6.59779	2.66314	0.0110248	0.136257	-2.93841
GALNT11	-0.89721	10.1033	-2.66279	0.0110345	0.136257	-2.93918
FOXC2	1.74112	8.37175	2.66277	0.0110351	0.136257	-2.93923
TGFBR2	-1.32031	10.3594	-2.66249	0.0110429	0.136259	-2.93984
IL36G	0.286686	4.83485	2.66111	0.0110815	0.136642	-2.94288
RBM43	-0.974141	7.85475	-2.66024	0.0111058	0.136847	-2.94478
PRKCH	-1.45035	8.02492	-2.65928	0.0111326	0.137045	-2.94688
MEX3A	1.30767	8.15243	2.6591	0.0111378	0.137045	-2.94728
ASB17	0.197136	3.96497	2.65885	0.0111448	0.137045	-2.94783
FBN1	-1.53169	6.76658	-2.65845	0.0111561	0.13709	-2.94871
NFIB	-2.39632	9.48941	-2.65801	0.0111684	0.137147	-2.94967
SYT17	-0.650216	6.83919	-2.65751	0.0111825	0.13718	-2.95077
LINC00537	-1.5307	7.11828	-2.65737	0.0111863	0.13718	-2.95107
INTS3	0.284407	4.94162	2.65695	0.0111983	0.137233	-2.952
H4C5	0.45179	6.11142	2.65662	0.0112077	0.137254	-2.95273
ZDHHC13	0.706729	8.112	2.6555	0.0112394	0.137549	-2.95518
NDUFS3	0.559076	10.4244	2.65514	0.0112495	0.137579	-2.95596
LCOR	0.746714	9.46385	2.65417	0.011277	0.137773	-2.95809
GRAMD1A	0.390428	8.08716	2.6538	0.0112876	0.137773	-2.9589
BCAR1	-0.349037	7.44357	-2.65377	0.0112885	0.137773	-2.95897
TUBGCP4	0.441652	7.14047	2.65273	0.0113181	0.138041	-2.96125
MAGI2	-1.30426	8.00225	-2.65213	0.0113352	0.138156	-2.96256
VAC14	-0.34585	6.76554	-2.65098	0.011368	0.138461	-2.96507
ANGPTL6	0.515598	6.37861	2.64931	0.0114158	0.138949	-2.96872
LRRC32	-1.13391	7.90816	-2.64894	0.0114266	0.138957	-2.96954
NECTIN2	-0.605412	8.31821	-2.64875	0.0114319	0.138957	-2.96995
CWC22	0.403688	8.50676	2.64834	0.0114439	0.138963	-2.97085
ANKRD11	-0.58269	9.11285	-2.6478	0.0114594	0.138963	-2.97203
DAB2	-1.86432	9.98313	-2.64772	0.0114618	0.138963	-2.97221
CDYL2	-1.01162	8.51406	-2.64766	0.0114634	0.138963	-2.97234
WDR1	-0.55551	6.79706	-2.64633	0.0115017	0.139333	-2.97523
ARHGEF26	-1.54583	6.59561	-2.64449	0.011555	0.139824	-2.97925
NCEH1	-2.12427	6.92041	-2.64437	0.0115585	0.139824	-2.97951
TUBB2A	-1.02975	10.593	-2.64413	0.0115656	0.139824	-2.98005
APBB1	0.293341	6.32874	2.6438	0.0115752	0.139846	-2.98077
RPL13	-0.918753	7.76559	-2.64263	0.0116093	0.140119	-2.98332
MCM5	0.660318	7.18206	2.64217	0.0116228	0.140119	-2.98433
PECAM1	-1.29709	9.97096	-2.64216	0.011623	0.140119	-2.98435
OLFML2A	-1.43703	7.78816	-2.64163	0.0116385	0.140119	-2.98551
DNAJC30	-0.286661	7.95045	-2.64149	0.0116425	0.140119	-2.98581
CDC14A	-0.717658	6.58823	-2.641	0.0116568	0.140119	-2.98687
TERB1	0.272843	4.41206	2.64087	0.0116608	0.140119	-2.98717
PCAT19	-0.47485	6.57107	-2.64065	0.0116674	0.140119	-2.98766
H1-2	1.02233	7.25029	2.6404	0.0116746	0.140119	-2.9882
NOTCH4	-0.422816	6.9264	-2.64035	0.0116759	0.140119	-2.98829
ATP5PO	0.483245	12.3053	2.63852	0.0117298	0.140671	-2.99229
ERVK3-2	0.187806	4.32782	2.63721	0.0117683	0.141039	-2.99514
TSTD2	0.194926	4.39181	2.63627	0.0117964	0.141281	-2.99721
FAM78B	1.92699	7.30784	2.63507	0.0118318	0.141544	-2.99981
EXOG	0.507421	7.161	2.63466	0.011844	0.141544	-3.0007
KRTAP11-1	0.345553	6.09254	2.63449	0.011849	0.141544	-3.00108
PIEZO1	-1.20863	6.87987	-2.63435	0.0118532	0.141544	-3.00139
RND3	-1.25113	9.84102	-2.63411	0.0118602	0.141544	-3.0019
DEDD2	-0.525236	8.93216	-2.63384	0.0118685	0.141544	-3.0025
KRTAP4-5	0.349322	4.92666	2.63358	0.0118762	0.141544	-3.00307
EFNA2	-2.57489	7.38408	-2.6334	0.0118815	0.141544	-3.00345
C19orf53	0.432285	9.74352	2.6326	0.0119054	0.141602	-3.0052
TRIOBP	0.240878	7.18536	2.63259	0.0119056	0.141602	-3.00521
IST1	-0.632093	6.67428	-2.63209	0.0119206	0.141602	-3.00631
SMYD5	0.258352	6.25729	2.63208	0.011921	0.141602	-3.00634
PDE7A	0.445036	5.83994	2.63192	0.0119258	0.141602	-3.00669
LRATD1	2.12869	6.99722	2.6308	0.0119592	0.141879	-3.00911
RPS6KC1	0.50812	8.31386	2.63061	0.011965	0.141879	-3.00953
PRCP	-0.706176	10.7716	-2.62971	0.0119921	0.142108	-3.0115
SLC38A10	-0.63466	7.37229	-2.62773	0.0120517	0.142437	-3.0158
MAST2	0.273795	6.52916	2.62763	0.0120547	0.142437	-3.01602
RABGEF1	-0.369504	8.93603	-2.62754	0.0120572	0.142437	-3.0162
FER1L4	0.256404	4.99729	2.62729	0.0120649	0.142437	-3.01675
RARS2	0.527159	9.60445	2.62727	0.0120655	0.142437	-3.01679
SNRPB2	0.538522	11.0698	2.6272	0.0120676	0.142437	-3.01694
SYNPO	-1.57153	8.05788	-2.62638	0.0120926	0.142638	-3.01874
PABPC5	-1.94637	5.31287	-2.62596	0.0121053	0.142695	-3.01965
MYLK	-1.68479	10.7783	-2.62503	0.0121334	0.142932	-3.02167
MKNK1	-0.967949	6.9528	-2.62211	0.0122223	0.143885	-3.028
CDKN1C	1.50572	9.28112	2.62115	0.0122519	0.144065	-3.0301
VIP	-0.18786	3.81392	-2.62109	0.0122536	0.144065	-3.03022
IGF1R	-0.774197	10.1099	-2.61938	0.0123063	0.144515	-3.03394
HAGLROS	0.604122	6.50392	2.61932	0.012308	0.144515	-3.03406
ME3	-0.664114	7.56041	-2.61812	0.012345	0.14473	-3.03667
RAB28	0.500007	9.44142	2.61799	0.0123492	0.14473	-3.03696
PAX8	1.21251	9.83855	2.61784	0.0123539	0.14473	-3.03729
ELAPOR2	1.49794	7.39729	2.61746	0.0123656	0.14473	-3.03811
LYSMD1	0.738944	6.15784	2.61742	0.0123667	0.14473	-3.03819
LGR6	0.905586	6.90701	2.61652	0.0123946	0.144949	-3.04014
TMEM35B	-0.815951	9.51336	-2.6163	0.0124016	0.144949	-3.04063
MAP3K13	0.472986	10.0563	2.61488	0.0124456	0.145313	-3.0437
DLGAP1-AS2	-0.776752	6.1762	-2.61456	0.0124553	0.145313	-3.04438
ZGRF1	1.26092	6.95963	2.61451	0.012457	0.145313	-3.0445
TEX36	0.172485	3.90057	2.61411	0.0124695	0.145364	-3.04537
YEATS4	0.891571	8.1718	2.61119	0.0125607	0.146332	-3.05169
ZDHHC2	-1.01828	9.74304	-2.61042	0.0125849	0.146519	-3.05336
SETDB1	0.662023	8.32166	2.60897	0.0126306	0.146857	-3.0565
ENO1	0.382597	5.53248	2.60871	0.0126387	0.146857	-3.05706
SCG5	-2.58572	9.563	-2.60867	0.0126402	0.146857	-3.05716
SHE	-1.01802	7.81752	-2.60846	0.0126467	0.146857	-3.05761
PSMB3	0.481895	10.8923	2.60812	0.0126575	0.146888	-3.05835
ATIC	0.589851	10.0251	2.60683	0.0126981	0.147263	-3.06112
MCM6	1.0146	10.3444	2.60654	0.0127075	0.147277	-3.06176
C9orf131	0.255703	6.03227	2.606	0.0127245	0.147289	-3.06292
STAG1	0.466182	9.26563	2.6058	0.0127309	0.147289	-3.06336
FAM187B	0.216308	4.70789	2.60573	0.0127331	0.147289	-3.06351
LCN15	0.223899	6.01392	2.60477	0.0127638	0.147548	-3.0656
ITGA7	-0.504934	7.72522	-2.60397	0.0127891	0.147746	-3.06731
TMCC1-DT	0.133316	3.20847	2.60231	0.0128423	0.148265	-3.07091
SLC44A2	-0.566787	7.25115	-2.60128	0.0128752	0.148549	-3.07313
ZNF292	0.733905	9.57525	2.60095	0.0128857	0.148575	-3.07384
KLF3	-0.615043	9.95319	-2.60063	0.012896	0.148598	-3.07453
FGF19	0.237505	5.24949	2.59981	0.0129223	0.148674	-3.0763
RFC3	1.13787	8.75444	2.59973	0.012925	0.148674	-3.07647
RITA1	0.377	7.74249	2.59965	0.0129275	0.148674	-3.07664
CCN1	-2.35238	12.0491	-2.59933	0.012938	0.1487	-3.07734
TUB	-0.913427	7.75591	-2.59803	0.0129798	0.148933	-3.08014
LOXL4	-0.599927	7.72945	-2.59802	0.0129801	0.148933	-3.08016
MXD1	-0.874382	7.5985	-2.59793	0.0129832	0.148933	-3.08037
C9orf57	0.223819	3.58377	2.59671	0.0130225	0.149063	-3.08298
HRAS	0.31726	7.77302	2.59655	0.013028	0.149063	-3.08335
TMEM160	0.400307	8.14402	2.59654	0.0130281	0.149063	-3.08336
ZBTB47-AS1	0.207557	5.78589	2.59639	0.013033	0.149063	-3.08368
DTX3L	-1.01418	8.94639	-2.5963	0.0130361	0.149063	-3.08389
PSMD13	0.400531	8.22529	2.59603	0.0130446	0.149066	-3.08445
BYSL	0.696911	7.99034	2.59544	0.0130638	0.149191	-3.08573
FMOD	-1.33688	9.14389	-2.59507	0.0130759	0.149233	-3.08653
DNAH9	-0.631718	4.82134	-2.59421	0.0131038	0.149456	-3.08837
TRMT10A	0.644032	6.51145	2.59332	0.013133	0.149614	-3.09031
UPB1	0.251617	6.15773	2.59325	0.0131352	0.149614	-3.09045
B3GNT5	0.438756	6.22467	2.59302	0.0131426	0.149614	-3.09094
TRIM71	1.49053	7.07595	2.59212	0.0131723	0.149857	-3.09289
TSEN54	0.336891	8.3328	2.59111	0.0132054	0.150138	-3.09506
PKM	0.612121	7.51109	2.59003	0.0132409	0.150447	-3.09739
ARRDC3-AS1	0.294298	5.98444	2.58925	0.0132666	0.150566	-3.09907
DUBR	-0.859068	6.64884	-2.58907	0.0132726	0.150566	-3.09946
COL4A6	-1.7063	7.82408	-2.58895	0.0132766	0.150566	-3.09972
DCPS	0.473811	8.03746	2.58795	0.0133095	0.150839	-3.10187
KIF23-AS1	0.195774	5.90917	2.58771	0.0133175	0.150839	-3.10238
TMEM97	1.33707	9.08281	2.58709	0.0133381	0.150912	-3.10373
RMI2	1.28187	8.48745	2.58701	0.0133408	0.150912	-3.1039
LBR	0.840291	10.4253	2.58619	0.0133678	0.151123	-3.10565
SRSF10	0.692755	9.45911	2.58589	0.0133777	0.151139	-3.10629
HLA-DRB4	-2.56098	9.18156	-2.58518	0.0134016	0.151257	-3.10783
KYAT3	0.626454	9.73808	2.58485	0.0134126	0.151257	-3.10855
WHRN	-0.254695	4.54946	-2.58482	0.0134134	0.151257	-3.1086
LARP1	0.383823	11.2099	2.58426	0.013432	0.151372	-3.1098
CST9	0.208585	5.9197	2.58339	0.0134612	0.151605	-3.11167
SENP5	0.376847	8.3046	2.58312	0.0134704	0.151613	-3.11227
LEMD1-AS1	-0.246802	4.26567	-2.58217	0.0135019	0.151791	-3.11429
SCARB2	-0.65846	11.8368	-2.58187	0.0135122	0.151791	-3.11495
PKDCC	1.27005	9.96687	2.58152	0.0135237	0.151791	-3.11569
ADCY3	-0.386364	7.61959	-2.58145	0.0135262	0.151791	-3.11585
GLIS2	-0.779981	9.0626	-2.58093	0.0135437	0.151791	-3.11696
FPGT	-0.532766	7.2764	-2.58071	0.0135509	0.151791	-3.11743
CORO2B	-1.08861	5.94629	-2.58068	0.013552	0.151791	-3.1175
LINC01339	0.209839	5.87336	2.58063	0.0135538	0.151791	-3.11761
CWC27	0.439765	9.83455	2.57927	0.0135995	0.152208	-3.12053
LINC02493	0.252198	5.48532	2.57893	0.0136109	0.15224	-3.12125
MRE11	0.51651	4.97754	2.57855	0.013624	0.152292	-3.12208
ST6GALNAC4	0.210604	5.65331	2.57826	0.0136337	0.152305	-3.12269
ETAA1	0.57167	7.77246	2.5767	0.0136867	0.152802	-3.12605
ABCA1	-1.32193	9.7849	-2.57637	0.0136977	0.15283	-3.12675
TOP1MT	-0.499365	7.92293	-2.57608	0.0137074	0.152843	-3.12736
EHMT2	0.748778	6.7134	2.57546	0.0137287	0.152985	-3.1287
SUZ12	0.471916	10.356	2.57447	0.0137625	0.153237	-3.13083
CKAP2	1.27967	9.24601	2.5743	0.0137683	0.153237	-3.1312
SAMD10	0.244806	6.32831	2.57302	0.0138119	0.153478	-3.13393
TMEM130	-1.32349	6.36382	-2.573	0.0138125	0.153478	-3.13397
SEC16B	-0.929218	7.14248	-2.57291	0.0138157	0.153478	-3.13417
NPR2	0.948004	4.52776	2.57265	0.0138246	0.153482	-3.13473
JPT1	0.833036	9.66643	2.57187	0.0138513	0.153683	-3.13639
XAF1	-1.55974	8.82928	-2.57136	0.0138687	0.153781	-3.13748
AGBL5	0.542052	7.14682	2.57106	0.013879	0.153801	-3.13812
SAMD9	-1.33473	7.22718	-2.57024	0.0139073	0.154019	-3.13989
KCNJ15	-2.51318	7.86065	-2.56905	0.0139485	0.15438	-3.14244
VSIG10L	-0.658806	5.22646	-2.56875	0.0139588	0.154399	-3.14308
PTCD3	0.439898	9.35767	2.56815	0.0139794	0.154443	-3.14436
KPNA3	0.505474	9.86554	2.56784	0.0139903	0.154443	-3.14503
PIN1	0.37758	8.11624	2.56774	0.0139938	0.154443	-3.14525
BMS1	0.434448	9.04532	2.56726	0.0140104	0.154443	-3.14627
ZNF284	-0.395803	7.0696	-2.56719	0.0140129	0.154443	-3.14643
INTS7	1.06066	6.84558	2.56714	0.0140144	0.154443	-3.14652
TEK	-1.53174	7.12507	-2.56605	0.0140524	0.154716	-3.14886
TGM2	-1.40115	7.56704	-2.56593	0.0140565	0.154716	-3.14911
SDC4	-1.19709	9.44652	-2.56455	0.0141044	0.155061	-3.15206
EIF2A	0.333684	11.042	2.56454	0.0141051	0.155061	-3.1521
PHYH	-1.14844	9.82417	-2.56369	0.0141346	0.15529	-3.1539
VHL	0.14753	3.89019	2.56307	0.0141563	0.155341	-3.15523
NAAA	-1.60213	7.67001	-2.56306	0.0141566	0.155341	-3.15525
LOC102723701	0.245644	6.04875	2.56187	0.0141983	0.155594	-3.15779
NCBP2AS2	0.414893	8.78285	2.56185	0.014199	0.155594	-3.15783
CNN3	-0.683212	11.4069	-2.56142	0.0142141	0.155594	-3.15875
WDR81	-0.415891	8.23742	-2.56142	0.0142142	0.155594	-3.15876
ADAMTS15	-1.12407	7.52956	-2.56056	0.0142443	0.155828	-3.16059
SSPN	-1.6211	9.02558	-2.55987	0.0142686	0.155998	-3.16206
PRRX2	0.371378	7.64481	2.55852	0.0143164	0.156425	-3.16495
GUCY1A2	-1.79049	7.47567	-2.55765	0.0143473	0.156667	-3.16681
NPR1	-1.46507	7.57596	-2.55673	0.0143798	0.156927	-3.16877
CLDN15	-0.412539	8.02703	-2.55625	0.0143967	0.157016	-3.16979
HIRIP3	0.272231	6.63195	2.55537	0.0144281	0.157263	-3.17167
WTIP	-0.456028	7.25131	-2.55458	0.0144564	0.157392	-3.17336
TUBA4B	0.261729	7.04068	2.55455	0.0144575	0.157392	-3.17342
CCNB1	2.01908	7.89976	2.55427	0.0144673	0.157403	-3.17401
TRA2B	0.420334	12.1418	2.5534	0.0144986	0.157649	-3.17588
TAGLN2	-0.933092	10.2	-2.55281	0.0145196	0.15778	-3.17712
MRC2	-0.870589	10.6695	-2.55205	0.014547	0.157983	-3.17876
CDH24	0.483582	6.7449	2.55161	0.0145628	0.158059	-3.1797
GPR176-DT	0.146954	3.79327	2.55021	0.0146132	0.15848	-3.18268
SMARCC1	0.749631	10.7607	2.55004	0.0146193	0.15848	-3.18304
RPH3AL-AS1	-1.5529	6.06668	-2.54957	0.0146361	0.158566	-3.18403
TOB1-AS1	-0.354189	4.50039	-2.54922	0.0146487	0.158574	-3.18477
GNG12	0.516879	10.5428	2.54906	0.0146545	0.158574	-3.18511
NAP1L2	-2.05723	6.30064	-2.5487	0.0146676	0.15862	-3.18589
PPP2R1A	0.418554	7.76646	2.54769	0.0147041	0.158919	-3.18803
TRABD	0.241461	7.35933	2.54703	0.014728	0.159039	-3.18944
GOLPH3	-0.32936	10.9705	-2.54684	0.0147349	0.159039	-3.18984
EIF4G3	0.287222	5.63431	2.54665	0.0147417	0.159039	-3.19024
ARHGEF6	-1.29116	8.22842	-2.54627	0.0147557	0.159094	-3.19106
SMG5	0.356359	8.04801	2.54511	0.0147981	0.159297	-3.19353
PLA2G2E	0.187405	5.89976	2.54497	0.014803	0.159297	-3.19382
MRO	-1.34356	7.16375	-2.54496	0.0148035	0.159297	-3.19385
TTC21B	0.371557	4.50621	2.54476	0.0148107	0.159297	-3.19427
CPNE8	-1.78228	6.41675	-2.54386	0.0148434	0.159297	-3.19617
HMMR-AS1	0.293873	3.97527	2.54366	0.0148506	0.159297	-3.1966
SH3BP1	0.28381	7.17234	2.54365	0.014851	0.159297	-3.19662
PAQR3	0.718657	8.14513	2.5435	0.0148567	0.159297	-3.19695
PLAC8L1	0.217689	5.48012	2.54345	0.0148584	0.159297	-3.19705
LPCAT2	-1.91175	6.84416	-2.54316	0.0148693	0.159297	-3.19768
ZC3H15	-0.135926	3.54055	-2.54307	0.0148722	0.159297	-3.19785
FKBPL	0.389342	7.23059	2.54272	0.0148852	0.159341	-3.1986
CTCFL	1.88193	4.48698	2.54211	0.0149075	0.159484	-3.19989
DNAJC15	-1.30835	9.81881	-2.54162	0.0149256	0.159583	-3.20094
TSPYL1	-0.510766	11.673	-2.541	0.0149485	0.159733	-3.20227
CHTF8	-0.375909	9.0633	-2.53905	0.0150203	0.159858	-3.2064
CORIN	0.283162	4.52943	2.53902	0.0150215	0.159858	-3.20647
NTS	1.15055	5.18864	2.53892	0.0150252	0.159858	-3.20669
RANBP3	0.330057	6.02432	2.53885	0.0150278	0.159858	-3.20683
CBARP	0.295293	5.37047	2.53872	0.0150324	0.159858	-3.2071
SLC40A1	-1.34276	12.0395	-2.5387	0.0150332	0.159858	-3.20715
TTC39B	-1.10709	6.83063	-2.53835	0.0150461	0.159858	-3.20788
NRTN	0.969514	5.04691	2.53834	0.0150467	0.159858	-3.20792
ICMT-DT	0.194986	3.99115	2.53804	0.0150578	0.159858	-3.20855
GARIN1B	0.166413	5.25688	2.53796	0.0150605	0.159858	-3.20871
KIF16B	-0.687328	7.41446	-2.53796	0.0150608	0.159858	-3.20872
ANXA2R-AS1	-0.549307	5.62092	-2.53775	0.0150683	0.159858	-3.20916
DRC3	0.21116	5.45836	2.53754	0.015076	0.159858	-3.2096
NPL	-2.09139	9.47364	-2.53722	0.0150881	0.159892	-3.21029
CDH5	-1.15632	7.65588	-2.53647	0.015116	0.159969	-3.21188
PACRGL	0.314055	6.35022	2.53646	0.0151163	0.159969	-3.2119
GHITM	-0.518489	10.9101	-2.5363	0.0151222	0.159969	-3.21224
SNX10	-1.10501	8.95663	-2.53583	0.0151396	0.160059	-3.21323
SNED1	-0.725406	6.00937	-2.53531	0.0151591	0.160131	-3.21434
BTG1	-0.39403	4.74502	-2.53517	0.0151643	0.160131	-3.21463
ACTN1	-1.03005	10.5	-2.53479	0.0151785	0.160187	-3.21544
KATNAL1	0.684342	8.96239	2.53393	0.0152105	0.16043	-3.21726
CYP26A1	1.41079	6.39672	2.53177	0.0152916	0.16117	-3.22185
NOC4L	0.303044	6.85448	2.53158	0.0152986	0.16117	-3.22224
MEF2C	-1.28718	8.40072	-2.53106	0.015318	0.161213	-3.22334
ITIH4	-0.269964	6.32194	-2.53099	0.0153206	0.161213	-3.22348
TMEM65	-1.29854	8.65964	-2.53075	0.01533	0.161216	-3.22401
MMP27	0.256378	4.72045	2.52987	0.0153632	0.161471	-3.22588
TMEM41A	0.473566	8.04134	2.52936	0.0153821	0.161576	-3.22694
CHPT1	-0.794285	6.97367	-2.52807	0.015431	0.161987	-3.22968
TFB2M	0.526979	9.40229	2.52785	0.0154394	0.161987	-3.23015
ZNF547	-0.696221	4.80879	-2.52757	0.0154501	0.162005	-3.23074
CHL1-AS1	0.157578	4.34388	2.5272	0.0154641	0.162047	-3.23153
PODXL	-1.75277	9.63892	-2.52669	0.0154835	0.162047	-3.2326
MYO16	0.288799	4.88703	2.52647	0.0154919	0.162047	-3.23307
GSTK1	-0.945884	9.30962	-2.52602	0.0155088	0.162047	-3.23401
PNRC1	-0.558673	10.8832	-2.52591	0.0155129	0.162047	-3.23424
DUSP3	-0.813088	9.25382	-2.52558	0.0155257	0.162047	-3.23495
SGK1	-2.06844	10.7151	-2.52554	0.0155272	0.162047	-3.23503
USH1C	0.951368	5.54784	2.52551	0.0155282	0.162047	-3.23509
RPF1	0.476765	10.2156	2.52532	0.0155354	0.162047	-3.23549
TSPY26P	0.233704	5.27586	2.52469	0.0155595	0.162204	-3.23683
ATP5MJ	0.835267	9.99873	2.52329	0.0156131	0.162556	-3.23979
CYP1B1-AS1	0.23808	5.91422	2.52297	0.0156251	0.162556	-3.24046
MTF2	0.785259	8.69266	2.52288	0.0156286	0.162556	-3.24065
CMTM3	-0.808164	9.40972	-2.5227	0.0156357	0.162556	-3.24104
RBM15B	0.358315	8.59791	2.52262	0.0156386	0.162556	-3.2412
PREX1	-0.961066	7.98349	-2.52201	0.0156621	0.162706	-3.2425
GPD1L	-0.751294	8.77433	-2.52133	0.0156883	0.162884	-3.24393
PLAG1	2.12616	6.526	2.52047	0.0157212	0.163083	-3.24574
PXK	-1.15007	7.53358	-2.52036	0.0157257	0.163083	-3.24599
LIN9	0.247922	3.85192	2.51995	0.0157413	0.163151	-3.24684
DNM1	0.265496	6.4165	2.51936	0.0157642	0.163294	-3.24809
CX3CR1	-2.17601	6.61725	-2.51909	0.0157747	0.163309	-3.24867
TIMM23	0.526025	8.85083	2.51879	0.0157862	0.163323	-3.2493
TBC1D10C	0.474024	7.28806	2.51858	0.0157943	0.163323	-3.24974
KCNH8	1.029	4.52296	2.51752	0.0158352	0.163577	-3.25197
PREX2	-1.47713	6.84025	-2.51745	0.0158379	0.163577	-3.25211
BRIX1	0.476886	8.06256	2.51724	0.0158462	0.163577	-3.25257
CLIC1	0.517159	11.2361	2.51643	0.0158776	0.163806	-3.25427
WBP11	0.415383	10.1003	2.5155	0.0159139	0.164062	-3.25624
KIN	-0.551775	8.62408	-2.51533	0.0159207	0.164062	-3.25661
UBE2M	0.40909	8.37869	2.51453	0.0159517	0.164096	-3.25829
MTRF1	0.470352	7.32916	2.51452	0.015952	0.164096	-3.2583
CCT3	0.645929	11.3272	2.51435	0.0159586	0.164096	-3.25866
KDF1	0.368354	6.13122	2.51427	0.0159617	0.164096	-3.25882
ZNF394	-0.732342	7.84188	-2.51407	0.0159697	0.164096	-3.25926
PRRG1	-1.27713	7.91288	-2.51339	0.0159961	0.164239	-3.26068
C19orf54	0.390764	7.22266	2.51313	0.0160065	0.164239	-3.26124
LOC101927914	0.221539	5.44409	2.51293	0.0160144	0.164239	-3.26166
LMNB1	1.61148	9.07727	2.51278	0.0160202	0.164239	-3.26198
RAB3GAP2	0.323709	9.29034	2.51149	0.0160707	0.16459	-3.26469
ANXA1	-2.08303	9.66794	-2.51144	0.0160728	0.16459	-3.2648
CAV1	-1.59411	9.78144	-2.51071	0.0161014	0.164789	-3.26633
LINC01834	0.256903	4.88058	2.51016	0.016123	0.164916	-3.26749
A2M	-1.76366	11.151	-2.50959	0.0161456	0.164983	-3.26869
LAMA4	1.03953	6.0956	2.50926	0.0161588	0.164983	-3.2694
P2RX7	-2.02037	6.69697	-2.50916	0.0161626	0.164983	-3.2696
LINC01029	0.200389	4.68158	2.50906	0.0161663	0.164983	-3.2698
DGUOK	0.585934	8.03076	2.50844	0.016191	0.165141	-3.27111
DNAJC19	0.523141	8.87839	2.50804	0.0162068	0.165208	-3.27195
ZNF215	-0.554766	5.78401	-2.50697	0.0162494	0.165469	-3.27421
SSR2	0.41918	11.9016	2.50693	0.0162508	0.165469	-3.27429
AHCTF1	0.620109	8.62296	2.50588	0.0162927	0.165801	-3.27651
PHTF2	0.704293	9.75594	2.50516	0.0163213	0.165997	-3.27801
IQCE	-0.593022	7.09207	-2.50474	0.0163379	0.166073	-3.27889
MAD2L2	0.752548	8.56542	2.50444	0.0163499	0.1661	-3.27952
IL10RB	-0.997381	9.23572	-2.50408	0.0163645	0.166155	-3.28029
FAM171B	-1.29434	7.82889	-2.50286	0.0164131	0.166554	-3.28285
ADCY2	1.36952	8.26734	2.50223	0.0164383	0.166715	-3.28416
CENPW	1.48326	9.74567	2.50143	0.0164705	0.1668	-3.28585
LONRF2	-1.60046	7.57835	-2.5012	0.0164799	0.1668	-3.28634
AQP3	-1.82462	8.67287	-2.50118	0.0164806	0.1668	-3.28638
LYPD6	0.782038	6.8851	2.50057	0.0165051	0.1668	-3.28766
CNOT6	0.579869	9.27068	2.50049	0.0165084	0.1668	-3.28783
FGD3	-0.674794	7.26431	-2.50048	0.0165086	0.1668	-3.28784
CNOT2	0.454254	9.82067	2.50041	0.0165117	0.1668	-3.288
PLAAT1	2.05216	6.57087	2.49957	0.0165456	0.16689	-3.28977
GNAT2	0.178243	4.14143	2.4992	0.0165605	0.16689	-3.29054
SH2D3C	-0.63391	7.04639	-2.499	0.0165686	0.16689	-3.29096
ATP6V0A1	-0.359648	8.07239	-2.49892	0.0165717	0.16689	-3.29112
PLPP3	-0.966533	10.7973	-2.49891	0.016572	0.16689	-3.29114
ENY2	0.49473	10.5513	2.49862	0.016584	0.16689	-3.29176
AMACR	0.199092	5.98288	2.49828	0.0165978	0.16689	-3.29248
NDUFA2	0.271846	5.77575	2.49819	0.0166014	0.16689	-3.29266
PLGRKT	0.54147	8.9121	2.49811	0.0166044	0.16689	-3.29282
DIAPH3-AS1	0.189848	6.32056	2.49787	0.0166141	0.166894	-3.29332
CRISPLD2	-1.81047	9.51419	-2.4976	0.0166252	0.166912	-3.2939
RMI1	0.778973	8.54218	2.49696	0.0166512	0.16708	-3.29524
CAD	0.50005	7.59246	2.49624	0.0166806	0.16724	-3.29676
DHFR2	-0.738625	7.00856	-2.49611	0.0166858	0.16724	-3.29703
DCK	0.534848	9.63096	2.49574	0.0167008	0.167297	-3.2978
NBDY	0.34487	10.0317	2.49459	0.0167476	0.167522	-3.30021
CRMP1	-0.8158	7.40413	-2.49438	0.016756	0.167522	-3.30064
SYPL2	-0.638651	6.62976	-2.49425	0.0167614	0.167522	-3.30092
TACC1	-1.50129	7.67168	-2.49411	0.0167672	0.167522	-3.30122
TMEM38A	0.616529	6.60467	2.49404	0.01677	0.167522	-3.30136
NDUFA7	0.671858	9.58874	2.49297	0.0168138	0.167866	-3.3036
CCDC69	-1.05074	6.61157	-2.49257	0.0168304	0.167939	-3.30445
CCDC90B	-0.282669	5.61591	-2.49227	0.0168424	0.167965	-3.30506
LOC105370832	0.164494	3.7201	2.49168	0.0168668	0.168036	-3.30631
ARPC1B	-1.41474	10.5346	-2.49148	0.0168751	0.168036	-3.30673
FOXN1	0.229843	5.41817	2.49119	0.016887	0.168036	-3.30734
C16orf46	-0.843923	7.30506	-2.49119	0.016887	0.168036	-3.30734
BET1L	-0.360437	7.65968	-2.49061	0.0169107	0.168179	-3.30855
U2AF1L4	-0.267913	6.60863	-2.48862	0.0169927	0.168847	-3.31271
TLCD3A	0.737503	7.65495	2.48853	0.0169967	0.168847	-3.31291
LINC00311	0.176015	4.03892	2.48826	0.0170078	0.168864	-3.31347
GSTCD	0.758871	7.44711	2.48757	0.0170365	0.16887	-3.31492
ZNF281	0.66046	9.80417	2.48742	0.0170423	0.16887	-3.31522
GART	0.558418	8.23723	2.4874	0.0170433	0.16887	-3.31526
MRTO4	0.477474	7.4912	2.48714	0.017054	0.16887	-3.31581
DTNB	0.183509	4.43767	2.48711	0.0170554	0.16887	-3.31588
WIPF2	-0.381826	8.85148	-2.4856	0.017118	0.169355	-3.31903
CXCR4	1.46421	11.5455	2.48518	0.0171357	0.169355	-3.31992
MALT1	-0.557402	8.10766	-2.48516	0.0171364	0.169355	-3.31995
CNTRL	0.591295	7.59256	2.48502	0.0171422	0.169355	-3.32024
CPED1	1.57777	8.96499	2.48395	0.0171868	0.169702	-3.32248
C8orf88	0.879907	6.23285	2.48336	0.0172114	0.169852	-3.32371
MAGOH	0.820902	9.30838	2.48313	0.0172212	0.169855	-3.3242
HAPLN1	0.435248	4.76636	2.48233	0.0172547	0.170091	-3.32586
LOC100506271	0.299677	5.72157	2.48186	0.0172744	0.170192	-3.32685
RNF181	0.35464	10.1382	2.48163	0.017284	0.170193	-3.32732
NARS2	0.585649	9.18077	2.48127	0.0172994	0.170252	-3.32809
RCC2	0.768247	10.5176	2.4809	0.0173146	0.170307	-3.32884
DOCK8	-2.22853	7.38837	-2.48011	0.0173479	0.170541	-3.33049
UPF3A	0.285217	5.56325	2.47946	0.0173756	0.170693	-3.33187
DNM1L	0.450507	10.6785	2.4789	0.0173989	0.170693	-3.33302
ZNF746	-0.473398	7.8301	-2.47887	0.0174003	0.170693	-3.33309
CHRAC1	0.324643	7.86518	2.47885	0.0174013	0.170693	-3.33314
AQP1	-2.18042	7.78462	-2.47831	0.0174241	0.170767	-3.33426
GSTP1	0.372843	10.8272	2.47822	0.0174279	0.170767	-3.33445
TRIM52	-0.652381	7.96492	-2.47773	0.0174486	0.170876	-3.33547
KLHDC8B	-0.792832	8.9323	-2.47723	0.0174699	0.170992	-3.33652
MBD2	1.12064	4.39717	2.4769	0.0174838	0.171034	-3.3372
EEF1AKMT2	0.509951	8.40699	2.47579	0.0175308	0.171401	-3.33951
CPT1C	0.919955	6.7033	2.47504	0.0175628	0.171618	-3.34108
ITPA	0.281453	9.64212	2.47482	0.0175722	0.171618	-3.34154
SUMF1	-0.770056	9.84452	-2.47383	0.0176147	0.171884	-3.34361
LOC101928014	0.220645	5.38697	2.47347	0.0176298	0.171884	-3.34435
NPAS4	0.291124	5.94597	2.47336	0.0176347	0.171884	-3.34459
LOC284788	0.215889	5.44231	2.47329	0.0176378	0.171884	-3.34474
SLC5A3	-0.745338	10.4166	-2.47304	0.0176483	0.171894	-3.34525
CNEP1R1	-0.539833	9.47199	-2.47198	0.0176939	0.172244	-3.34746
GRASLND	0.533286	6.65159	2.47155	0.0177122	0.172329	-3.34835
PPP1R3B	-1.0952	8.19824	-2.47008	0.0177753	0.17268	-3.35141
CCT7	0.485254	10.7566	2.47004	0.0177773	0.17268	-3.3515
HPF1	0.470272	9.55327	2.46979	0.0177878	0.17268	-3.35201
RAD54B	1.03568	6.5539	2.46967	0.017793	0.17268	-3.35226
TIE1	0.1636	4.14408	2.46959	0.0177964	0.17268	-3.35243
ZDHHC20	0.552323	9.56793	2.46932	0.017808	0.172699	-3.35299
FBXL16	-1.40601	7.20989	-2.46819	0.0178569	0.172977	-3.35534
MACROH2A2	0.823259	8.16131	2.46814	0.0178589	0.172977	-3.35544
LINC01756	0.162021	6.58482	2.46799	0.0178656	0.172977	-3.35576
CAV2	-1.79248	7.67848	-2.46745	0.0178891	0.173095	-3.35689
KREMEN1	0.758492	7.69875	2.46726	0.0178971	0.173095	-3.35727
BTG4	0.303446	4.82411	2.4663	0.0179388	0.173405	-3.35927
TMPO	1.03763	10.8233	2.46594	0.0179544	0.173462	-3.36002
ZNF410	0.366624	10.3812	2.46529	0.0179829	0.173645	-3.36138
ELAVL2	2.17794	6.63628	2.46458	0.0180137	0.173848	-3.36285
HPCA	0.187996	6.80943	2.46266	0.0180974	0.174501	-3.36683
ENAH	0.79611	10.6164	2.46247	0.0181057	0.174501	-3.36723
NKIRAS2	0.291249	8.17802	2.4623	0.0181135	0.174501	-3.36759
IFI44	-1.4407	6.27723	-2.4619	0.0181308	0.174501	-3.36841
CSNK1A1P1	0.185704	4.05979	2.4619	0.0181311	0.174501	-3.36843
IRF1	-0.942829	7.65925	-2.4617	0.0181397	0.174501	-3.36883
SUPT4H1	0.310626	8.51013	2.46089	0.0181753	0.174749	-3.37052
COL27A1	-1.24535	8.90191	-2.46025	0.0182032	0.174925	-3.37184
SPAAR	-0.525372	5.66763	-2.45983	0.0182219	0.17496	-3.37272
GNPTG	-0.495924	8.76059	-2.45973	0.0182264	0.17496	-3.37293
TRAF4	0.45426	8.37016	2.45939	0.0182413	0.174995	-3.37363
SERINC1	-0.564559	11.6031	-2.45902	0.0182575	0.174995	-3.37439
NUBP2	0.403746	7.52505	2.45898	0.0182594	0.174995	-3.37448
THOC6	0.519561	7.23881	2.45845	0.018283	0.175128	-3.37559
CLASP2	0.288679	9.2087	2.45788	0.018308	0.175275	-3.37676
CLIC2	-1.52986	7.15751	-2.45757	0.0183217	0.175311	-3.3774
PCNX4	0.309386	5.84548	2.45717	0.0183393	0.17536	-3.37822
PPP2R2D	-0.388667	6.61806	-2.45702	0.0183462	0.17536	-3.37855
PWWP3A	-0.635197	7.40786	-2.45673	0.018359	0.175388	-3.37915
ERH	0.446711	12.5682	2.45623	0.0183812	0.175506	-3.38018
LOC101927603	0.279349	5.23582	2.45495	0.0184383	0.175809	-3.38284
ZC3H18	-0.370971	6.7974	-2.45476	0.0184466	0.175809	-3.38323
GJB5	0.237505	4.38068	2.45439	0.0184629	0.175809	-3.38399
CNOT11	0.346598	9.24696	2.45422	0.0184705	0.175809	-3.38435
LYN	-1.60999	8.30939	-2.45422	0.0184707	0.175809	-3.38435
NDUFS5	0.465772	12.0403	2.4542	0.0184717	0.175809	-3.3844
C11orf94	0.208988	6.3504	2.45321	0.0185155	0.176086	-3.38643
ARL6IP6	0.707262	10.538	2.4531	0.0185204	0.176086	-3.38666
SAPCD2	0.490806	7.74725	2.45269	0.018539	0.176086	-3.38752
ALKBH2	0.588446	7.83049	2.45267	0.0185401	0.176086	-3.38757
TUG1	0.592292	9.92409	2.45223	0.0185594	0.176133	-3.38846
GHRLOS	-0.29747	6.30545	-2.45212	0.0185646	0.176133	-3.3887
MASTL	1.05798	7.48953	2.45157	0.0185893	0.176149	-3.38984
CST3	-0.939002	9.50893	-2.45134	0.0185995	0.176149	-3.39031
RARS1	0.34192	9.77086	2.45133	0.0186001	0.176149	-3.39034
TEDC1	0.2234	7.53674	2.45094	0.0186176	0.176149	-3.39115
SIGLEC11	-0.492841	5.36328	-2.45094	0.0186176	0.176149	-3.39115
CORO6	0.560277	6.48825	2.4506	0.0186326	0.176149	-3.39184
SCNN1G	0.254831	4.37298	2.45055	0.0186351	0.176149	-3.39195
BZW2	0.821934	10.186	2.44975	0.0186708	0.176268	-3.39359
AHR	-2.10849	8.46368	-2.44972	0.0186724	0.176268	-3.39367
BCL9L	-0.408606	7.05956	-2.44951	0.0186815	0.176268	-3.39409
SNRPB	0.767289	10.2391	2.4494	0.0186869	0.176268	-3.39434
TP53INP2	-0.919336	7.66794	-2.44889	0.0187096	0.176389	-3.39537
ABCG2	-0.935744	6.44328	-2.44833	0.0187351	0.176537	-3.39655
TLE2	-0.872859	7.52043	-2.44774	0.0187617	0.17661	-3.39776
RRP7A	0.485539	7.76395	2.44772	0.0187625	0.17661	-3.3978
TRIM17	0.563414	5.95448	2.44683	0.0188029	0.176805	-3.39964
TTLL11	-0.314509	6.58906	-2.44676	0.0188063	0.176805	-3.3998
PRKCD	-0.553281	7.00875	-2.44659	0.0188139	0.176805	-3.40015
PLEKHH2	-1.85372	6.73114	-2.44621	0.0188311	0.176805	-3.40093
VSTM4	-0.551423	7.05192	-2.44618	0.0188325	0.176805	-3.40099
DCTPP1	0.578784	9.59982	2.44531	0.0188719	0.176908	-3.40278
TRPV3	0.231095	5.44602	2.44526	0.0188744	0.176908	-3.4029
LSM6	0.463884	10.0869	2.44523	0.0188757	0.176908	-3.40296
LOC100129034	-0.658211	8.06282	-2.44507	0.018883	0.176908	-3.40329
CRTAP	-0.723062	10.639	-2.44424	0.0189205	0.177167	-3.40499
AKT3	-1.21748	8.4669	-2.44396	0.0189334	0.177167	-3.40557
BARD1	1.05372	8.30688	2.44381	0.0189403	0.177167	-3.40588
RSL1D1	0.578185	8.15572	2.44299	0.0189776	0.177424	-3.40757
WDFY3-AS2	-1.27374	6.07355	-2.44276	0.0189883	0.177432	-3.40806
NOP58	0.426073	10.6141	2.44247	0.0190017	0.177465	-3.40866
PXN	-0.477053	7.57425	-2.44177	0.0190338	0.17764	-3.4101
FOXP1	-0.724152	10.8945	-2.44162	0.0190403	0.17764	-3.4104
NECTIN1	0.298651	7.36266	2.44096	0.0190706	0.177831	-3.41176
CHST1	1.57451	8.16928	2.4407	0.0190828	0.177851	-3.41231
DKC1	0.536539	10.0418	2.4404	0.0190962	0.177853	-3.41291
GPR34	-1.9951	8.25479	-2.44026	0.0191028	0.177853	-3.41321
TEX22	0.237493	6.28877	2.43991	0.0191191	0.177913	-3.41394
ZNHIT3	0.580447	9.6243	2.43942	0.0191413	0.178009	-3.41494
LGMN	-1.53824	10.7407	-2.43925	0.0191493	0.178009	-3.41529
PLA2G4C	-0.293859	5.27559	-2.43864	0.0191773	0.178169	-3.41654
SDHAF2	0.342061	8.70084	2.43838	0.0191896	0.178169	-3.41709
ANGPTL1	-1.85289	7.39476	-2.43823	0.0191963	0.178169	-3.41739
DHX15	0.491719	11.8139	2.43768	0.019222	0.17831	-3.41854
ACSS1	-0.636966	7.77575	-2.43748	0.0192313	0.17831	-3.41896
HSPD1	0.243314	5.9124	2.43698	0.019254	0.178428	-3.41997
LINC01138	0.677983	7.42259	2.43662	0.0192711	0.178494	-3.42073
AQP8	0.201571	5.87926	2.43616	0.0192923	0.178598	-3.42166
SETMAR	0.526734	5.76885	2.43548	0.0193239	0.178798	-3.42307
DECR1	-0.608877	10.0024	-2.43508	0.0193424	0.178877	-3.42389
VANGL2	1.05974	8.15117	2.43461	0.0193644	0.178927	-3.42486
SAR1A	-0.326471	10.8256	-2.43448	0.0193703	0.178927	-3.42512
PHKA1-AS1	0.191012	3.88323	2.4341	0.0193879	0.178927	-3.4259
LINC01503	-1.02733	7.73243	-2.43407	0.0193897	0.178927	-3.42598
NF1	0.419811	8.5147	2.43389	0.0193977	0.178927	-3.42633
IMMP1L	0.698257	6.67191	2.43283	0.0194473	0.179293	-3.42852
SHANK3	-0.661145	6.22239	-2.43261	0.0194574	0.179294	-3.42897
AADAT	0.853872	7.4865	2.43217	0.0194782	0.179345	-3.42988
ATP6V1FNB	-0.355879	5.58829	-2.43207	0.0194829	0.179345	-3.43009
FLNB-AS1	0.184115	5.64704	2.43154	0.0195075	0.179479	-3.43117
KLF6	-1.43035	10.9807	-2.43091	0.0195372	0.179647	-3.43247
TOM1L2	-0.377263	7.20135	-2.43073	0.0195458	0.179647	-3.43285
TYW5	0.353154	6.6123	2.4303	0.0195658	0.179738	-3.43372
TTLL9	0.208835	6.40545	2.42988	0.0195857	0.179794	-3.43459
LOC105374042	0.690598	3.69597	2.42975	0.0195919	0.179794	-3.43487
YWHAQ	0.506445	12.355	2.4287	0.0196412	0.179967	-3.43702
POLD4	-0.593154	7.7679	-2.42839	0.0196558	0.179967	-3.43766
PFAS	0.764034	8.43999	2.42829	0.0196604	0.179967	-3.43785
PTPRD	-1.30808	9.88278	-2.42819	0.0196654	0.179967	-3.43807
ANAPC11	0.21072	5.18617	2.42802	0.0196734	0.179967	-3.43842
EME1	0.364427	7.15037	2.42798	0.0196751	0.179967	-3.43849
MFAP4	-1.59196	8.65428	-2.42759	0.0196936	0.179967	-3.4393
SUV39H2	1.04457	8.23857	2.42749	0.0196984	0.179967	-3.43951
CHAD	0.228778	5.09276	2.42744	0.019701	0.179967	-3.43962
NUP85	0.42519	9.19853	2.42643	0.0197487	0.180311	-3.44169
BAP1	0.224716	8.26191	2.42524	0.0198049	0.180732	-3.44413
BRSK1	0.222993	4.55408	2.42419	0.0198548	0.181096	-3.44628
HUNK	0.219395	5.99485	2.42378	0.0198747	0.181138	-3.44714
BBS12	-0.811593	7.24415	-2.42367	0.0198797	0.181138	-3.44735
ANLN	1.56645	6.74345	2.42304	0.0199096	0.181222	-3.44864
DCUN1D5	0.521799	9.78293	2.42287	0.0199177	0.181222	-3.44899
EIF4E3	-0.413086	7.79419	-2.42284	0.0199192	0.181222	-3.44905
LINC01098	0.15752	3.68468	2.42239	0.0199409	0.181256	-3.44998
PITPNB	0.336406	9.96044	2.42234	0.0199432	0.181256	-3.45008
TTLL7-IT1	0.236126	3.89599	2.42173	0.0199725	0.181432	-3.45134
MSH2	1.22984	8.96536	2.42127	0.0199947	0.181541	-3.45229
UBE2H	-0.504212	9.94067	-2.42013	0.0200494	0.18183	-3.45463
SERPINF1	-2.19363	9.1837	-2.42008	0.0200516	0.18183	-3.45472
VPS50	-0.300581	8.94772	-2.41984	0.0200629	0.18183	-3.4552
MYOSLID-AS1	0.186397	4.88159	2.41976	0.020067	0.18183	-3.45538
ZNF25	-0.635113	8.06833	-2.41928	0.0200898	0.181883	-3.45635
LY6H	-1.03531	6.45101	-2.41901	0.0201031	0.181883	-3.45692
KBTBD4	0.5522	8.71802	2.419	0.0201033	0.181883	-3.45693
ARHGAP15	-1.62193	7.27039	-2.41813	0.0201453	0.182171	-3.45871
SCIRT	0.194698	4.9666	2.41788	0.0201577	0.182191	-3.45924
ACOX2	-1.23466	7.25751	-2.41656	0.0202215	0.182676	-3.46194
LOC100507634	0.275192	5.01468	2.41609	0.0202444	0.18279	-3.46291
TMEM237	0.964976	8.53202	2.41511	0.0202918	0.183126	-3.46491
ATP1B2	-0.501297	6.52712	-2.41473	0.0203103	0.18319	-3.46569
TDH	0.223909	6.84951	2.41454	0.0203193	0.18319	-3.46607
H1-1	0.307106	5.36279	2.41419	0.0203362	0.18324	-3.46678
GBP1	-1.56881	9.47818	-2.41401	0.0203452	0.18324	-3.46716
TSPAN16	0.222895	6.69743	2.41378	0.0203563	0.183247	-3.46763
PPIC	-1.52651	9.62714	-2.41322	0.0203839	0.183269	-3.46878
LINC01234	1.15385	4.48637	2.41313	0.0203878	0.183269	-3.46895
C2orf72	0.262295	7.27852	2.413	0.0203945	0.183269	-3.46923
MRPL58	0.519381	8.62282	2.41285	0.0204018	0.183269	-3.46953
UQCC3	0.484765	7.77591	2.41269	0.0204097	0.183269	-3.46987
TGM7	0.203639	4.30274	2.41197	0.0204448	0.183454	-3.47134
[truncated: 15,942 more rows]

## Sheet: Microarray_SIX12-Q177R-MixedESR
	logFC	AveExpr	t	P.Value	adj.P.Val	B
ASB4	3.02013	4.75647	10.9253	1.07493e-13	1.92853e-09	20.0679
C20orf204	0.874817	5.33561	7.86338	1.04924e-09	7.35544e-06	11.8485
LOC285191	1.31901	6.78614	7.81337	1.22994e-09	7.35544e-06	11.7034
LYPD8	1.36586	5.47747	7.44726	3.96354e-09	1.77775e-05	10.6323
KCNB2	0.756209	4.5992	6.87862	2.48979e-08	8.93385e-05	8.94298
PMF1	1.27078	7.39175	6.75891	3.67493e-08	0.000109887	8.58405
PIH1D1	1.06238	9.55975	6.58049	6.57298e-08	0.000168466	8.04747
CLIP4	-2.83365	8.84508	-6.40195	1.17738e-07	0.000264043	7.50892
PRPF40B	0.806015	7.0719	6.3604	1.34858e-07	0.000268832	7.38341
HS3ST5	1.61175	5.49051	6.27747	1.7685e-07	0.000290928	7.13272
ARID3B	1.7979	7.64717	6.25898	1.87875e-07	0.000290928	7.07678
ZNF513	0.834462	7.37572	6.23423	2.03712e-07	0.000290928	7.00191
MEA1	0.85669	9.82749	6.22376	2.10806e-07	0.000290928	6.97024
IPO4	1.212	7.31034	6.13951	2.77677e-07	0.000355843	6.71527
PGAP2	1.02893	7.97945	6.05833	3.6212e-07	0.000428908	6.46947
USF3	1.59312	9.08088	6.0232	4.06207e-07	0.000428908	6.36309
H3-4	0.562432	5.38388	6.0096	4.24674e-07	0.000428908	6.32192
H3C3	0.559859	6.34406	6.00137	4.3627e-07	0.000428908	6.29698
FLT4	0.626528	6.36903	5.98903	4.54225e-07	0.000428908	6.25963
EIPR1	0.660474	8.16168	5.96053	4.98588e-07	0.000447258	6.17332
NIPAL2	-2.92809	7.46956	-5.93465	5.42619e-07	0.000463578	6.09493
C5orf22	0.8144	8.46543	5.9155	5.77681e-07	0.000471099	6.03693
LOC389895	0.963824	3.89524	5.85887	6.95147e-07	0.000542245	5.86545
SARS2	1.06908	7.20836	5.82763	7.69863e-07	0.000575505	5.77086
UBE2D2	0.744299	10.2602	5.78962	8.71653e-07	0.000625533	5.65579
ABHD17C	1.73185	7.65509	5.75373	9.80055e-07	0.000669824	5.54717
DHRS13	1.27618	7.52299	5.7451	1.00804e-06	0.000669824	5.52108
ZNF628	0.691098	5.25727	5.70187	1.16084e-06	0.000743808	5.39027
UCK2	0.93939	6.64603	5.68033	1.24536e-06	0.000755897	5.32513
BAP1	0.544947	8.26191	5.66191	1.32251e-06	0.000755897	5.26942
TBCA	0.883264	12.2973	5.65296	1.36169e-06	0.000755897	5.24236
AREL1	0.932136	8.30324	5.65049	1.3727e-06	0.000755897	5.2349
SPTBN5	1.11994	6.19835	5.64657	1.39037e-06	0.000755897	5.22304
ARHGEF39	1.3024	5.69052	5.61165	1.55803e-06	0.000822138	5.11751
PALM2AKAP2	-2.00066	10.4144	-5.60203	1.60767e-06	0.000824093	5.08843
HNRNPL	1.01029	10.0088	5.58034	1.72546e-06	0.0008288	5.02289
UBA3	0.644692	10.4716	5.57209	1.77248e-06	0.0008288	4.99797
CCAR2	1.13202	8.18196	5.55853	1.85249e-06	0.0008288	4.95704
LRP8	2.90563	6.26114	5.5527	1.88804e-06	0.0008288	4.93942
SPATA31C2	0.801217	4.99265	5.54737	1.92112e-06	0.0008288	4.92332
HOXB6	1.13664	5.03039	5.54733	1.92137e-06	0.0008288	4.9232
MYO5A	-2.19976	8.56605	-5.53574	1.99523e-06	0.0008288	4.88823
BCOR	2.01828	8.37153	5.5332	2.01182e-06	0.0008288	4.88055
MFHAS1	1.17972	9.40816	5.53004	2.03262e-06	0.0008288	4.87102
GPR39	4.1035	6.66959	5.51257	2.1516e-06	0.000857818	4.81828
HOXB9	3.40052	7.47149	5.47623	2.42167e-06	0.000944502	4.70866
TRIM71	3.24698	7.07595	5.43602	2.76001e-06	0.00105356	4.58743
STMN1	0.890814	4.21889	5.42764	2.83622e-06	0.0010601	4.56217
GABRA5	0.909917	3.64571	5.40306	3.07208e-06	0.00112482	4.48812
H3C7	0.994512	4.14447	5.39156	3.18898e-06	0.00113449	4.4535
PSPC1	1.17698	8.78187	5.3881	3.22497e-06	0.00113449	4.44309
AARS1	-0.777582	9.30523	-5.38079	3.30251e-06	0.00113943	4.42107
SLC9A7	-1.8763	6.74073	-5.37239	3.3938e-06	0.00114389	4.39579
PRCC	1.17555	7.40418	5.36796	3.44297e-06	0.00114389	4.38245
FDPS	1.01324	9.93974	5.35669	3.57127e-06	0.00116495	4.34853
JAK2	-1.79742	6.54968	-5.34683	3.68736e-06	0.00117957	4.31888
TK2	-1.83248	8.53391	-5.34095	3.75836e-06	0.00117957	4.3012
ISCA2	0.945907	9.32073	5.33372	3.84753e-06	0.00117957	4.27946
WDR54	1.99021	9.44705	5.3312	3.87909e-06	0.00117957	4.27189
STK25	0.808205	7.83892	5.32018	4.02027e-06	0.00120213	4.23875
PPM1G	0.714836	9.01762	5.27782	4.6119e-06	0.00135643	4.11148
MCRIP1	0.594	8.74316	5.2658	4.79504e-06	0.00138755	4.07538
CDK14	-1.3027	9.60187	-5.25471	4.97032e-06	0.00141544	4.0421
NARF	1.58743	8.09165	5.23423	5.31109e-06	0.00148204	3.98063
RBL2	-1.40747	10.25	-5.23085	5.36939e-06	0.00148204	3.97051
PDK1	2.10274	7.91569	5.22567	5.46008e-06	0.00148423	3.95499
C1QTNF4	2.70054	7.14795	5.16623	6.61692e-06	0.0017154	3.77687
GALNS	-1.46104	7.98495	-5.16355	6.67437e-06	0.0017154	3.76886
HIVEP2	-1.53011	7.73933	-5.15647	6.82881e-06	0.0017154	3.74766
DENND4A	-1.51526	6.69411	-5.15359	6.89257e-06	0.0017154	3.73905
CA8	2.06654	6.40879	5.15047	6.96225e-06	0.0017154	3.72972
DHX37	0.507263	8.00372	5.1487	7.00229e-06	0.0017154	3.72441
HTRA1	-3.25099	10.1596	-5.14807	7.0165e-06	0.0017154	3.72253
PARP1	1.59329	9.89259	5.13745	7.26109e-06	0.0017154	3.69077
ZC3H12C	-1.48914	7.5441	-5.13721	7.26689e-06	0.0017154	3.69003
IGFBP2	2.36934	9.97975	5.13386	7.34568e-06	0.0017154	3.68004
TMEM134	0.657365	8.18454	5.13317	7.36225e-06	0.0017154	3.67795
KCNQ1DN	0.443341	6.25113	5.12212	7.62935e-06	0.0017409	3.64492
TRAF4	0.982459	8.37016	5.12065	7.66573e-06	0.0017409	3.64052
TENT5C	-2.78472	7.93179	-5.11556	7.79248e-06	0.00174756	3.62532
GNAL	2.56976	7.96155	5.10098	8.16758e-06	0.00179141	3.58175
POLD1	0.942042	7.26663	5.10022	8.1877e-06	0.00179141	3.57947
SLC4A8	0.909383	6.6817	5.09228	8.3999e-06	0.00180222	3.55576
ATP6V0D1	-1.4297	9.76223	-5.082	8.68289e-06	0.00180222	3.52506
ANP32E	1.47938	10.9223	5.0806	8.72208e-06	0.00180222	3.52088
MTX2	0.924757	9.60426	5.07634	8.84262e-06	0.00180222	3.50817
CNRIP1	-2.06758	9.533	-5.07094	8.99756e-06	0.00180222	3.49207
UMPS	0.726514	5.10044	5.06491	9.17406e-06	0.00180222	3.47407
LSS	0.683401	8.71726	5.06446	9.18737e-06	0.00180222	3.47273
ANP32C	0.448658	3.88508	5.06408	9.19852e-06	0.00180222	3.4716
MSRB3	-2.74135	9.58721	-5.06363	9.21189e-06	0.00180222	3.47026
LAMC1	1.25726	11.6363	5.06263	9.24163e-06	0.00180222	3.46727
GRAMD1A	0.773018	8.08716	5.05829	9.37175e-06	0.00180794	3.45431
NACC2	-2.79436	7.41733	-5.05199	9.56368e-06	0.00182534	3.43553
LINC00929	0.506472	4.99389	5.02127	1.0557e-05	0.00195841	3.34397
HYLS1	1.59282	8.03397	5.02079	1.05735e-05	0.00195841	3.34253
TRIM28	1.21331	8.3357	5.02035	1.05884e-05	0.00195841	3.34123
SF3B6	0.711231	11.4261	5.0107	1.0922e-05	0.0019995	3.31249
ELP6	0.723816	8.75433	4.98592	1.18272e-05	0.00213069	3.23872
SAAL1	1.33137	7.84659	4.98463	1.18761e-05	0.00213069	3.2349
HARS1	0.640083	9.21537	4.97922	1.20842e-05	0.00214656	3.21881
ARID3A	1.19658	7.53264	4.97451	1.22684e-05	0.00215792	3.20479
LYSMD3	-1.0941	9.31004	-4.96932	1.24746e-05	0.00215942	3.18935
N4BP1	-1.06164	9.79803	-4.96671	1.25796e-05	0.00215942	3.18159
LRRC71	0.572161	5.83355	4.96526	1.26381e-05	0.00215942	3.1773
AOPEP	1.1966	7.17712	4.95467	1.30749e-05	0.0021941	3.14582
DTX1	1.41787	7.28765	4.95393	1.31059e-05	0.0021941	3.14362
PTTG3P	1.96924	6.89269	4.95055	1.32487e-05	0.0021941	3.13359
MAP3K20-AS1	0.793137	4.11177	4.94864	1.33302e-05	0.0021941	3.12791
MEIOC	3.22112	4.57311	4.93486	1.39321e-05	0.00224608	3.087
CNOT9	1.12244	8.64982	4.93436	1.39545e-05	0.00224608	3.08551
NPAS2	2.14891	7.80451	4.93287	1.40215e-05	0.00224608	3.08108
SKA3	1.64254	7.30957	4.92736	1.42713e-05	0.00226586	3.06472
LRTM2	0.882397	7.12043	4.90977	1.50982e-05	0.00237336	3.01256
TLR4	-1.81009	6.83071	-4.90635	1.52646e-05	0.00237336	3.00241
RBM38	1.03702	7.43773	4.9047	1.53453e-05	0.00237336	2.99753
SREBF2	0.585285	6.89745	4.89835	1.56605e-05	0.00240131	2.9787
TMEM199	0.64439	8.44219	4.89291	1.59358e-05	0.00240131	2.96256
GDF11	1.55929	7.97917	4.89241	1.59612e-05	0.00240131	2.96108
RNF26	0.969754	7.51062	4.89045	1.60614e-05	0.00240131	2.95529
IGF2BP2	2.16744	10.3252	4.88349	1.64234e-05	0.00243515	2.93465
APBB1	0.562169	6.32874	4.87764	1.67334e-05	0.00246077	2.91734
AURKB	2.84605	6.48062	4.87171	1.70537e-05	0.00248748	2.89978
LEPROT	-1.32025	9.8362	-4.86617	1.73587e-05	0.00249053	2.88337
FBXO6	-2.27282	6.5583	-4.86323	1.75224e-05	0.00249053	2.87468
C2orf92	1.05593	6.08963	4.86318	1.75251e-05	0.00249053	2.87453
LOC105377134	2.76754	6.50979	4.86132	1.76298e-05	0.00249053	2.86902
KNSTRN	1.85583	7.79729	4.85208	1.81583e-05	0.00254514	2.84167
THEM4	1.20744	7.76818	4.84651	1.84841e-05	0.00257072	2.82521
CHRAC1	0.657859	7.86518	4.83574	1.91309e-05	0.00264022	2.79336
TMEM268	-1.41561	7.02709	-4.82556	1.97625e-05	0.00270656	2.76329
SMG5	0.701257	8.04801	4.8215	2.002e-05	0.00270889	2.75131
HRAS	0.611369	7.77302	4.81693	2.03142e-05	0.00270889	2.73781
CDK2	1.55019	8.75482	4.81499	2.04408e-05	0.00270889	2.73206
LYSMD2	-2.0592	8.62522	-4.81365	2.0528e-05	0.00270889	2.72811
TRIM56	-1.29927	8.26937	-4.81355	2.05345e-05	0.00270889	2.72782
RNASEH2A	1.9698	8.55595	4.81049	2.07362e-05	0.00271553	2.71878
TM4SF1	-2.99184	9.82508	-4.80731	2.09474e-05	0.00272331	2.70939
PLXDC2	-2.64334	9.59895	-4.80195	2.13086e-05	0.00275034	2.69357
GMCL1	1.06739	9.19187	4.79563	2.17422e-05	0.00277225	2.67493
SNRPC	1.09187	10.1586	4.79498	2.17874e-05	0.00277225	2.673
CFAP251	0.557788	5.41841	4.78574	2.2438e-05	0.00283493	2.64577
IRF2	-1.01911	7.97268	-4.77728	2.30506e-05	0.00289196	2.62084
DHPS	0.83822	7.90886	4.77246	2.34074e-05	0.0029148	2.60662
CENPO	1.51193	6.77124	4.76726	2.37979e-05	0.0029148	2.59131
ZNF496	1.26361	8.30358	4.76602	2.38926e-05	0.0029148	2.58764
GPN1	0.854095	9.10233	4.76597	2.38959e-05	0.0029148	2.58751
UBA2	0.691488	7.1798	4.76402	2.4045e-05	0.0029148	2.58175
SAC3D1	1.49435	8.21846	4.75892	2.44384e-05	0.00292651	2.56674
H3C1	0.585893	4.51133	4.75854	2.44678e-05	0.00292651	2.56562
FARSA	0.521369	7.95117	4.75269	2.49277e-05	0.00296178	2.54839
KDM8	0.487655	6.94752	4.73707	2.61971e-05	0.00308972	2.50243
LCOR	1.38378	9.46385	4.73508	2.63632e-05	0.00308972	2.49658
PFDN2	1.03622	10.3303	4.7332	2.65212e-05	0.00308972	2.49105
ECEL1	2.17427	7.30364	4.72284	2.74091e-05	0.00316939	2.46059
SCLT1	1.2846	7.58683	4.72113	2.75584e-05	0.00316939	2.45556
TDP1	1.07513	7.55305	4.71273	2.83027e-05	0.003214	2.4309
LIG1	0.920037	7.92458	4.71197	2.83715e-05	0.003214	2.42866
H1-3	1.21251	6.37104	4.71073	2.84837e-05	0.003214	2.42501
CDC25A	2.62405	7.03012	4.70866	2.86711e-05	0.00321493	2.41894
SMARCC1	1.43622	10.7607	4.70334	2.91594e-05	0.00324937	2.40332
FGD4	-2.22429	7.39695	-4.69885	2.95781e-05	0.00327569	2.39013
UNC5B-AS1	3.13742	7.49118	4.69604	2.98427e-05	0.00327973	2.38189
FBXL14	1.06521	9.35137	4.69459	2.99802e-05	0.00327973	2.37764
BNIP3	1.84537	10.1603	4.68918	3.04989e-05	0.00329011	2.36177
RHEBL1	0.548976	6.56512	4.68685	3.07251e-05	0.00329011	2.35494
TGFA	2.8395	7.99311	4.68645	3.07644e-05	0.00329011	2.35375
LDHAL6A	0.429769	5.40157	4.68552	3.08555e-05	0.00329011	2.35102
UBE2G1	0.683337	8.56636	4.68413	3.0992e-05	0.00329011	2.34693
HDGFL2	0.644977	7.9484	4.68155	3.12456e-05	0.00329097	2.3394
ZDHHC7	-0.941569	9.30819	-4.68004	3.1396e-05	0.00329097	2.33496
PPP2R1A	0.798406	7.76646	4.67849	3.15505e-05	0.00329097	2.33042
CIART	1.14377	5.83641	4.67591	3.18099e-05	0.00329321	2.32284
CDKL5	-1.6008	7.15854	-4.67463	3.1939e-05	0.00329321	2.3191
GTF3C5	0.715536	6.75976	4.672	3.22065e-05	0.00330181	2.31138
DEF8	-1.00311	8.27926	-4.66909	3.25047e-05	0.00331345	2.30286
MOB3C	-1.4131	7.213	-4.66202	3.32412e-05	0.00335587	2.28214
CD44	-3.87688	9.20659	-4.66151	3.3295e-05	0.00335587	2.28064
RAB11B	0.394877	6.07797	4.65806	3.36605e-05	0.00336618	2.27054
SETDB1	1.22709	8.32166	4.65544	3.39409e-05	0.00336618	2.26287
VRK1	1.69951	8.11692	4.65526	3.39601e-05	0.00336618	2.26235
TEP1	-1.35844	7.63311	-4.64844	3.47013e-05	0.00340904	2.24238
FAM20C	-2.38235	8.98293	-4.64779	3.47726e-05	0.00340904	2.24048
EFNB1	0.473567	7.17142	4.64394	3.5199e-05	0.00341	2.22921
IPO9	1.34003	9.3705	4.64321	3.52805e-05	0.00341	2.22708
PSMD6	0.650931	10.4328	4.64257	3.53525e-05	0.00341	2.22519
SLC25A15	1.2846	8.28046	4.64082	3.5548e-05	0.00341052	2.22009
GCA	-3.56108	7.73628	-4.62752	3.70759e-05	0.0035094	2.18118
WBP11	0.793462	10.1003	4.62581	3.72767e-05	0.0035094	2.17618
PPP2CA	0.633616	11.2573	4.6251	3.73605e-05	0.0035094	2.17411
EHMT2	1.39679	6.7134	4.62509	3.73611e-05	0.0035094	2.17409
CMTR2	-1.2311	8.95786	-4.62111	3.78351e-05	0.00352985	2.16244
HOXB4	0.870606	8.26819	4.61996	3.79723e-05	0.00352985	2.15909
TRADD	-1.14652	7.72588	-4.61405	3.86877e-05	0.00357781	2.14183
CCNF	1.15494	7.34523	4.61156	3.89933e-05	0.00358758	2.13456
PPIH	1.41323	8.91496	4.60981	3.92096e-05	0.00358908	2.12945
ATXN7L3	0.493449	7.93725	4.60756	3.94896e-05	0.00359636	2.12287
CDC23	1.15445	9.53972	4.601	4.0316e-05	0.00365308	2.10372
HJURP	2.26112	7.03996	4.59138	4.15595e-05	0.00374683	2.07564
HAUS8	0.874938	6.74189	4.58312	4.26563e-05	0.00382648	2.05156
MMP2	-3.00792	9.10745	-4.5794	4.316e-05	0.00385025	2.04071
PAM16	0.749222	7.58242	4.578	4.33505e-05	0.00385025	2.03664
NRP1	-1.46346	10.3575	-4.56934	4.45516e-05	0.00392726	2.01138
JPT2	1.30699	10.1501	4.5686	4.46553e-05	0.00392726	2.00923
NFRKB	0.852258	8.2318	4.56523	4.51315e-05	0.00393696	1.99943
RNGTT	1.14649	8.40212	4.56472	4.52045e-05	0.00393696	1.99794
DHFR	1.77198	9.44297	4.56115	4.57165e-05	0.00396232	1.98753
RAD54L2	0.53552	7.76168	4.55929	4.59841e-05	0.00396635	1.98213
FIBIN	-3.42127	8.5196	-4.55639	4.64067e-05	0.00396968	1.97368
NMNAT2	1.69445	6.40196	4.55566	4.65131e-05	0.00396968	1.97156
NR1H3	-1.91402	7.33677	-4.55408	4.67458e-05	0.00396968	1.96695
PEG10	4.06461	9.69852	4.55298	4.69078e-05	0.00396968	1.96375
TELO2	0.587252	7.76249	4.55001	4.73481e-05	0.00398813	1.95512
SNTG2-AS1	3.96335	6.36676	4.54793	4.76591e-05	0.00398946	1.94907
SMYD5	0.463601	6.25729	4.54694	4.78085e-05	0.00398946	1.94618
ASMTL-AS1	0.423101	6.18493	4.54395	4.82598e-05	0.00400847	1.9375
ERCC8	0.923894	7.71117	4.53784	4.91981e-05	0.00406757	1.9197
MSI1	0.436223	4.98703	4.53597	4.94883e-05	0.00407279	1.91427
ZNF768	0.569196	7.83349	4.53316	4.99268e-05	0.00407837	1.90612
TMEM63A	-1.29125	7.62459	-4.53145	5.01963e-05	0.00407837	1.90115
KLHL36	-1.27726	9.84556	-4.53119	5.0238e-05	0.00407837	1.90038
C14orf93	1.25883	6.83371	4.52907	5.0573e-05	0.00408707	1.89424
DIPK1B	1.48365	8.18486	4.52659	5.09688e-05	0.00410059	1.88704
HDAC9	-2.07377	7.48815	-4.52441	5.13208e-05	0.00410624	1.88068
FANCD2	2.39022	7.85414	4.52332	5.14968e-05	0.00410624	1.87751
ANGPT1	-2.51789	8.4612	-4.51979	5.20707e-05	0.00412753	1.86727
FOXP4	1.26519	7.51475	4.51886	5.22239e-05	0.00412753	1.86456
NLK	1.366	9.01415	4.51052	5.36102e-05	0.00421851	1.84036
TROAP	1.27931	7.26325	4.50702	5.42033e-05	0.00424656	1.83019
TRAIP	0.986782	6.83992	4.50211	5.50456e-05	0.0042938	1.81595
POLR2H	0.88095	9.46826	4.49787	5.57828e-05	0.00431418	1.80366
ESPL1	1.4176	7.72796	4.49663	5.60005e-05	0.00431418	1.80007
FANCE	0.961482	7.75559	4.49647	5.60284e-05	0.00431418	1.79961
ZNF689	0.881203	7.80424	4.48882	5.73898e-05	0.00437174	1.77743
TUBB	1.35813	11.8984	4.48818	5.75059e-05	0.00437174	1.77556
UTP25	0.930457	6.7487	4.48817	5.75068e-05	0.00437174	1.77555
ANAPC1	0.872467	8.23909	4.48563	5.79678e-05	0.00438818	1.76818
SAMD4A	-2.44077	8.40049	-4.47973	5.90505e-05	0.0044154	1.75108
POLK	-0.868128	9.58904	-4.4795	5.90931e-05	0.0044154	1.75042
GNAQ	-0.70287	10.8258	-4.47923	5.91435e-05	0.0044154	1.74963
CLSPN	1.092	5.98437	4.47832	5.93118e-05	0.0044154	1.74701
NCAPH	2.19846	7.30164	4.47401	6.01199e-05	0.00445707	1.73451
TRMT10C	0.912018	9.20313	4.4713	6.06328e-05	0.0044766	1.72667
CLIC2	-2.89002	7.15751	-4.46934	6.10066e-05	0.00448574	1.72099
SPTY2D1OS	0.515812	4.91467	4.46658	6.15349e-05	0.00450612	1.71303
SOX7	-2.50021	7.75567	-4.45938	6.29395e-05	0.00459024	1.69219
TCAM1P	1.01187	3.9401	4.4549	6.38285e-05	0.00460707	1.67924
PSMC4	0.631962	8.96003	4.45435	6.39396e-05	0.00460707	1.67763
PHKB	-1.31138	8.15711	-4.45434	6.39408e-05	0.00460707	1.67761
POC1A	1.03264	6.32523	4.45225	6.43608e-05	0.00461879	1.67157
RNF214	0.548	7.60313	4.44986	6.48449e-05	0.00461906	1.66465
DCLK1	-3.1208	7.71691	-4.44969	6.48795e-05	0.00461906	1.66416
CDCA5	1.89822	8.05819	4.4473	6.53663e-05	0.00463532	1.65726
NCBP2AS2	0.747335	8.78285	4.44243	6.63701e-05	0.00468797	1.64319
RANGAP1	0.492342	7.68974	4.44078	6.67139e-05	0.00469378	1.63842
ACVR2B	2.73268	9.24152	4.43547	6.78319e-05	0.0047538	1.62307
IGSF9	2.14724	6.74625	4.42749	6.95442e-05	0.00480818	1.60006
SMAD3	1.29913	8.87174	4.42594	6.98817e-05	0.00480818	1.59559
ORC1	1.11954	5.0742	4.42585	6.9903e-05	0.00480818	1.59531
UBL7	0.67498	7.99158	4.42569	6.99369e-05	0.00480818	1.59486
RBM15B	0.652984	8.59791	4.42564	6.99479e-05	0.00480818	1.59472
DAB1	2.34502	6.16684	4.42054	7.10729e-05	0.00486687	1.57999
CREB3L4	1.5839	8.34973	4.41324	7.27129e-05	0.00492548	1.55894
MAML3	1.89703	9.12926	4.41256	7.28666e-05	0.00492548	1.55699
VPS72	1.38669	9.10751	4.41189	7.30188e-05	0.00492548	1.55506
ARL6IP6	1.32129	10.538	4.41186	7.30271e-05	0.00492548	1.55496
PSMB8-AS1	-2.76752	6.62183	-4.41057	7.33198e-05	0.00492671	1.55126
IGF2-AS	1.13368	7.48622	4.40925	7.3624e-05	0.00492869	1.54744
AGBL5	0.964283	7.14682	4.40315	7.50398e-05	0.00500479	1.52986
PMEPA1	-2.50056	8.79776	-4.40118	7.55031e-05	0.00501019	1.52418
PCGF5	-1.75388	8.90799	-4.39798	7.62608e-05	0.00501019	1.51497
H2AC16	0.428604	4.03277	4.39734	7.64124e-05	0.00501019	1.51314
CD300A	0.488115	5.20035	4.39701	7.64914e-05	0.00501019	1.51218
RAB9A	-1.07905	9.69412	-4.3936	7.73086e-05	0.00501019	1.50238
FPGS	0.378289	7.35635	4.3934	7.73567e-05	0.00501019	1.5018
DHX8	0.684348	7.96923	4.39188	7.77249e-05	0.00501019	1.49742
PIF1	1.21597	6.92481	4.38991	7.82056e-05	0.00501019	1.49173
WDR70	0.611849	8.857	4.38964	7.82705e-05	0.00501019	1.49097
MYB	2.17468	6.73551	4.38866	7.85099e-05	0.00501019	1.48815
ASB13	-1.26665	8.52612	-4.38839	7.85762e-05	0.00501019	1.48737
RAB4A	0.895721	8.89847	4.38804	7.86611e-05	0.00501019	1.48637
TSG101	0.659648	10.1984	4.38593	7.91822e-05	0.00501019	1.48028
RUSC2	-0.585024	7.78395	-4.38588	7.91942e-05	0.00501019	1.48014
NEIL3	2.52461	5.83538	4.38541	7.93096e-05	0.00501019	1.4788
NRM	0.77605	8.62369	4.38411	7.9631e-05	0.00501282	1.47507
NLRX1	-1.02301	7.94081	-4.38299	7.99101e-05	0.00501282	1.47184
NCAPD3	1.12544	8.42025	4.37796	8.11727e-05	0.00506745	1.45737
PLS3	-2.0169	11.3948	-4.37684	8.14565e-05	0.00506745	1.45415
NFIC	-2.19996	8.98338	-4.37579	8.1723e-05	0.00506745	1.45114
CNKSR2	2.5102	5.77364	4.3744	8.20779e-05	0.00506745	1.44714
CD59	-1.54227	9.59171	-4.37395	8.21932e-05	0.00506745	1.44585
CLVS2	0.57843	4.63351	4.37257	8.25491e-05	0.00507197	1.44186
SGO1	1.61123	5.42117	4.37022	8.31545e-05	0.00509172	1.43512
CCN3	-2.29855	6.69867	-4.36812	8.37011e-05	0.00510776	1.42908
RIPOR1	-0.881878	9.09984	-4.36592	8.42749e-05	0.00512534	1.42277
XAF1	-2.74844	8.82928	-4.362	8.53118e-05	0.00517087	1.41149
HOXB2	1.91278	10.1488	4.34765	8.9208e-05	0.00538882	1.3703
TRA2B	0.742964	12.1418	4.34489	8.99777e-05	0.00540214	1.36238
SKA2	1.43842	9.82233	4.34331	9.04195e-05	0.00540214	1.35786
LINC00960	1.63598	5.23006	4.3431	9.04798e-05	0.00540214	1.35724
MICB	-2.67747	7.31036	-4.34255	9.06328e-05	0.00540214	1.35568
MRM3	0.60207	8.13738	4.33995	9.13707e-05	0.00542808	1.34821
FOXD2	1.21324	5.1462	4.33528	9.27047e-05	0.00548916	1.33484
PLEKHG4B	1.55737	6.92582	4.33342	9.32417e-05	0.00550279	1.32951
CALD1	-1.48225	12.3891	-4.33147	9.38088e-05	0.00551213	1.32392
ITPR1	1.51539	9.83592	4.33077	9.40144e-05	0.00551213	1.3219
CREB3L2	-0.841614	6.69704	-4.32969	9.43289e-05	0.00551256	1.31882
NFE2L2	-1.17458	11.4152	-4.32719	9.50654e-05	0.00553442	1.31165
ZNRD2	0.649085	7.74034	4.32633	9.532e-05	0.00553442	1.30918
CNOT11	0.634146	9.24696	4.32278	9.63772e-05	0.00556416	1.29901
ICAM2	-1.31019	7.65354	-4.32253	9.64524e-05	0.00556416	1.29829
STAM2	-0.71296	9.26547	-4.31966	9.7315e-05	0.00557027	1.29008
G3BP1	0.726881	10.8874	4.31947	9.73726e-05	0.00557027	1.28954
LINC02086	1.45043	5.96398	4.31849	9.76703e-05	0.00557027	1.28672
RND3	-2.13043	9.84102	-4.31806	9.78002e-05	0.00557027	1.2855
TOX-DT	2.03104	5.9349	4.31518	9.86764e-05	0.00560238	1.27728
ZNF518B	1.11948	9.0276	4.31153	9.98016e-05	0.00563789	1.26682
SRSF9	0.835289	11.5608	4.31112	9.99303e-05	0.00563789	1.26563
SNRPA	1.21506	8.92577	4.30119	0.000103056	0.00576598	1.23724
CAD	0.894728	7.59246	4.29981	0.000103496	0.00576598	1.23331
SLC25A14	0.811177	8.13994	4.2994	0.000103628	0.00576598	1.23213
TRIAP1	0.906284	9.67103	4.29896	0.00010377	0.00576598	1.23087
NFKB1	-1.27146	8.00472	-4.29783	0.000104136	0.00576598	1.22763
SPC24	1.64174	7.04729	4.29774	0.000104163	0.00576598	1.22739
RNF19A	-0.921081	9.99258	-4.29685	0.00010445	0.00576598	1.22485
PAICS	0.571266	4.1901	4.29437	0.000105257	0.00576832	1.21776
ERN1	-1.62607	7.31505	-4.29391	0.000105407	0.00576832	1.21645
PPP2R2A	0.641085	9.92028	4.29273	0.000105793	0.00576832	1.21307
EPB41	1.54477	9.43743	4.29254	0.000105855	0.00576832	1.21254
C21orf58	1.10393	6.89595	4.29178	0.000106104	0.00576832	1.21037
PSMB9	-2.44759	8.28358	-4.29082	0.000106422	0.00576832	1.20761
RALB	-0.920684	9.16693	-4.28852	0.000107181	0.0057901	1.20106
GIMAP2	-2.96417	7.88563	-4.28692	0.000107715	0.0057901	1.19648
EFR3A	-1.28871	10.5605	-4.28669	0.000107792	0.0057901	1.19582
RRM2	2.77219	8.92002	4.28571	0.000108118	0.00579031	1.19303
NELFE	0.770564	9.55365	4.27914	0.000110342	0.00589182	1.17427
COL3A1	-3.28515	7.97957	-4.27816	0.000110676	0.00589212	1.17148
CYP20A1	-0.60086	7.42816	-4.27647	0.000111258	0.00590558	1.16665
MTF2	1.38219	8.69266	4.27502	0.00011176	0.0059147	1.1625
CTBS	-2.13264	7.35211	-4.27319	0.000112392	0.00593067	1.15731
ERH	0.807032	12.5682	4.27189	0.000112846	0.00593715	1.15359
TRMT10A	1.10143	6.51145	4.26966	0.00011363	0.00595517	1.14721
FBXL6	0.538574	5.63639	4.2682	0.000114142	0.00595517	1.14307
POLD3	0.714955	8.62822	4.26765	0.000114335	0.00595517	1.14151
DXO	0.535735	7.92424	4.26714	0.000114516	0.00595517	1.14005
MBD3	0.450537	8.5641	4.26296	0.000116009	0.0059822	1.12811
CMTM8	1.7815	8.19156	4.26248	0.000116181	0.0059822	1.12675
HDAC2	1.4509	11.5634	4.26158	0.000116505	0.0059822	1.12419
RECQL4	0.615124	7.34458	4.26125	0.000116623	0.0059822	1.12325
SLC23A2	-0.944117	8.11176	-4.26103	0.000116703	0.0059822	1.12262
PTEN	-1.0339	11.0423	-4.25743	0.000118008	0.00600589	1.11237
WDR81	-0.717899	8.23742	-4.25649	0.000118354	0.00600589	1.10968
BTN3A1	-1.35426	8.45081	-4.25629	0.000118426	0.00600589	1.10912
MORN4	0.942541	6.89066	4.25607	0.000118504	0.00600589	1.10851
DPCD	1.22129	8.80606	4.25165	0.000120136	0.00607146	1.09591
ARHGAP11A	1.63161	5.64397	4.24977	0.000120836	0.00607642	1.09055
SET	0.896855	11.7085	4.24957	0.000120912	0.00607642	1.08998
TEDC2	0.779786	6.84651	4.24561	0.000122399	0.00613399	1.07871
CIP2A	1.91038	6.10832	4.24267	0.000123515	0.00617096	1.07035
MKNK1	-1.62656	6.9528	-4.24186	0.000123825	0.00617096	1.06804
TIMM17B	0.963278	8.09981	4.24088	0.000124199	0.00617246	1.06526
GIMAP1	-1.64033	7.36179	-4.23441	0.000126706	0.00627966	1.04685
MAGOHB	0.685457	5.11342	4.22903	0.000128825	0.00635565	1.03158
BTN3A3	-2.19635	7.4444	-4.22843	0.000129067	0.00635565	1.02985
TBCE	1.0528	7.16349	4.22748	0.000129445	0.00635565	1.02716
TMTC4	1.47967	9.35482	4.22695	0.000129656	0.00635565	1.02565
TCF19	0.914587	7.13247	4.22451	0.000130634	0.00638612	1.01874
IMMP1L	1.25831	6.67191	4.22057	0.000132234	0.00644002	1.00752
TRIP11	-0.788749	7.71022	-4.22003	0.000132455	0.00644002	1.00599
PFKFB4	0.816119	7.13976	4.21361	0.000135101	0.00653999	0.987768
LAMC2	1.78906	6.91277	4.21328	0.00013524	0.00653999	0.986825
TBC1D31	1.04877	7.48561	4.2108	0.000136274	0.00654915	0.979811
STX12	-0.954093	9.57215	-4.21039	0.000136448	0.00654915	0.978632
CCDC150	1.48517	5.55162	4.21021	0.000136524	0.00654915	0.978119
SMIM10L1	0.656785	10.0845	4.20747	0.000137682	0.00655749	0.970344
IFNAR1	-1.49971	8.35525	-4.20664	0.000138032	0.00655749	0.968006
PRKCE	-1.11049	7.5303	-4.20575	0.000138412	0.00655749	0.965473
SENP3	0.543634	7.83609	4.20525	0.000138625	0.00655749	0.964059
NOSIP	0.855754	9.02689	4.20475	0.000138838	0.00655749	0.962647
RCOR2	1.01468	7.9049	4.20463	0.000138891	0.00655749	0.962292
PSMB5	1.32081	10.6641	4.20356	0.00013935	0.00655814	0.959257
KRT40	1.0021	3.98404	4.20289	0.000139636	0.00655814	0.957366
ARHGAP20	1.92463	7.04145	4.20097	0.000140464	0.00655994	0.951923
ZNF473	0.813654	6.89419	4.20057	0.000140637	0.00655994	0.950791
KIF4A	2.50382	7.1459	4.19956	0.000141078	0.00655994	0.947907
SNHG12	-1.24898	7.70038	-4.19904	0.000141304	0.00655994	0.946435
MRPL3	0.708586	11.199	4.19815	0.000141689	0.00655994	0.943926
CPQ	-1.79433	9.00886	-4.19721	0.000142102	0.00655994	0.941248
MGAM	3.72823	6.81951	4.19691	0.000142234	0.00655994	0.940394
EXO1	2.28355	6.73674	4.19591	0.000142671	0.00656324	0.937568
SP100	-2.67303	8.2966	-4.19475	0.000143183	0.00656992	0.934273
CHPT1	-1.36851	6.97367	-4.19322	0.000143855	0.00658394	0.92996
ANKRD44	-2.2459	7.80371	-4.19131	0.000144704	0.00660595	0.924541
STIL	1.84902	7.80298	4.18922	0.000145637	0.00663164	0.918628
GIMAP6	-3.04843	7.95603	-4.18567	0.000147238	0.00668759	0.90856
CAPN14	0.254599	3.54686	4.18126	0.000149247	0.00674929	0.896085
ITM2A	-3.24885	8.24878	-4.18104	0.000149349	0.00674929	0.895456
NGLY1	-0.859353	6.2953	-4.17956	0.000150028	0.00676296	0.891278
KIF3C	0.619928	7.47763	4.1781	0.000150705	0.00677642	0.887138
BTN3A2	-1.42801	7.69993	-4.17455	0.000152356	0.00683357	0.877104
CCNJL	1.19466	7.00767	4.1732	0.000152989	0.00683664	0.873292
RUVBL2	0.915165	9.43729	4.17278	0.000153187	0.00683664	0.872099
TRPM5	2.09677	6.44493	4.17113	0.000153965	0.0068543	0.867438
GLO1	0.819456	10.8754	4.16902	0.000154968	0.00688187	0.861462
NSL1	1.012	7.70013	4.16779	0.000155557	0.00689098	0.85797
C3orf70	3.17758	8.76171	4.16567	0.000156571	0.00691302	0.851989
SNTB2	-1.42199	8.49079	-4.16514	0.000156825	0.00691302	0.850497
MAP3K13	0.781858	10.0563	4.16119	0.000158738	0.0069478	0.839342
KBTBD4	0.986425	8.71802	4.15998	0.000159329	0.0069478	0.835919
CHD1L	1.18479	9.96503	4.15989	0.000159376	0.0069478	0.835647
TBC1D12	-1.18934	8.06525	-4.15973	0.000159454	0.0069478	0.835196
BTN1A1	1.48737	5.26415	4.15953	0.00015955	0.0069478	0.834641
PLK4	2.5374	6.94255	4.15872	0.000159947	0.00694819	0.832358
SNX10	-1.88117	8.95663	-4.15593	0.000161324	0.0069873	0.824469
SNTG2	1.50743	5.19602	4.1546	0.000161984	0.0069873	0.820711
GPRIN3	-2.34446	7.23521	-4.15453	0.000162015	0.0069873	0.820534
PRPF40A	0.808746	11.2533	4.15111	0.000163724	0.00702906	0.810879
CCT3	1.10757	11.3272	4.15049	0.000164039	0.00702906	0.809113
RNF44	0.933276	8.69022	4.15025	0.000164159	0.00702906	0.808438
NEMP1	1.23468	8.64378	4.14911	0.000164733	0.00702995	0.805224
UBE2T	3.02681	8.48313	4.14866	0.000164963	0.00702995	0.803939
FAM222B	0.665101	6.97487	4.14673	0.000165941	0.00705484	0.798505
GUCY1A2	-3.01354	7.47567	-4.14412	0.000167273	0.00707502	0.791148
EMC9	0.600377	7.82273	4.14369	0.000167492	0.00707502	0.789941
IRAG1	-2.05037	8.14933	-4.14244	0.00016814	0.00707502	0.786392
TMEM35B	-1.34192	9.51336	-4.14225	0.000168238	0.00707502	0.785857
RAD50	-0.897637	6.88776	-4.14196	0.000168387	0.00707502	0.785039
PPP4C	0.719601	8.84889	4.13926	0.000169786	0.00711712	0.777429
SLC12A2-DT	-1.13135	6.54208	-4.13612	0.000171428	0.00714789	0.768571
PTPRB	-2.74775	7.77974	-4.1356	0.0001717	0.00714789	0.767117
PDYN	0.720937	5.44653	4.13557	0.000171715	0.00714789	0.767034
GCLC	-1.04093	8.11548	-4.12731	0.000176117	0.00731415	0.74375
OTUB1	0.458864	9.11359	4.12541	0.000177145	0.00733987	0.738394
LINC01799	0.89226	4.13313	4.12351	0.000178175	0.00735649	0.733061
METTL21C	0.971404	4.32229	4.12316	0.000178366	0.00735649	0.732075
TM4SF18	-2.29897	7.4735	-4.12053	0.00017981	0.00739901	0.724662
ENTPD1	-1.72635	7.89889	-4.11785	0.00018129	0.00742049	0.717123
CSTF3	0.898448	9.42737	4.11749	0.000181487	0.00742049	0.716124
SPC25	2.93302	5.79638	4.11734	0.000181573	0.00742049	0.715688
DTYMK	1.22442	7.42994	4.11617	0.000182223	0.00743014	0.7124
NOG	2.17125	5.74665	4.11515	0.000182792	0.00743644	0.709533
ERCC6L	1.21227	6.19029	4.11406	0.000183406	0.00744453	0.70645
FXR1	1.20136	9.72682	4.11195	0.000184594	0.00747583	0.700513
BUB1B	2.8609	8.13131	4.10917	0.000186166	0.00752253	0.692712
LARP1	0.633262	11.2099	4.10465	0.000188758	0.00761015	0.679994
DBP	0.34767	6.1679	4.10363	0.000189345	0.00761668	0.677142
IARS2	0.542057	10.2819	4.10268	0.000189894	0.00762169	0.674477
WNK3	1.7181	7.35711	4.10022	0.000191328	0.00766208	0.667563
MZT1	1.18766	8.83884	4.09904	0.000192022	0.0076664	0.66423
COL14A1	-3.4164	9.49602	-4.09856	0.000192305	0.0076664	0.66288
MLF2	0.577613	7.6776	4.09785	0.000192718	0.0076664	0.660907
TLE4	1.80896	9.89189	4.0964	0.000193577	0.00768355	0.656816
LGALS1	-1.94922	11.9199	-4.09524	0.000194264	0.00769063	0.653561
RYBP	0.498771	4.74894	4.09465	0.000194613	0.00769063	0.651909
E2F6	1.05549	8.662	4.09266	0.000195798	0.0077154	0.646326
H1-4	0.607438	5.27647	4.09216	0.0001961	0.0077154	0.644912
IBA57-DT	0.469376	5.0727	4.09022	0.000197264	0.00771947	0.639468
H2AZ1	1.49431	11.5008	4.08907	0.000197959	0.00771947	0.636233
ZNF579	0.507461	8.15248	4.08833	0.000198406	0.00771947	0.63416
C1orf53	0.799619	6.24644	4.0876	0.000198845	0.00771947	0.63213
PREX1	-1.61797	7.98349	-4.08743	0.00019895	0.00771947	0.631645
H3-3B	0.655832	12.8104	4.08694	0.000199249	0.00771947	0.630261
ANKH	-1.77633	10.083	-4.08664	0.000199433	0.00771947	0.629417
CCDC9B	-1.39689	6.71572	-4.08615	0.000199729	0.00771947	0.62805
ZNF366	-2.04682	5.94547	-4.08548	0.00020014	0.00771947	0.62616
KCNJ11	0.421918	5.54097	4.08452	0.000200729	0.00771947	0.623462
TAGLN3	1.47193	6.88454	4.08391	0.000201101	0.00771947	0.621756
PLSCR4	-3.29969	8.71981	-4.08348	0.000201366	0.00771947	0.620546
CSNK1A1P1	0.319594	4.05979	4.07881	0.00020425	0.00780628	0.607473
TRIM27	0.772071	9.23539	4.07724	0.000205237	0.00780628	0.603045
CLPX	0.72461	9.03612	4.07693	0.000205428	0.00780628	0.60219
TBC1D4	-1.71079	8.62817	-4.07621	0.000205876	0.00780628	0.600184
PARM1	-2.42943	8.27657	-4.07577	0.000206157	0.00780628	0.598933
CDH24	0.802352	6.7449	4.07563	0.000206241	0.00780628	0.598556
TMEM38A	1.04568	6.60467	4.07226	0.000208372	0.00787034	0.589107
AP1G2	0.366277	5.8915	4.07122	0.000209034	0.00787873	0.586194
ZNF511	0.717793	8.65946	4.06892	0.000210508	0.00790178	0.579737
SUPT16H	1.08682	10.0884	4.06835	0.000210872	0.00790178	0.578148
GNPTG	-0.852008	8.76059	-4.0682	0.000210967	0.00790178	0.577735
LPCAT4	0.623471	6.72628	4.06631	0.00021219	0.00790749	0.572422
RASSF2	-2.14236	7.72423	-4.06624	0.000212232	0.00790749	0.572238
OSGEPL1	1.09063	8.96461	4.06592	0.000212441	0.00790749	0.571333
PCOLCE	-2.35561	8.79454	-4.06475	0.000213195	0.00791911	0.568078
SHISA8	2.14572	6.86221	4.06193	0.00021504	0.00797114	0.560159
WWC3	-1.15557	8.59282	-4.05897	0.000216983	0.00800509	0.551891
IFIH1	-3.03987	7.12353	-4.05891	0.000217025	0.00800509	0.551717
PLA2G4C	-0.507933	5.27559	-4.05792	0.000217683	0.00800509	0.548934
LOC101928762	-0.470791	6.38428	-4.05783	0.00021774	0.00800509	0.54869
C1S	-3.67933	6.73635	-4.05663	0.000218534	0.00801785	0.545346
PIWIL1	0.669672	4.7876	4.05567	0.000219176	0.00802496	0.542654
NEK2	3.53462	7.47165	4.05342	0.000220684	0.00806374	0.53635
TAPBP	-1.54538	8.6318	-4.05143	0.000222024	0.00808643	0.53079
LSM3	0.724701	10.6583	4.05113	0.000222229	0.00808643	0.52994
SLC12A4	0.38391	7.11195	4.04879	0.000223817	0.00808643	0.5234
LOC105371622	0.42142	3.78795	4.0474	0.000224763	0.00808643	0.519522
RFC4	1.73435	9.196	4.04684	0.000225144	0.00808643	0.517967
FAM131A	-0.753358	7.93351	-4.04673	0.000225221	0.00808643	0.517652
CCSER2	-0.962741	7.30564	-4.04609	0.000225658	0.00808643	0.51587
CALCRL	-2.04207	6.99871	-4.04586	0.000225821	0.00808643	0.515208
XPO4	0.720132	8.17251	4.04544	0.000226104	0.00808643	0.514058
MBNL1	-1.03253	6.36855	-4.04534	0.000226177	0.00808643	0.513761
SMARCD1	0.867941	7.60108	4.04521	0.000226263	0.00808643	0.513411
KIF15	3.11121	6.8441	4.04371	0.000227301	0.00810737	0.509206
LRATD1	3.39598	6.99722	4.04043	0.000229577	0.00817229	0.500054
MGAT4A	-1.93634	8.91574	-4.03467	0.000233637	0.00827782	0.483948
ATP8B4	-2.09465	5.56256	-4.03406	0.00023407	0.00827782	0.482247
PHIP	0.992274	10.2818	4.03377	0.000234273	0.00827782	0.48145
LYPD1	4.04818	9.98688	4.03325	0.000234641	0.00827782	0.48001
DEPDC1B	2.99269	6.92519	4.03235	0.00023529	0.00827782	0.477472
NMI	-1.55639	9.02813	-4.03232	0.00023531	0.00827782	0.477396
DDX31	0.506898	7.71686	4.02989	0.000237055	0.00831419	0.470607
TRIM59	2.0864	8.34803	4.02858	0.000237995	0.00831419	0.466972
RAD18	1.16175	6.27214	4.0285	0.000238052	0.00831419	0.466753
CHRNA5	1.76498	5.31967	4.0283	0.000238197	0.00831419	0.466193
VANGL2	1.82053	8.15117	4.02636	0.000239609	0.00833169	0.460764
AKR1C3	-2.74496	9.03241	-4.02576	0.000240044	0.00833169	0.459099
VWCE	0.721612	7.36515	4.02569	0.000240092	0.00833169	0.458915
USP3	0.780523	8.11566	4.02441	0.00024103	0.00834707	0.455334
ZNF384	0.489844	8.30513	4.02382	0.000241465	0.00834707	0.453675
TNC	-2.52546	10.4742	-4.02161	0.000243085	0.00838691	0.447535
SYNPO2	-2.31732	7.79746	-4.01997	0.000244301	0.00841267	0.442953
RGS3	-1.44731	9.17434	-4.01657	0.000246839	0.0084753	0.433462
HEATR5B	-0.554246	4.34476	-4.01626	0.000247065	0.0084753	0.432622
PCIF1	0.482669	7.30091	4.01514	0.000247906	0.00848794	0.429499
PAX8	1.93033	9.83855	4.01215	0.000250169	0.00851755	0.421153
CKAP5	1.26248	8.11589	4.01212	0.000250193	0.00851755	0.421068
SMC4	1.49247	10.2713	4.01211	0.000250195	0.00851755	0.421059
PRKDC	1.25133	9.56321	4.01064	0.000251318	0.00852895	0.416945
NCBP2	0.69148	9.87858	4.00992	0.000251865	0.00852895	0.414951
FZD10	3.59972	7.68072	4.0098	0.000251956	0.00852895	0.414618
SLC46A3	-2.96217	7.86651	-4.00639	0.000254579	0.00860151	0.405108
ETV4	1.7135	7.95959	3.99885	0.000260459	0.00878363	0.384144
LOC101928068	0.584704	6.37397	3.99808	0.000261066	0.00878759	0.382006
POLD4	-1.01414	7.7679	-3.99703	0.000261901	0.00879919	0.379073
SNRPF	1.33955	10.4589	3.99558	0.000263051	0.00882129	0.375053
DHX57	0.912	7.32784	3.99326	0.00026491	0.00886707	0.368586
TARDBP	0.569497	10.6062	3.99225	0.000265723	0.0088777	0.365775
AUNIP	1.65267	6.10319	3.98947	0.000267967	0.00893097	0.358055
PRMT5	0.873131	9.09625	3.98875	0.000268548	0.00893097	0.356064
KHDRBS1	0.858806	11.6236	3.98843	0.00026881	0.00893097	0.355169
SPAG5	1.93678	8.16843	3.98455	0.000271984	0.00901146	0.344395
PICALM	-1.05611	10.8747	-3.98402	0.000272422	0.00901146	0.342917
ACKR3	-2.31083	8.99393	-3.98364	0.00027274	0.00901146	0.341848
PAK4	0.452054	6.90049	3.98139	0.000274597	0.00903799	0.335619
CCNB1	3.26873	7.89976	3.98089	0.000275015	0.00903799	0.334222
TRIP13	1.8944	7.60737	3.98084	0.000275054	0.00903799	0.334092
PAXIP1-AS2	-1.46566	6.86596	-3.97998	0.000275774	0.00904114	0.331693
NUP210	0.569179	7.35472	3.97952	0.000276158	0.00904114	0.330417
COL15A1	-3.27474	9.02856	-3.97065	0.000283664	0.00926998	0.305803
CDCA2	2.17768	6.93789	3.96985	0.000284354	0.00927563	0.303574
TUBG1	1.00948	8.1504	3.96859	0.000285433	0.00927814	0.3001
TRIM4	-1.24765	7.16956	-3.96736	0.000286497	0.00927814	0.296683
ATP6AP1-DT	-0.821245	8.70538	-3.96717	0.000286666	0.00927814	0.296144
ACTN1	-1.67448	10.5	-3.96688	0.000286912	0.00927814	0.295355
MCM8	0.65319	6.58487	3.96671	0.000287061	0.00927814	0.294879
THSD7A	-3.2319	7.2273	-3.96537	0.000288229	0.00927814	0.291155
GIMAP7	-3.31524	8.21328	-3.96529	0.000288296	0.00927814	0.290939
ATP6V1C1	-0.865326	8.85719	-3.96458	0.000288912	0.00927814	0.288983
PPP4R2	0.710543	9.84586	3.96397	0.00028945	0.00927814	0.287276
KIF2C	2.4043	7.95569	3.96323	0.000290095	0.00927814	0.285233
GEMIN7	0.688192	7.63177	3.96313	0.000290184	0.00927814	0.284951
ALG8	0.817456	8.7651	3.96261	0.000290637	0.00927814	0.28352
FZD1	-1.31681	9.13788	-3.96081	0.000292223	0.0093122	0.278526
RPRD2	0.885547	8.68705	3.9592	0.000293646	0.00933746	0.274068
HEATR3	-0.892248	7.66548	-3.95874	0.000294056	0.00933746	0.272787
PLEKHG2	0.495272	8.33399	3.9536	0.000298651	0.00943428	0.258563
SUZ12	0.752729	10.356	3.95319	0.000299022	0.00943428	0.257425
NEXN	-3.08276	7.56285	-3.95284	0.00029934	0.00943428	0.256448
DDB1	0.594091	10.0018	3.95251	0.000299636	0.00943428	0.255544
BRWD1	0.87211	8.16471	3.9524	0.000299735	0.00943428	0.25524
EIF3M	0.869001	12.3574	3.95142	0.000300627	0.00944578	0.252514
FAM241A	-2.47797	7.11215	-3.95	0.000301919	0.00945699	0.24858
H4C3	1.29821	12.6391	3.94987	0.000302038	0.00945699	0.248218
NRBP1	0.622865	7.75041	3.94706	0.00030461	0.00952091	0.24044
PSIP1	1.43098	11.0409	3.94608	0.000305508	0.00953238	0.237738
EBP	0.913927	8.38072	3.94336	0.000308023	0.00959416	0.230219
ALDH16A1	0.376126	7.04941	3.94107	0.000310159	0.00964396	0.223879
GASK1B	-2.82597	9.83338	-3.93993	0.000311222	0.00966027	0.22074
LOC441179	1.70503	6.10829	3.93785	0.000313188	0.0097045	0.214965
GPR34	-3.34369	8.25479	-3.93717	0.000313824	0.00970744	0.213105
HMCES	0.827103	6.91347	3.93633	0.000314624	0.00971543	0.21077
RMI2	2.02507	8.48745	3.93442	0.000316437	0.00973084	0.205498
PCBP1-AS1	1.12437	7.25085	3.934	0.000316836	0.00973084	0.204345
KIF14	2.54264	7.33724	3.93365	0.000317174	0.00973084	0.203366
MLYCD	-0.785808	7.57407	-3.93337	0.00031744	0.00973084	0.202598
TEKT2	0.776812	6.00443	3.93296	0.000317835	0.00973084	0.201458
DLGAP5	3.47919	7.25313	3.93186	0.000318887	0.00973964	0.198425
FAM171B	-2.11192	7.82889	-3.93144	0.000319295	0.00973964	0.197255
CS	0.552623	10.058	3.93096	0.000319751	0.00973964	0.195945
CERT1	-1.1137	9.2951	-3.92996	0.00032072	0.00974967	0.193169
CCNE1	1.43266	7.76657	3.9295	0.000321167	0.00974967	0.191893
GAS2L1	-1.23644	7.492	-3.92577	0.000324793	0.00980195	0.181598
TAP2	-1.77726	7.46796	-3.92574	0.000324822	0.00980195	0.181516
LINC02175	0.562739	6.97463	3.92554	0.000325014	0.00980195	0.180972
SFT2D3	0.894089	8.85137	3.92548	0.000325074	0.00980195	0.180803
NFATC2	-2.0214	7.84815	-3.92412	0.000326405	0.00982557	0.177056
GTF3C6	0.601532	11.013	3.92233	0.000328172	0.00985667	0.172107
NUP43	0.878905	10.2694	3.92196	0.000328537	0.00985667	0.171086
TENT4B	-1.06171	8.50496	-3.91791	0.00033256	0.00996071	0.159926
TIMP2	-1.6985	11.3283	-3.9142	0.0003363	0.0100559	0.149673
TENM4	1.80163	8.20803	3.91334	0.000337166	0.010065	0.147317
TFEC	-3.29333	6.72656	-3.91237	0.000338148	0.0100776	0.144649
DNAJB9	-0.953735	8.76622	-3.91089	0.000339659	0.0100947	0.140561
PSMB10	-1.68331	8.40877	-3.9106	0.000339958	0.0100947	0.139757
HSBP1L1	-1.21672	7.43832	-3.9101	0.000340464	0.0100947	0.138393
SPAG7	0.49171	9.94412	3.90961	0.000340974	0.0100947	0.13702
ZC3HAV1	-1.30154	9.09773	-3.90843	0.000342185	0.0101139	0.13377
TOE1	0.654024	8.01167	3.90786	0.000342764	0.0101144	0.132219
GTF2H4	0.828477	7.92309	3.90524	0.000345481	0.0101778	0.124983
B2M	-2.22686	6.6695	-3.90296	0.000347857	0.0102228	0.118699
SAMD9L	-2.0667	7.44703	-3.90268	0.000348149	0.0102228	0.117931
LIG3	1.01929	8.05716	3.90186	0.000349001	0.0102311	0.115691
SLFN5	-1.82401	8.13064	-3.89887	0.000352154	0.0103067	0.107446
RAB30-DT	0.645998	8.10817	3.89793	0.000353149	0.010319	0.104861
RAN	1.08823	10.7551	3.89615	0.000355041	0.0103364	0.0999624
TAPBPL	-1.43648	7.3101	-3.89573	0.000355485	0.0103364	0.0988183
ARHGAP15	-2.71409	7.27039	-3.89545	0.000355785	0.0103364	0.098045
OSTF1	-2.03981	8.63365	-3.89447	0.000356836	0.0103364	0.0953406
UBE2C	2.73809	8.99029	3.89407	0.000357261	0.0103364	0.0942517
TUBGCP4	0.673392	7.14047	3.89373	0.000357624	0.0103364	0.0933199
CFAP107	0.318786	4.99071	3.89319	0.000358213	0.0103364	0.091812
CENPU	2.42237	5.87791	3.89306	0.000358353	0.0103364	0.091453
MRPL21	0.839901	9.1967	3.89151	0.000360021	0.0103581	0.0871975
HVCN1	-0.862549	7.94805	-3.8912	0.00036036	0.0103581	0.0863362
MCM3	1.5002	9.67318	3.8906	0.000361009	0.0103581	0.084687
ZEB2	-3.02636	8.02784	-3.88902	0.000362716	0.0103581	0.0803634
FBXW9	0.575755	7.12545	3.8884	0.000363401	0.0103581	0.0786349
NPL	-3.32904	9.47364	-3.88803	0.0003638	0.0103581	0.0776275
MED30	0.841419	8.85201	3.8878	0.000364045	0.0103581	0.077012
ZCCHC3	1.18502	8.99331	3.8878	0.000364047	0.0103581	0.0770065
HACD3	0.872449	11.6269	3.88757	0.000364302	0.0103581	0.0763651
PSMB6	0.538789	10.7793	3.88624	0.000365757	0.0103619	0.072713
SERPINF1	-3.65884	9.1837	-3.88595	0.000366078	0.0103619	0.0719074
MOSPD2	-0.817012	8.62146	-3.88526	0.00036683	0.0103619	0.0700272
CCNA2	2.50895	8.284	3.88516	0.000366941	0.0103619	0.0697504
LOC100129034	-1.08632	8.06282	-3.88482	0.000367323	0.0103619	0.0687972
DKC1	0.887	10.0418	3.88393	0.000368302	0.0103732	0.0663592
GRIP1	1.6568	7.68846	3.88324	0.000369064	0.0103783	0.0644649
MPHOSPH9	1.26184	8.03563	3.88002	0.000372647	0.0104499	0.0556126
CAVIN1	-2.11712	9.50966	-3.8799	0.000372773	0.0104499	0.0553025
CD27	-0.893704	6.61163	-3.87753	0.00037544	0.0105082	0.0487697
DNA2	2.60192	7.13692	3.87537	0.000377876	0.0105599	0.0428435
PEX11B	0.645795	9.19854	3.8736	0.000379881	0.010582	0.0379958
STRAP	0.73204	11.8036	3.87344	0.000380069	0.010582	0.0375425
ZBTB7A	-0.921049	9.2106	-3.8729	0.000380682	0.010582	0.0360669
CAMTA1	0.781637	10.7775	3.87257	0.000381056	0.010582	0.0351669
MRGPRX3	0.400174	4.13473	3.87191	0.00038181	0.010582	0.0333549
NFIA	-1.65109	9.79586	-3.87094	0.000382927	0.010582	0.0306801
RRP15	0.835715	8.46332	3.8706	0.000383309	0.010582	0.0297655
MYCT1	-2.09655	7.17135	-3.87021	0.000383762	0.010582	0.0286852
EEIG2	-1.32052	9.15601	-3.87003	0.000383973	0.010582	0.0281801
GALNT10	-2.02747	7.38752	-3.86626	0.000388325	0.0106757	0.0178562
BRIX1	0.760709	8.06256	3.86559	0.000389107	0.0106757	0.0160127
SECISBP2	0.610641	8.44954	3.86555	0.000389158	0.0106757	0.015893
ARHGEF6	-2.03524	8.22842	-3.86389	0.000391088	0.0106956	0.0113612
IFRD2	0.490827	8.02598	3.86309	0.000392026	0.0106956	0.00916621
QARS1	0.724627	10.832	3.86302	0.000392117	0.0106956	0.00895387
ARPC1B	-2.27802	10.5346	-3.86211	0.000393178	0.0106956	0.00647915
PECAM1	-1.9693	9.97096	-3.86179	0.000393562	0.0106956	0.00558493
NUDT7	-1.53273	6.89085	-3.86083	0.000394693	0.0106956	0.00295787
NAP1L3	-2.9426	7.33089	-3.86069	0.000394855	0.0106956	0.00258091
SNAP47	0.741148	9.14426	3.86057	0.000394997	0.0106956	0.00225116
FUT4	-1.08333	7.43505	-3.86036	0.000395252	0.0106956	0.00166084
SORBS3	-0.477206	7.1544	-3.85835	0.000397626	0.0107437	-0.00382294
SLC35F5	-0.885387	10.3351	-3.85687	0.000399396	0.0107753	-0.007893
STMN3	-1.65982	9.02966	-3.85625	0.000400142	0.0107792	-0.00960077
PRCP	-1.07537	10.7716	-3.85511	0.000401499	0.0107936	-0.0127017
SENP5	0.584165	8.3046	3.8548	0.000401878	0.0107936	-0.0135668
TMEM140	-2.06044	7.7655	-3.85302	0.000404025	0.010835	-0.018445
CCDC69	-1.68687	6.61157	-3.85229	0.000404909	0.0108425	-0.0204471
NR3C1	-2.17612	5.89084	-3.8509	0.000406591	0.0108713	-0.0242426
TMEM150C	-2.31282	7.30524	-3.84962	0.000408154	0.0108968	-0.0277567
MALT1	-0.896786	8.10766	-3.84912	0.00040876	0.0108968	-0.0291161
VSTM4	-0.90107	7.05192	-3.84812	0.000409986	0.0109133	-0.0318582
PPOX	1.47067	5.57647	3.84631	0.000412205	0.0109561	-0.0368011
ASF1B	0.906055	7.18528	3.84496	0.000413875	0.0109842	-0.0405032
SRSF10	1.06872	9.45911	3.84044	0.000419494	0.0111169	-0.0528499
POMT2	0.524412	7.09589	3.83867	0.000421722	0.0111595	-0.0577014
FZD2	2.15245	9.48931	3.83697	0.000423865	0.0111997	-0.062342
MR1	-2.03724	7.60892	-3.83574	0.000425433	0.0112246	-0.0657224
SERINC3	-0.867755	10.2881	-3.83502	0.000426344	0.0112321	-0.0676806
CBX5	1.99178	10.0246	3.83381	0.000427881	0.011256	-0.0709734
L3HYPDH	-0.954274	7.06641	-3.83281	0.000429165	0.0112733	-0.0737185
WIPF1	-1.50103	9.68607	-3.83189	0.00043034	0.0112876	-0.0762206
AHNAK	-1.86983	10.0111	-3.82975	0.000433107	0.0113436	-0.0820879
STRBP	1.21948	8.39633	3.82807	0.000435283	0.0113709	-0.0866752
NOL3	-0.909718	6.79475	-3.82796	0.000435415	0.0113709	-0.0869531
WWTR1	-1.22972	11.1232	-3.82679	0.000436939	0.0113866	-0.0901505
ERLIN2	-0.982508	6.08869	-3.8261	0.000437844	0.0113866	-0.0920453
LINC02910	0.303653	5.82261	3.82589	0.000438124	0.0113866	-0.0926295
SYNJ1	-1.7151	7.55984	-3.82512	0.000439128	0.0113866	-0.0947245
RPRD1A	1.05938	10.2096	3.82466	0.000439734	0.0113866	-0.0959865
RRAGC	-0.873968	8.98604	-3.82458	0.000439827	0.0113866	-0.096181
ZFP36L2	-1.94956	10.8229	-3.82316	0.0004417	0.0114144	-0.10007
PACRGL	0.491637	6.35022	3.82255	0.000442504	0.0114144	-0.101735
SUSD1	-1.43354	7.60811	-3.82232	0.000442807	0.0114144	-0.102362
KCTD18	-0.971388	8.64877	-3.81959	0.000446428	0.0114819	-0.109815
HIC2	1.5797	8.13077	3.81938	0.000446708	0.0114819	-0.11039
MANBA	-1.51534	8.02387	-3.81805	0.000448481	0.0114878	-0.114015
RNASEH2C	0.616279	8.76719	3.81803	0.00044851	0.0114878	-0.114073
H4C2	0.549948	6.22985	3.81706	0.000449804	0.0114878	-0.11671
CBX2	2.67699	8.18307	3.81701	0.000449866	0.0114878	-0.116837
ROBO4	-1.31822	8.23993	-3.81681	0.000450136	0.0114878	-0.117386
SNRPB	1.24177	10.2391	3.81618	0.000450985	0.0114931	-0.119111
BLM	1.73187	6.72517	3.81493	0.000452674	0.0115198	-0.122532
GARIN5A	1.3597	6.90987	3.81393	0.000454014	0.0115375	-0.125237
COX5B	0.555553	7.06954	3.81258	0.000455841	0.0115645	-0.128912
VPS45	0.569015	9.37049	3.8122	0.000456366	0.0115645	-0.129964
GFUS	0.556421	8.38297	3.8116	0.00045718	0.0115688	-0.131594
FSD1	0.808016	7.17665	3.80935	0.00046026	0.0116303	-0.137739
MSI2	1.12984	8.04527	3.80756	0.000462709	0.0116614	-0.142596
CNN3	-1.05486	11.4069	-3.80721	0.00046319	0.0116614	-0.143547
RAB21	-0.976472	9.30242	-3.80703	0.00046344	0.0116614	-0.14404
KNL1	2.02867	7.30983	3.8052	0.000465978	0.011695	-0.149037
DAB2IP	0.589341	7.664	3.80513	0.00046608	0.011695	-0.149236
GCLM	-1.80186	8.28857	-3.80339	0.000468493	0.0117184	-0.153961
RPL26L1	0.737875	10.8673	3.80271	0.000469446	0.0117184	-0.155822
CPEB4	-2.33433	7.95377	-3.80265	0.000469529	0.0117184	-0.155983
DPYD	-3.56017	8.75273	-3.80258	0.000469624	0.0117184	-0.156168
TNFRSF21	-1.20318	9.11947	-3.80115	0.000471623	0.0117467	-0.160055
SLC9A9	-1.50789	7.73748	-3.80064	0.000472337	0.0117467	-0.161439
RNF213	-0.76967	7.80189	-3.80037	0.000472724	0.0117467	-0.162188
PHF5A	0.987952	9.09402	3.7998	0.000473525	0.0117504	-0.163737
SMC2	1.3579	7.68881	3.79856	0.000475274	0.0117574	-0.167109
PPP1R3B	-1.74893	8.19824	-3.7973	0.000477063	0.0117574	-0.170547
SELENOI	0.948534	7.71453	3.79717	0.00047724	0.0117574	-0.170886
AAAS	0.355065	6.96113	3.79681	0.000477754	0.0117574	-0.171871
DOCK10	-2.67417	7.29669	-3.79664	0.000477999	0.0117574	-0.172339
RHOJ	-0.783993	6.96898	-3.79624	0.000478563	0.0117574	-0.173418
SERPINB1	-1.52781	8.36707	-3.79599	0.000478925	0.0117574	-0.174111
NCEH1	-3.16748	6.92041	-3.7959	0.000479051	0.0117574	-0.17435
ECM2	-3.32512	8.59992	-3.79526	0.000479968	0.0117638	-0.1761
BAG2	-2.00055	7.76048	-3.79332	0.000482735	0.0117922	-0.181358
SUMO1	1.20877	7.77376	3.79297	0.000483244	0.0117922	-0.182322
TLR1	-2.74708	6.34491	-3.79222	0.000484316	0.0117922	-0.18435
ABI3BP	-4.61803	7.96856	-3.79162	0.000485186	0.0117922	-0.185992
B3GNT9	-1.25086	6.94291	-3.79159	0.00048523	0.0117922	-0.186074
MACROH2A2	1.31348	8.16131	3.79091	0.000486204	0.0117922	-0.187908
TRIR	0.469207	10.0064	3.79078	0.000486391	0.0117922	-0.188261
DDIAS	1.66219	6.78929	3.79054	0.00048674	0.0117922	-0.188916
CKAP2L	1.78961	7.57568	3.79034	0.00048704	0.0117922	-0.18948
PRELID2	0.5243	7.32964	3.78626	0.000492972	0.0118985	-0.200552
TMEM117	-1.03126	8.42898	-3.78615	0.000493133	0.0118985	-0.200851
PPIC	-2.48766	9.62714	-3.78595	0.000493422	0.0118985	-0.201387
GAPDH	0.738971	13.058	3.7832	0.000497479	0.0119763	-0.208876
RFC3	1.71983	8.75444	3.78274	0.000498158	0.0119763	-0.210124
CCDC34	1.87327	8.38667	3.78212	0.00049908	0.0119763	-0.211815
TACC3	1.13424	7.57507	3.78195	0.000499319	0.0119763	-0.212254
TMEM97	2.02948	9.08281	3.78032	0.000501751	0.0120186	-0.216696
SYVN1	-0.446897	8.29181	-3.77891	0.000503858	0.012042	-0.220529
DYNLT2B	1.47119	8.32777	3.77801	0.000505203	0.012042	-0.222967
SLC40A1	-2.07555	12.0395	-3.77775	0.000505589	0.012042	-0.223665
H2BC3	0.516127	4.26502	3.7772	0.000506415	0.012042	-0.225157
HAT1	0.503047	9.85779	3.77718	0.00050645	0.012042	-0.225222
RAD54L	1.25546	7.20807	3.77697	0.000506757	0.012042	-0.225776
TEX30	1.35271	8.11747	3.7754	0.000509131	0.0120692	-0.23005
PPME1	0.42151	8.30355	3.77532	0.000509248	0.0120692	-0.23026
MMRN2	-1.93877	6.24041	-3.77286	0.000512986	0.0121418	-0.236947
DNAAF9	-1.26519	8.81726	-3.77161	0.000514881	0.0121706	-0.240319
HDAC1	1.01384	10.4774	3.77085	0.000516055	0.0121823	-0.242401
SLC66A3	-2.1251	8.97677	-3.77003	0.0005173	0.0121956	-0.244605
GMPS	0.970839	8.95271	3.76938	0.000518297	0.0122031	-0.246365
TBC1D9	-1.08723	10.223	-3.76837	0.000519861	0.0122137	-0.24912
CD58	-0.726594	4.77422	-3.76821	0.000520109	0.0122137	-0.249555
CHST13	-1.41465	6.63023	-3.76708	0.000521855	0.0122267	-0.252619
MRPL2	0.421497	7.19546	3.76661	0.000522579	0.0122267	-0.253886
SPINDOC	0.542474	7.64713	3.76621	0.000523208	0.0122267	-0.254986
KIAA0586	0.582326	7.42925	3.76591	0.000523667	0.0122267	-0.255788
DCAF1	0.749911	8.80587	3.76421	0.000526309	0.0122267	-0.260389
HNMT	-2.60736	7.53829	-3.76388	0.00052683	0.0122267	-0.261294
UBAP2L	0.870516	8.27195	3.76365	0.000527188	0.0122267	-0.261915
RARRES2	-2.20969	9.46606	-3.76331	0.000527723	0.0122267	-0.262842
ANGPTL1	-2.97052	7.39476	-3.7631	0.00052805	0.0122267	-0.263408
BCAT2	1.07158	7.52162	3.76265	0.000528749	0.0122267	-0.264617
ZNF618	0.868328	8.28663	3.76197	0.000529811	0.0122267	-0.266453
LGMN	-2.46429	10.7407	-3.76194	0.000529868	0.0122267	-0.266551
PFAS	1.22929	8.43999	3.76122	0.000530989	0.0122267	-0.268483
NBAS	1.60262	9.74207	3.76118	0.000531056	0.0122267	-0.268598
CENPE	2.07475	6.7722	3.7609	0.000531497	0.0122267	-0.269356
DCP1B	0.892256	9.1638	3.76086	0.000531568	0.0122267	-0.269479
KDM4B	0.735328	7.54804	3.75965	0.000533465	0.0122539	-0.272736
PSMD8	0.716776	10.5656	3.75925	0.000534113	0.0122539	-0.273845
NUBP2	0.640921	7.52505	3.75784	0.000536337	0.0122839	-0.277644
PCNA	1.36689	11.2675	3.75735	0.000537127	0.0122839	-0.278988
TMEM177	1.12308	7.19203	3.75713	0.000537476	0.0122839	-0.279582
TTC29	1.54579	4.0173	3.75645	0.00053855	0.0122847	-0.281408
MRPS2	0.678553	7.90506	3.75584	0.00053953	0.0122847	-0.283069
CYBRD1	-3.03569	9.92617	-3.75523	0.00054051	0.0122847	-0.284729
UBE2M	0.634598	8.37869	3.75511	0.000540694	0.0122847	-0.285039
TMCC2	0.411021	7.1479	3.75496	0.000540937	0.0122847	-0.285449
ELAVL1	0.717195	11.4845	3.75367	0.000543009	0.0123146	-0.288945
FLT1	-1.78756	6.27387	-3.75322	0.000543738	0.0123146	-0.29017
ABCG2	-1.4898	6.44328	-3.75255	0.000544817	0.0123146	-0.291982
GIMAP4	-2.33589	7.90006	-3.75243	0.000544998	0.0123146	-0.292287
EFL1	0.635561	8.57762	3.75112	0.00054713	0.01234	-0.295854
ITGB1	-0.823551	11.4806	-3.75089	0.000547496	0.01234	-0.296466
CLEC14A	-1.25221	7.35171	-3.74906	0.00055047	0.0123915	-0.301417
DHX15	0.785215	11.8139	3.74744	0.000553116	0.012394	-0.305799
PRSS23	-2.27688	9.44535	-3.74711	0.000553647	0.012394	-0.306676
MRPL1	0.804567	9.25692	3.747	0.000553832	0.012394	-0.306982
CCDC71L	-1.29456	8.76722	-3.74656	0.000554563	0.012394	-0.308187
NUF2	3.51675	7.69014	3.74594	0.000555574	0.012394	-0.309852
CPNE8	-2.7261	6.41675	-3.74582	0.000555769	0.012394	-0.310172
C1orf35	0.543636	7.75733	3.74572	0.00055594	0.012394	-0.310453
NUP188	0.46076	7.98332	3.7454	0.000556462	0.012394	-0.311311
ALKBH2	0.933375	7.83049	3.74519	0.000556803	0.012394	-0.311871
KLRK1-AS1	1.86995	6.63146	3.74234	0.000561528	0.0124606	-0.319592
PDP1	-0.932685	9.46282	-3.74215	0.000561841	0.0124606	-0.320102
E2F2	0.890286	7.2961	3.74156	0.000562826	0.0124606	-0.321702
DEPDC1	2.5429	6.369	3.7415	0.000562922	0.0124606	-0.321859
AKTIP	-1.0659	8.57031	-3.74129	0.000563264	0.0124606	-0.322413
NECTIN1	0.475336	7.36266	3.74012	0.000565225	0.0124886	-0.32559
LRRC56	0.429688	7.15433	3.73924	0.000566689	0.0125055	-0.327954
RPL14	1.30976	7.88293	3.73764	0.000569376	0.0125494	-0.332276
DEK	0.859477	11.713	3.73697	0.000570515	0.0125502	-0.334102
KIF5C	0.455398	5.76863	3.73612	0.000571947	0.0125502	-0.336393
CKAP2	1.92895	9.24601	3.73569	0.000572681	0.0125502	-0.337564
MAGI1	1.11974	9.10741	3.73518	0.000573532	0.0125502	-0.338921
PAX2	3.40066	10.2602	3.73505	0.000573754	0.0125502	-0.339274
TMEM92-AS1	0.338744	6.04229	3.73457	0.000574572	0.0125502	-0.340577
GGTA1	-2.85593	8.25542	-3.73455	0.000574607	0.0125502	-0.340631
RCN2	1.16457	11.7032	3.73405	0.000575461	0.0125502	-0.341989
SEPTIN7P14	0.498316	5.83487	3.7339	0.00057571	0.0125502	-0.342384
PSD2	1.0711	7.0997	3.73319	0.00057692	0.0125613	-0.344301
H1-0	1.3712	9.63287	3.7313	0.000580155	0.0126034	-0.34941
UQCRC1	0.86468	9.2149	3.73124	0.00058026	0.0126034	-0.349576
TPRKB	0.853659	10.1084	3.729	0.000584106	0.0126716	-0.355611
TADA2A	0.470381	6.36233	3.72563	0.000589953	0.0127593	-0.364711
TADA1	1.52442	8.83887	3.72528	0.000590565	0.0127593	-0.365657
CABIN1	0.321271	7.42177	3.72452	0.000591888	0.0127593	-0.367702
LITAF	-1.7552	10.1927	-3.72434	0.0005922	0.0127593	-0.368182
MARCHF11	1.37531	5.07471	3.72431	0.000592259	0.0127593	-0.368274
OIP5	2.41762	7.51701	3.72422	0.000592414	0.0127593	-0.368514
TIAM1-AS1	0.843518	4.88344	3.72207	0.000596185	0.0128102	-0.374308
ZNF639	0.909028	5.53586	3.72176	0.000596722	0.0128102	-0.375131
PRKCH	-2.10841	8.02492	-3.72165	0.000596918	0.0128102	-0.375431
CDCA3	1.88741	7.92148	3.72032	0.000599271	0.0128453	-0.379025
ABT1	0.584908	8.53728	3.71748	0.000604311	0.0129379	-0.386675
TTLL9	0.331726	6.40545	3.71575	0.000607404	0.0129742	-0.391337
MED28	1.17434	10.3839	3.71572	0.000607453	0.0129742	-0.391411
ARPIN	-0.936989	8.54271	-3.71395	0.000610642	0.0130082	-0.396193
TWSG1	-0.883136	11.295	-3.71376	0.000610975	0.0130082	-0.39669
HLA-DRB4	-3.82105	9.18156	-3.71324	0.000611914	0.0130082	-0.398093
NME7	1.07398	9.08742	3.71307	0.000612227	0.0130082	-0.39856
ICMT-DT	0.296266	3.99115	3.71247	0.000613311	0.0130082	-0.400175
ANXA7	-0.91952	10.3527	-3.71242	0.000613396	0.0130082	-0.400301
DACH2	2.57488	4.68396	3.70964	0.000618436	0.0130996	-0.407775
MDGA2	0.992257	3.90821	3.70877	0.000620027	0.0131137	-0.41012
PID1	-2.15729	7.66456	-3.70756	0.000622252	0.0131137	-0.413392
FGD3	-1.03921	7.26431	-3.70716	0.000622979	0.0131137	-0.414459
CCR1	-2.96007	8.36181	-3.70713	0.000623041	0.0131137	-0.414548
MZF1	0.75349	8.72822	3.70712	0.000623049	0.0131137	-0.414561
SASS6	1.42352	7.06052	3.70654	0.000624121	0.0131137	-0.416131
INTS5	0.52493	8.39973	3.70649	0.00062422	0.0131137	-0.416275
RHNO1	1.01976	8.78761	3.70527	0.000626462	0.0131211	-0.419548
ARMC6	0.439982	7.02077	3.7051	0.000626778	0.0131211	-0.42001
TNFSF8	-2.8984	6.71616	-3.70483	0.000627266	0.0131211	-0.42072
HAS3	-0.558075	4.94242	-3.70471	0.000627494	0.0131211	-0.421051
LOC105378604	0.297879	4.9273	3.70431	0.000628239	0.0131213	-0.422135
NOC4L	0.460555	6.85448	3.70386	0.000629079	0.0131236	-0.423355
NRTN	1.46925	5.04691	3.7032	0.000630296	0.0131337	-0.42512
CTSC	-2.43963	10.3721	-3.70259	0.000631436	0.0131413	-0.42677
TOPBP1	1.09432	9.13489	3.70189	0.000632729	0.0131413	-0.428638
MKS1	0.703063	7.26231	3.70182	0.000632857	0.0131413	-0.428822
B3GALT6	0.741197	8.86527	3.70106	0.000634271	0.0131516	-0.43086
YEATS4	1.31257	8.1718	3.70077	0.000634819	0.0131516	-0.431649
POLA1	0.908737	7.61004	3.69822	0.000639603	0.0132354	-0.438502
GSTK1	-1.43812	9.30962	-3.69727	0.000641391	0.0132571	-0.441052
ALYREF	1.01902	9.98688	3.69543	0.000644883	0.013314	-0.446008
RTKN2	2.19919	5.24524	3.69469	0.000646295	0.0133146	-0.448004
SMIM1	0.505579	6.78245	3.69439	0.000646862	0.0133146	-0.448805
POLQ	1.13906	7.19212	3.69407	0.000647475	0.0133146	-0.44967
CHEK1	2.29651	7.67987	3.69385	0.000647883	0.0133146	-0.450245
BAHCC1	1.18489	7.90207	3.69333	0.000648884	0.0133199	-0.451654
RNFT1	-1.21129	8.0699	-3.69227	0.000650911	0.0133463	-0.454501
BUB1	2.67768	6.85713	3.69092	0.000653505	0.0133842	-0.458131
ARID4B	0.375475	4.75862	3.68972	0.000655798	0.0134158	-0.461329
TBC1D10A	-0.469961	5.24851	-3.68929	0.000656629	0.0134175	-0.462486
JADE3	1.36416	8.57505	3.68776	0.000659601	0.0134486	-0.466607
IBTK	-0.301496	3.59485	-3.68764	0.000659825	0.0134486	-0.466918
HEBP2	0.611978	10.0216	3.68735	0.000660398	0.0134486	-0.46771
KATNAL1	1.03428	8.96239	3.68678	0.000661502	0.0134558	-0.469234
TOMM34	0.74207	8.45721	3.68578	0.000663453	0.0134685	-0.471922
COQ10B	-1.3269	8.47009	-3.68556	0.000663886	0.0134685	-0.472517
BLCAP	-1.04334	8.99193	-3.68484	0.000665291	0.0134685	-0.474446
PSMD2	0.494253	10.0255	3.68475	0.000665464	0.0134685	-0.474684
DAB2	-2.69492	9.98313	-3.68454	0.000665882	0.0134685	-0.475257
ANXA5	-1.24141	11.7442	-3.68342	0.000668072	0.0134976	-0.478254
FAM83D	2.30855	7.5446	3.68176	0.000671339	0.0135484	-0.482706
FANCI	2.3131	8.14616	3.67878	0.000677241	0.0136521	-0.490694
COPZ2	-1.38384	8.15373	-3.67694	0.000680905	0.0137106	-0.495617
RGP1	0.416214	8.11149	3.67602	0.000682754	0.0137296	-0.498092
QSOX1	0.476248	8.4493	3.67561	0.000683578	0.0137296	-0.499193
SNRPB2	0.782562	11.0698	3.67533	0.000684148	0.0137296	-0.499953
TNFRSF10C	0.349326	6.52313	3.67493	0.000684937	0.0137301	-0.501005
ABCA1	-1.95778	9.7849	-3.67324	0.000688349	0.0137831	-0.505539
PRR11	1.88433	8.66485	3.67233	0.000690203	0.0137944	-0.507993
CACNA1A	1.39823	7.77516	3.67154	0.000691797	0.0137944	-0.510098
PRIM2	1.36849	6.46377	3.67118	0.000692531	0.0137944	-0.511066
DNAJC25	-0.685857	8.22417	-3.67106	0.000692777	0.0137944	-0.51139
CDR2	-1.23806	9.09633	-3.67087	0.000693164	0.0137944	-0.5119
TGFB1I1	-1.64296	9.16837	-3.67069	0.000693524	0.0137944	-0.512372
MYL6B	1.23525	9.72545	3.67011	0.000694709	0.0137977	-0.51393
ANXA1	-3.1618	9.66794	-3.66985	0.000695231	0.0137977	-0.514615
CNOT7	0.850674	11.52	3.66821	0.000698588	0.013849	-0.519011
GIMAP8	-2.62851	7.10475	-3.66744	0.000700167	0.0138587	-0.52107
TP53BP1	0.698656	8.86869	3.66722	0.00070062	0.0138587	-0.52166
KSR1	-1.1279	8.01082	-3.66529	0.000704602	0.0139098	-0.526831
UBE2N	0.834718	10.4021	3.66496	0.000705294	0.0139098	-0.527726
ELP5	0.718541	8.81219	3.66469	0.000705843	0.0139098	-0.528436
ANTXR2	-1.6108	9.75	-3.66447	0.000706306	0.0139098	-0.529034
MYO1B	0.780738	9.81154	3.66297	0.000709405	0.0139533	-0.533029
CCT5	0.708658	10.8729	3.66266	0.000710071	0.0139533	-0.533884
THRB	-2.84331	7.26166	-3.66189	0.000711665	0.0139693	-0.53593
MAD2L1	2.5651	8.0741	3.65834	0.000719108	0.0141	-0.54542
DUT	1.07907	8.20173	3.65728	0.000721353	0.0141145	-0.548263
FGF7	-3.07064	7.22231	-3.65691	0.00072214	0.0141145	-0.549259
MIGA1	-1.26521	7.39746	-3.65661	0.000722778	0.0141145	-0.550063
FN1	-2.25928	6.67918	-3.6565	0.000722994	0.0141145	-0.550336
PARPBP	1.75661	6.50724	3.65474	0.00072674	0.0141698	-0.555049
RAP2B	-2.08097	10.0841	-3.65443	0.000727406	0.0141698	-0.555885
OMA1	-1.17747	8.4915	-3.6531	0.000730247	0.0142097	-0.55944
ATXN1L	-0.985014	9.82202	-3.65207	0.000732449	0.0142371	-0.562186
LRRC32	-1.6235	7.90816	-3.65117	0.000734382	0.0142593	-0.564591
POP4	0.476042	6.64919	3.64974	0.000737469	0.0143037	-0.568415
RPL27A	1.23002	5.95044	3.6479	0.00074145	0.0143563	-0.573325
BLVRB	-2.195	9.01107	-3.64775	0.000741782	0.0143563	-0.573733
ACSL1	-2.57576	9.29496	-3.64672	0.000744027	0.0143842	-0.576489
TMEM119	-1.53177	5.49744	-3.64586	0.000745892	0.0144048	-0.578772
NAT10	0.715343	8.32746	3.64509	0.000747571	0.0144084	-0.580822
UBE2R2	0.556282	10.6946	3.64504	0.000747688	0.0144084	-0.580964
SLC36A1	-1.29815	8.06238	-3.64361	0.000750816	0.0144532	-0.584771
FABP2	0.243482	4.8794	3.64291	0.00075237	0.0144676	-0.586657
ZNF876P	0.334817	3.4113	3.64242	0.00075345	0.0144729	-0.587965
CCNB2	2.65059	8.62785	3.64038	0.000757945	0.0145436	-0.593388
PRKCD	-0.854693	7.00875	-3.63841	0.000762326	0.0146121	-0.598643
SCAP	0.6101	8.68484	3.6376	0.000764144	0.0146201	-0.600815
COX4I1	-0.829645	6.68144	-3.63749	0.000764376	0.0146201	-0.601092
DCAF7	0.511203	10.024	3.63606	0.000767582	0.0146658	-0.604907
DYRK3-AS1	0.698369	4.23052	3.63359	0.000773158	0.0147524	-0.611505
P2RX7	-3.03885	6.69697	-3.63324	0.00077394	0.0147524	-0.612427
ASAH1	-2.2144	10.5924	-3.63286	0.000774816	0.0147524	-0.613458
DECR1	-0.94351	10.0024	-3.6326	0.000775403	0.0147524	-0.61415
NCAPG	2.81566	7.11954	3.63069	0.000779727	0.0148189	-0.619219
WRAP53	0.523998	8.23182	3.62997	0.00078137	0.0148269	-0.621137
EPAS1	-2.51465	10.6368	-3.62979	0.000781797	0.0148269	-0.621636
PDHB	0.522994	11.091	3.6294	0.00078268	0.0148279	-0.622664
CST3	-1.44381	9.50893	-3.62857	0.000784589	0.0148484	-0.624885
BIRC5	2.21263	6.39415	3.62778	0.00078639	0.0148668	-0.626975
KCNE4	-2.20223	7.20422	-3.62668	0.000788923	0.014899	-0.629906
MTFR2	1.83932	5.29851	3.62498	0.000792852	0.0149575	-0.634434
GBP3	-3.53171	8.36871	-3.62438	0.000794246	0.014968	-0.636035
CPT1A	-1.53838	8.57679	-3.62383	0.000795532	0.0149765	-0.637509
FADS2	0.485592	5.44214	3.62256	0.000798473	0.0150008	-0.640873
NAT1	-1.7216	7.19965	-3.62255	0.000798492	0.0150008	-0.640894
NIPA2	0.520701	10.2286	3.62018	0.000804041	0.0150881	-0.647206
HSD11B1L	0.456996	6.98189	3.61985	0.000804822	0.0150881	-0.648091
PLPP3	-1.45409	10.7973	-3.61919	0.000806363	0.0150984	-0.649833
R3HDM1	0.822691	9.10704	3.61889	0.000807074	0.0150984	-0.650637
NPDC1	-0.70601	7.95984	-3.61854	0.000807899	0.0150984	-0.651568
CHST12	-0.394814	6.70335	-3.61658	0.000812546	0.0151534	-0.656795
PSMB7	0.652689	11.0387	3.61634	0.000813098	0.0151534	-0.657414
INTS7	1.55201	6.84558	3.61621	0.000813413	0.0151534	-0.657766
CAB39	-0.731833	10.3012	-3.61579	0.000814417	0.0151534	-0.65889
SELENOW	-0.747327	9.87045	-3.61552	0.000815064	0.0151534	-0.659614
CCNE2	2.22775	7.27738	3.61428	0.000817999	0.0151738	-0.66289
GMEB1	0.903464	7.92366	3.61397	0.000818761	0.0151738	-0.663738
RIN2	-1.02758	11.0095	-3.61376	0.000819245	0.0151738	-0.664276
SYNE3	-1.55231	6.56774	-3.61349	0.0008199	0.0151738	-0.665005
MAPKAPK5	0.67375	7.71976	3.61329	0.000820388	0.0151738	-0.665547
MED19	0.731922	9.0144	3.61214	0.000823128	0.0152049	-0.668585
PPM1H	1.29076	8.09041	3.61188	0.000823765	0.0152049	-0.66929
LINC01089	0.528149	7.18089	3.60987	0.000828592	0.0152783	-0.674613
NPC1	-1.39131	8.89988	-3.60935	0.000829854	0.0152858	-0.676
DLGAP4-AS1	0.460288	5.92395	3.60862	0.000831617	0.0153026	-0.677933
EMID1	1.10999	7.22431	3.60792	0.000833315	0.0153181	-0.679791
SEMA3F	1.3116	10.1945	3.60691	0.000835784	0.0153478	-0.682486
UBE2L6	-0.946771	9.43806	-3.60625	0.000837401	0.0153618	-0.684248
ZNF22-AS1	1.68044	7.09843	3.60587	0.000838329	0.0153631	-0.685257
VIT	0.726764	5.19334	3.60528	0.000839757	0.0153735	-0.686807
RPL39L	1.66037	6.92333	3.60309	0.000845152	0.0154465	-0.692641
CHAF1B	0.531574	6.85573	3.60292	0.000845559	0.0154465	-0.693079
VAC14	-0.488216	6.76554	-3.60261	0.000846324	0.0154465	-0.693903
LEPR	-2.05656	8.53156	-3.6022	0.000847346	0.0154494	-0.695003
SUPV3L1	0.676714	8.27564	3.60176	0.000848431	0.0154535	-0.696169
WFIKKN1	0.588044	7.2744	3.60021	0.00085227	0.0154871	-0.700281
ADAMTS2	-2.3988	7.54489	-3.59998	0.000852838	0.0154871	-0.700888
FDFT1	1.10169	10.3958	3.59997	0.000852863	0.0154871	-0.700914
PCNX2	1.24035	7.91951	3.59865	0.000856152	0.0155036	-0.70442
CENPM	1.13125	7.49974	3.59794	0.000857913	0.0155036	-0.706292
MEX3A	1.83792	8.15243	3.59791	0.000857988	0.0155036	-0.706372
RHOB	-2.06842	9.35571	-3.59789	0.000858037	0.0155036	-0.706423
ERICH1	-1.25383	7.78734	-3.59787	0.000858094	0.0155036	-0.706484
CAPRIN1	1.32334	9.45685	3.59566	0.000863626	0.0155747	-0.712338
WFDC11	0.274247	5.09908	3.5956	0.000863768	0.0155747	-0.712487
MAPK8	0.826982	8.79799	3.59518	0.000864825	0.0155773	-0.713601
MRC1	-2.75759	9.25785	-3.59412	0.000867512	0.0155773	-0.716427
CCR2	-2.16836	6.3111	-3.59399	0.000867846	0.0155773	-0.716777
ARL6IP1	0.722639	11.4586	3.59377	0.000868391	0.0155773	-0.717348
DIAPH3-AS1	0.283714	6.32056	3.59362	0.000868773	0.0155773	-0.71775
LINC01224	1.15019	5.16472	3.59348	0.00086912	0.0155773	-0.718113
RBM20	2.35894	6.17165	3.59244	0.000871761	0.015609	-0.720876
PYGL	-2.02568	7.98792	-3.59045	0.000876828	0.0156841	-0.726154
ODC1	1.66841	11.8336	3.58739	0.00088467	0.0158086	-0.734263
PIP4K2B	0.754825	8.62742	3.58649	0.000886971	0.0158191	-0.736628
NUSAP1	2.64203	9.81237	3.58619	0.000887768	0.0158191	-0.737446
SPARC	-2.1159	11.8395	-3.58613	0.000887902	0.0158191	-0.737583
BCAP29	-0.906377	9.35618	-3.58549	0.000889554	0.0158204	-0.739276
TTK	3.27589	7.5711	3.58542	0.000889738	0.0158204	-0.739464
CYLD	-1.20185	8.02773	-3.58338	0.000895046	0.015899	-0.74488
TEX10	0.942416	9.15087	3.58269	0.000896839	0.0159151	-0.746703
SH3BP5L	0.468173	7.05882	3.5818	0.000899173	0.0159408	-0.749069
SSPN	-2.35588	9.02558	-3.58136	0.000900324	0.0159454	-0.750234
MCM10	1.74647	6.7293	3.58033	0.000902999	0.015977	-0.752934
CAST	-1.24345	10.5517	-3.57851	0.000907791	0.016046	-0.757754
FBN1	-2.14133	6.76658	-3.57788	0.000909453	0.0160463	-0.759419
SHMT2	1.13597	7.51623	3.57741	0.000910712	0.0160463	-0.760678
DCAF12	0.50843	8.97404	3.57716	0.000911366	0.0160463	-0.761331
MSR1	-3.50081	7.65251	-3.5771	0.000911532	0.0160463	-0.761497
SLC18B1	-2.08018	8.41549	-3.57682	0.00091228	0.0160463	-0.762245
THAP12	0.798958	10.29	3.57546	0.000915892	0.0160785	-0.765841
IL33	-2.80671	7.13449	-3.57545	0.000915905	0.0160785	-0.765855
MLLT3	1.64012	5.36921	3.57405	0.000919636	0.0161246	-0.769556
MAP2K2	0.533047	7.94205	3.57379	0.000920327	0.0161246	-0.770239
G2E3	0.976701	8.32825	3.57308	0.000922234	0.0161422	-0.772123
LIN54	0.704487	4.90142	3.57172	0.000925894	0.0161804	-0.775729
PAIP2	0.654853	11.7478	3.5716	0.000926216	0.0161804	-0.776045
STAT4	3.17228	8.24531	3.57033	0.00092963	0.0162242	-0.779394
NELFA	0.787944	8.36892	3.56992	0.000930729	0.0162276	-0.780469
RAD54B	1.55474	6.5539	3.56912	0.000932895	0.0162387	-0.782585
TMEM200A	-3.54153	7.64498	-3.56902	0.000933175	0.0162387	-0.782858
ZNF738	2.22208	9.932	3.56792	0.000936157	0.0162701	-0.785763
MAP2K6	2.17364	7.00061	3.56752	0.000937239	0.0162701	-0.786814
GNG11	-1.53266	9.76424	-3.56734	0.000937722	0.0162701	-0.787282
FAM78A	-0.894366	7.69831	-3.56702	0.00093861	0.0162701	-0.788144
POGZ	0.998825	9.37873	3.5658	0.000941938	0.0163121	-0.791366
STEAP1	-2.60532	6.79745	-3.56482	0.000944603	0.0163262	-0.793937
PANK3	0.810143	10.6575	3.5648	0.000944659	0.0163262	-0.793991
NOP2	0.627659	7.69077	3.5645	0.000945481	0.0163262	-0.794783
SNAPIN	0.569303	9.99135	3.56408	0.000946651	0.0163306	-0.795908
PAQR6	0.598958	6.52327	3.56294	0.000949765	0.0163686	-0.798897
KLK6	2.62245	7.89082	3.56169	0.000953211	0.0164123	-0.802193
MRPL37	0.610959	8.64516	3.55994	0.000958067	0.01648	-0.806817
PRRX1	-3.07275	8.23523	-3.55938	0.000959618	0.0164864	-0.808288
CCDC80	-2.06891	9.00166	-3.55915	0.000960272	0.0164864	-0.808909
NEPRO	0.618104	9.83625	3.55622	0.000968469	0.0166112	-0.816644
ADAM12	-3.30147	7.21492	-3.55583	0.000969561	0.016614	-0.817669
TIAM1	2.0827	9.48762	3.55514	0.000971491	0.0166178	-0.819478
BCL9	0.836511	8.04236	3.55505	0.000971756	0.0166178	-0.819727
IL6R	-2.60717	7.60234	-3.55476	0.000972562	0.0166178	-0.82048
DIAPH3	1.55877	7.36703	3.55432	0.000973805	0.0166232	-0.821642
CAT	-1.09576	11.5325	-3.55332	0.000976631	0.0166556	-0.824279
RRP1B	0.955243	10.0927	3.55251	0.000978936	0.0166791	-0.826424
GHRLOS	-0.447353	6.30545	-3.55005	0.000985928	0.0167499	-0.832899
PBK	3.04778	8.05098	3.54983	0.000986545	0.0167499	-0.833469
GSK3B	0.635144	9.60142	3.54979	0.000986685	0.0167499	-0.833598
RAD51	0.435031	4.60794	3.54973	0.000986841	0.0167499	-0.833741
MRPL22	0.665274	9.33588	3.54941	0.000987758	0.0167499	-0.834586
HLA-E	-2.40735	9.63342	-3.54831	0.000990917	0.0167876	-0.837491
TMEM174	0.353499	6.42305	3.54611	0.000997245	0.0168392	-0.843282
PLPP1	-1.68979	9.89615	-3.54588	0.000997916	0.0168392	-0.843894
DROSHA	1.14664	10.3324	3.54579	0.000998169	0.0168392	-0.844125
KYAT3	0.892621	9.73808	3.54567	0.000998501	0.0168392	-0.844428
ASPM	2.76216	6.56726	3.54538	0.000999338	0.0168392	-0.845189
DNAJC3	-1.14187	9.68848	-3.54529	0.000999598	0.0168392	-0.845426
SLCO2B1	-2.31791	8.48493	-3.54375	0.00100408	0.0168882	-0.849498
HMMR	2.54794	8.3748	3.54364	0.00100439	0.0168882	-0.849772
ZNF335	0.23865	7.55359	3.54289	0.00100658	0.0168946	-0.85176
CENPQ	1.26579	6.4749	3.54269	0.00100717	0.0168946	-0.852288
MAP6D1	0.651893	6.65582	3.54254	0.00100761	0.0168946	-0.852688
RAB28	0.702745	9.44142	3.54222	0.00100854	0.0168946	-0.853524
CYRIB	0.77393	7.33226	3.5418	0.00100975	0.0168992	-0.85462
TMEM220	-1.25863	7.39285	-3.54116	0.00101164	0.016915	-0.856317
TMEM216	0.752472	9.11375	3.54078	0.00101274	0.0169154	-0.857303
INIP	0.422919	7.9991	3.54005	0.00101488	0.0169154	-0.859224
ELAVL4	4.54352	7.5185	3.53969	0.00101595	0.0169154	-0.860188
COX7A2L	0.600922	11.1188	3.53924	0.00101726	0.0169154	-0.861357
OPTN	-2.34951	8.35349	-3.53916	0.0010175	0.0169154	-0.861573
CBX1	1.12799	11.1902	3.53887	0.00101834	0.0169154	-0.862326
E2F7	2.86905	6.71473	3.53835	0.0010199	0.0169154	-0.863712
FAM111B	1.11745	6.29998	3.53819	0.00102036	0.0169154	-0.864127
MND1	2.49984	6.84769	3.53794	0.00102108	0.0169154	-0.864767
CRTAP	-1.08717	10.639	-3.53794	0.00102109	0.0169154	-0.864774
CDKN3	2.26361	7.969	3.53671	0.00102475	0.0169603	-0.868026
ZNF446	0.386136	7.27729	3.53622	0.00102617	0.0169676	-0.869292
TAF5	1.41182	7.9415	3.53592	0.00102708	0.0169676	-0.870093
C2CD5	0.597847	10.4953	3.53535	0.00102876	0.0169797	-0.87158
TGFBR2	-1.82093	10.3594	-3.53502	0.00102974	0.0169803	-0.872446
RNF166	-1.20411	7.00233	-3.53385	0.00103325	0.0170225	-0.875542
MAFK	-1.82064	7.60604	-3.53209	0.00103851	0.0170806	-0.880158
UBE3D	0.879177	6.70616	3.53203	0.00103868	0.0170806	-0.880309
TNFSF12	-0.969008	7.10165	-3.53166	0.00103979	0.0170833	-0.881283
ZNF444	0.554883	8.50421	3.53102	0.00104174	0.0170996	-0.882981
EXPH5	1.87594	6.84413	3.53017	0.00104429	0.0171259	-0.88521
RASSF10	3.53808	8.23008	3.52903	0.00104772	0.0171447	-0.888189
CDIN1	0.23931	3.79428	3.52888	0.00104819	0.0171447	-0.888597
SLC30A1	-1.13119	10.1906	-3.52884	0.00104831	0.0171447	-0.888702
PLBD2	-1.27354	7.59266	-3.52824	0.00105014	0.0171589	-0.890282
RASSF6	2.8643	6.12815	3.52582	0.00105749	0.0172633	-0.896627
IFI27L1	0.48528	8.05086	3.52521	0.00105937	0.0172663	-0.898246
CSE1L	1.56425	10.2442	3.5248	0.00106062	0.0172663	-0.899312
ARHGAP27	-0.820832	7.47961	-3.52474	0.00106078	0.0172663	-0.899455
GPR176	1.39109	8.59895	3.5245	0.00106152	0.0172663	-0.900086
SYS1	-0.639406	8.16443	-3.52409	0.00106279	0.0172713	-0.901173
ADCY2	2.00297	8.26734	3.52305	0.00106598	0.0173036	-0.903901
LOC105379362	-1.10197	4.83739	-3.5226	0.00106737	0.0173036	-0.905079
DENR	0.697921	10.7131	3.5225	0.00106767	0.0173036	-0.905337
ZNF35	0.601407	6.86955	3.52078	0.001073	0.0173703	-0.909862
FUCA1	-2.47956	10.7247	-3.52029	0.0010745	0.0173703	-0.911133
FAM27E3	0.686079	6.95839	3.52023	0.00107469	0.0173703	-0.911298
GNPTAB	-0.843592	6.46837	-3.51897	0.0010786	0.0174032	-0.914597
RNASEL	-1.27228	8.41703	-3.51775	0.00108243	0.0174032	-0.917815
IFT81	1.38527	9.2281	3.51771	0.00108255	0.0174032	-0.917917
DDX1	1.03988	11.448	3.51771	0.00108256	0.0174032	-0.917925
OCA2	1.12113	5.38362	3.51764	0.00108275	0.0174032	-0.918089
NAAA	-2.28398	7.67001	-3.51754	0.00108307	0.0174032	-0.918359
ADCK5	0.360065	6.11906	3.51728	0.0010839	0.0174032	-0.919049
FBXO46	0.750734	8.55296	3.51709	0.00108449	0.0174032	-0.919544
HCLS1	-2.59005	7.47589	-3.51418	0.00109361	0.0175128	-0.927159
MEF2C	-1.85632	8.40072	-3.51402	0.00109413	0.0175128	-0.927593
NFAT5	-1.08179	9.60168	-3.51398	0.00109424	0.0175128	-0.927687
GPATCH8	0.57785	8.78751	3.51138	0.00110248	0.0176051	-0.934499
SELL	-2.47577	6.65442	-3.51129	0.00110278	0.0176051	-0.934752
SF3B2	0.516425	9.9841	3.51079	0.00110435	0.0176051	-0.936042
SUPT4H1	0.460315	8.51013	3.51072	0.00110458	0.0176051	-0.93623
IRAG2	-1.22473	7.74335	-3.51062	0.00110492	0.0176051	-0.936508
MYO7A	-0.794342	6.74004	-3.50988	0.00110727	0.0176235	-0.938445
CNOT2	0.662313	9.82067	3.50964	0.00110804	0.0176235	-0.939074
GLIPR1	-2.82762	8.06864	-3.50813	0.00111287	0.0176847	-0.943025
ALDOC	0.673481	7.01328	3.50742	0.00111513	0.0177049	-0.94487
ARRDC2	-1.0305	6.8809	-3.50577	0.00112046	0.0177738	-0.949203
SLC35B1	0.631985	9.31434	3.50285	0.00112993	0.0179069	-0.956849
GSTCD	1.10992	7.44711	3.50257	0.00113085	0.0179069	-0.957589
ZNF703	1.69524	8.89018	3.50186	0.00113315	0.0179275	-0.959436
NACC1	0.580806	7.66913	3.50047	0.0011377	0.0179597	-0.963078
LOC100507634	0.414126	5.01468	3.50023	0.00113849	0.0179597	-0.963709
CCDC138	1.8019	6.93769	3.50007	0.00113899	0.0179597	-0.964105
ICAM3	-1.18989	7.67684	-3.50001	0.00113919	0.0179597	-0.964266
CEP55	2.21124	7.52945	3.499	0.00114251	0.0179844	-0.966911
SPICE1	1.18951	8.45597	3.49893	0.00114276	0.0179844	-0.967109
NPHP4	0.89229	7.37686	3.49784	0.00114632	0.0180247	-0.969939
STRN4	0.399467	6.69169	3.49741	0.00114776	0.0180315	-0.971077
MPP1	-1.77431	8.79227	-3.4952	0.00115507	0.0181304	-0.976841
EDIL3	-3.66481	8.89673	-3.49441	0.0011577	0.0181414	-0.978912
INTS4	0.648464	8.27589	3.49439	0.00115779	0.0181414	-0.978979
SYNGR2	-1.41147	8.7976	-3.49376	0.00115987	0.0181581	-0.980609
DNAL1	0.728295	7.46586	3.49311	0.00116203	0.0181761	-0.982301
RAD51AP1	2.03958	9.06264	3.49251	0.00116404	0.0181916	-0.98387
FGD5	-1.12884	7.31037	-3.49213	0.00116533	0.018196	-0.98488
GTF3C4	1.18531	8.54437	3.49125	0.00116828	0.0182261	-0.987173
SP140L	-1.83635	6.97582	-3.49077	0.0011699	0.0182355	-0.98843
DGUOK	0.846615	8.03076	3.48922	0.00117512	0.0182844	-0.992479
MTA3	0.636018	6.88247	3.48904	0.00117572	0.0182844	-0.992942
RAI1	1.23751	10.5415	3.48862	0.00117715	0.0182844	-0.994047
CDK1	2.59126	9.29972	3.48851	0.00117753	0.0182844	-0.994338
ADA2	-2.56772	8.72881	-3.48833	0.00117813	0.0182844	-0.994798
PXK	-1.65292	7.53358	-3.4872	0.00118197	0.0183282	-0.997755
ZNF273	1.71375	6.38785	3.48656	0.00118414	0.0183427	-0.999426
ETAA1	0.803458	7.77246	3.48632	0.00118495	0.0183427	-1.00004
H1-9P	0.401461	5.30561	3.48585	0.00118655	0.0183517	-1.00127
NOL4L	1.21902	9.13168	3.48549	0.0011878	0.0183552	-1.00223
ARHGDIB	-1.98023	9.7758	-3.48373	0.00119381	0.0184255	-1.00681
SOD2	-2.14364	7.86839	-3.48346	0.00119475	0.0184255	-1.00752
SIAH1	-0.617952	4.26454	-3.48326	0.00119543	0.0184255	-1.00804
DDX52	1.19658	9.09973	3.48235	0.00119856	0.0184579	-1.01042
KIAA0513	-0.737016	7.19055	-3.48134	0.00120204	0.0184955	-1.01305
LOC105370746	0.255058	5.48755	3.48064	0.00120444	0.0185166	-1.01486
IL10RB	-1.43973	9.23572	-3.47979	0.00120738	0.018546	-1.01708
COL8A1	-3.56513	9.02697	-3.47786	0.00121411	0.0185837	-1.02212
SUMF1	-1.12453	9.84452	-3.4778	0.00121432	0.0185837	-1.02228
PIK3R1	-1.292	10.5634	-3.47768	0.00121475	0.0185837	-1.0226
COPS3	0.862955	9.46538	3.4774	0.00121572	0.0185837	-1.02332
TACC1	-2.17429	7.67168	-3.47739	0.00121574	0.0185837	-1.02334
GTF2A2	0.639337	10.483	3.4773	0.00121605	0.0185837	-1.02357
USP20	0.552648	7.25905	3.47524	0.00122326	0.0186779	-1.02894
GPR65	-2.50252	7.39309	-3.47357	0.00122916	0.018752	-1.03331
TPP2	0.383755	3.91388	3.47318	0.00123052	0.0187534	-1.03432
YTHDF2	0.741734	11.1547	3.47295	0.00123134	0.0187534	-1.03492
LYST	-1.27777	7.5128	-3.47222	0.00123393	0.0187768	-1.03682
MTAP	0.899468	7.38941	3.47173	0.00123568	0.0187875	-1.03811
EPS8	-1.69382	9.5376	-3.47126	0.00123732	0.0187965	-1.03931
GPR137B	-1.75274	9.41049	-3.47089	0.00123864	0.0188006	-1.04028
MAMLD1	-1.11787	6.37877	-3.4704	0.0012404	0.0188115	-1.04157
OTP	0.890995	5.24555	3.46954	0.00124345	0.0188367	-1.0438
POLR2D	1.08841	8.71309	3.46934	0.00124416	0.0188367	-1.04432
MELK	2.02323	8.53806	3.469	0.00124538	0.0188393	-1.04521
CR1	-3.07763	6.91053	-3.46846	0.0012473	0.0188524	-1.04661
KLK8	1.93094	6.62022	3.46786	0.00124945	0.018869	-1.04817
CCDC22	0.577719	7.277	3.46732	0.00125138	0.0188822	-1.04957
CDC6	2.30101	6.10046	3.46677	0.00125335	0.0188961	-1.051
RFX3	1.87371	8.63113	3.46645	0.00125452	0.0188978	-1.05184
TOP2A	3.04104	8.8599	3.46561	0.00125753	0.0189274	-1.05403
ITFG1	-0.779625	10.2896	-3.46511	0.00125933	0.0189385	-1.05532
ATP5MJ	1.19137	9.99873	3.46477	0.00126058	0.0189414	-1.05622
FNTA	0.578027	11.4286	3.46446	0.00126168	0.0189421	-1.05702
PAQR3	1.01655	8.14513	3.46357	0.00126493	0.018975	-1.05935
USP19	0.428801	8.76581	3.46323	0.00126616	0.0189775	-1.06023
PIK3R4	0.586095	9.11607	3.46279	0.00126776	0.0189827	-1.06138
PDGFRL	-2.34136	7.96455	-3.46255	0.00126862	0.0189827	-1.06199
HOXB3	2.45197	10.051	3.46187	0.00127111	0.0190041	-1.06377
WDR53	0.565519	7.18691	3.46122	0.00127347	0.0190236	-1.06546
IFIT2	-2.27358	8.53516	-3.46057	0.00127583	0.0190431	-1.06714
NOP58	0.626842	10.6141	3.45931	0.00128047	0.0190963	-1.07043
SUV39H2	1.5459	8.23857	3.45851	0.00128339	0.019124	-1.0725
PPP3CC	-1.07488	7.29534	-3.45733	0.00128772	0.0191726	-1.07556
PHF6	1.22969	10.4663	3.4554	0.00129488	0.0192567	-1.08059
FKTN	0.722287	7.11694	3.45523	0.00129552	0.0192567	-1.08103
LOC100505912	0.514491	4.8722	3.454	0.00130007	0.0193084	-1.08422
GINS1	2.20322	8.83666	3.45369	0.00130123	0.0193096	-1.08502
KLC4	0.414275	7.36067	3.45302	0.0013037	0.0193304	-1.08675
VPS13D	-0.633353	7.39315	-3.45249	0.00130569	0.0193439	-1.08814
HAGLROS	0.826915	6.50392	3.45153	0.00130929	0.0193734	-1.09063
VHL	0.206361	3.89019	3.45138	0.00130985	0.0193734	-1.09102
PLA2G15	-1.23255	7.48146	-3.45058	0.00131284	0.0194017	-1.09309
VWF	-1.66508	8.86907	-3.45019	0.00131433	0.0194077	-1.09411
CENPK	2.41366	7.9765	3.44973	0.00131607	0.0194174	-1.09532
KLHDC8B	-1.14669	8.9323	-3.4492	0.00131807	0.019431	-1.0967
KPNA2	1.37376	11.3568	3.44874	0.00131977	0.0194401	-1.09787
IRF5	-1.31329	6.42157	-3.44826	0.00132159	0.0194509	-1.09911
SWAP70	-1.46399	9.54508	-3.44769	0.00132376	0.0194668	-1.1006
DNMT3A	1.24266	8.90444	3.44587	0.00133069	0.0195527	-1.10534
IP6K2	0.912544	9.30394	3.44546	0.00133222	0.0195592	-1.10638
TLR2	-2.06749	7.94279	-3.44504	0.00133384	0.0195597	-1.10749
SSBP3	1.32965	8.92475	3.44468	0.00133521	0.0195597	-1.10842
CPSF3	0.967627	9.04164	3.4446	0.00133552	0.0195597	-1.10863
FLAD1	0.739462	7.40465	3.44335	0.0013403	0.0196082	-1.11187
PI4K2A	-0.995043	6.39902	-3.44316	0.00134102	0.0196082	-1.11236
KCNH8	1.46131	4.52296	3.4418	0.00134626	0.019647	-1.11589
L3MBTL3	0.996398	7.63728	3.44151	0.00134737	0.019647	-1.11664
PTGER2	-1.94928	7.16506	-3.44099	0.00134936	0.019647	-1.11798
MOB4	0.707228	9.66958	3.44076	0.00135025	0.019647	-1.11858
NINJ1	-1.04884	8.48585	-3.44071	0.00135044	0.019647	-1.1187
SBNO1	0.870544	8.91148	3.44052	0.00135119	0.019647	-1.11921
TEX2	-0.733984	8.866	-3.44048	0.00135134	0.019647	-1.11931
DMAC2	0.530644	9.64851	3.43896	0.00135721	0.0197163	-1.12324
TLR8	-2.88821	6.41469	-3.43712	0.00136437	0.0197717	-1.12802
EMP1	-1.89505	11.0294	-3.43706	0.00136461	0.0197717	-1.12817
MGME1	0.799751	9.51932	3.43684	0.00136547	0.0197717	-1.12875
PAFAH1B3	1.45881	8.76256	3.43683	0.0013655	0.0197717	-1.12876
DCAF15	0.327853	6.45313	3.43657	0.00136653	0.0197717	-1.12945
EPHB3	0.968304	8.47314	3.43429	0.00137545	0.0198847	-1.13535
KCNE3	-1.52089	8.76405	-3.43051	0.00139037	0.0200785	-1.14514
PRKCZ	1.29358	7.95917	3.43033	0.00139109	0.0200785	-1.14561
TIPIN	0.959005	7.12721	3.42984	0.00139302	0.0200861	-1.14686
EEA1	-1.2723	8.90095	-3.42963	0.00139386	0.0200861	-1.14741
OTUD3	0.880116	7.76013	3.42883	0.00139705	0.020116	-1.14948
EMC4	0.570331	11.2602	3.42755	0.00140217	0.0201735	-1.1528
ADPRH	-1.16481	6.56822	-3.4271	0.00140395	0.0201829	-1.15395
HEXB	-1.54097	11.0139	-3.42576	0.00140934	0.0202399	-1.15743
MCF2L	0.913477	7.84084	3.42555	0.00141017	0.0202399	-1.15796
RAB3GAP2	0.458589	9.29034	3.42521	0.00141155	0.0202435	-1.15885
CCT7	0.698855	10.7566	3.42458	0.00141408	0.0202636	-1.16047
SLC41A2	-2.08708	5.68314	-3.42381	0.0014172	0.0202844	-1.16247
EYA2	-1.75711	5.92305	-3.42341	0.00141882	0.0202844	-1.1635
LY96	-3.20436	8.40998	-3.42321	0.00141962	0.0202844	-1.16401
REC8	1.1569	8.07574	3.42311	0.00142005	0.0202844	-1.16429
DNAAF2	1.29718	9.57029	3.42179	0.0014254	0.0203445	-1.16769
TEAD2	1.72614	8.3721	3.42139	0.00142703	0.0203516	-1.16873
CRYBG1	-2.87967	6.71299	-3.42095	0.00142882	0.0203528	-1.16987
C12orf76	0.849359	8.46163	3.42081	0.00142938	0.0203528	-1.17023
RBM8A	1.09509	9.90033	3.42053	0.00143054	0.0203531	-1.17096
C19orf54	0.552071	7.22266	3.41808	0.00144055	0.0204794	-1.17728
ATPAF1	1.15171	7.99742	3.41751	0.00144287	0.0204961	-1.17874
DPP6	2.69968	9.2756	3.41601	0.00144906	0.0205666	-1.18262
HCST	-1.2973	8.1123	-3.41575	0.00145013	0.0205666	-1.18329
ZFPM1	-0.311228	6.76118	-3.41536	0.00145177	0.0205702	-1.18432
CAVIN3	-1.67414	6.45375	-3.41514	0.00145268	0.0205702	-1.18488
KDF1	0.519563	6.13122	3.41407	0.0014571	0.0206142	-1.18764
CLEC2B	-2.31153	9.22499	-3.41356	0.0014592	0.0206142	-1.18894
XRCC1	0.714635	7.83151	3.41356	0.00145923	0.0206142	-1.18896
ATAD5	1.10499	6.88417	3.41297	0.00146165	0.0206279	-1.19046
PTRHD1	0.940452	10.1232	3.41277	0.0014625	0.0206279	-1.19099
ZNF264	-0.893903	7.84391	-3.41201	0.00146567	0.0206563	-1.19295
FAM170A	0.334316	6.49206	3.41108	0.00146958	0.0206805	-1.19536
STEAP2	-2.14377	7.40817	-3.41105	0.00146969	0.0206805	-1.19543
GCN1	0.556147	8.88554	3.41054	0.00147183	0.0206944	-1.19675
PKDCC	1.74242	9.96687	3.40954	0.00147603	0.0207048	-1.19933
NME1	1.36569	10.8411	3.40937	0.00147673	0.0207048	-1.19977
MICA	-1.08548	7.5834	-3.40934	0.00147684	0.0207048	-1.19983
UBALD2	0.542825	8.25092	3.40902	0.00147821	0.0207048	-1.20068
FNDC3B	-0.942553	10.8956	-3.40899	0.00147834	0.0207048	-1.20075
HOXD13	1.0255	6.18066	3.40854	0.00148023	0.0207152	-1.20191
TMEM273	-1.94786	7.15933	-3.40776	0.0014835	0.0207196	-1.20391
DOCK8	-3.18062	7.38837	-3.40762	0.00148409	0.0207196	-1.20427
GEMIN5	0.715703	8.42713	3.40754	0.00148443	0.0207196	-1.20448
C1orf216	-1.1494	7.2969	-3.40737	0.00148517	0.0207196	-1.20493
SPATA2L	-0.700086	7.90795	-3.40704	0.00148656	0.0207229	-1.20578
CHAMP1	0.812717	8.36888	3.40578	0.00149188	0.0207712	-1.20901
CHD8	0.574472	7.83991	3.40568	0.00149234	0.0207712	-1.2093
KDM1B	0.65941	6.35465	3.40515	0.00149456	0.0207859	-1.21064
AHR	-3.04379	8.46368	-3.40445	0.00149755	0.0208114	-1.21245
DNAJB4	-1.15383	8.81224	-3.40387	0.00150003	0.0208153	-1.21396
ATP5PO	0.647569	12.3053	3.40381	0.00150028	0.0208153	-1.2141
TBC1D7	0.971734	8.48221	3.40357	0.00150131	0.0208153	-1.21472
TGFB3	-0.98665	7.92644	-3.40319	0.00150295	0.0208205	-1.21572
TMEM41A	0.661731	8.04134	3.40251	0.00150585	0.0208205	-1.21746
RGS5	-2.16647	9.85024	-3.40249	0.00150593	0.0208205	-1.21751
SSPOP	0.278447	7.21816	3.4024	0.00150632	0.0208205	-1.21775
SYNJ2	-1.29985	7.56121	-3.40194	0.00150826	0.0208312	-1.21891
CLN6	0.305512	6.90134	3.40155	0.00150994	0.0208383	-1.21992
IGFBP5	-2.18621	11.5497	-3.40061	0.00151399	0.0208676	-1.22235
CANX	-1.29874	8.98651	-3.40049	0.00151452	0.0208676	-1.22266
PIN1	0.519377	8.11624	3.40025	0.00151555	0.0208676	-1.22328
LURAP1L	-1.63522	8.6207	-3.39918	0.00152018	0.0209152	-1.22604
PRR34-AS1	-1.48066	7.35124	-3.39854	0.00152295	0.0209312	-1.22769
PHF19	1.5275	7.81758	3.3983	0.00152397	0.0209312	-1.2283
MYBL2	0.748419	7.15247	3.3981	0.00152483	0.0209312	-1.22881
XRCC6	0.615664	11.2234	3.39746	0.0015276	0.0209532	-1.23046
IL17RD	2.23363	10.5688	3.39681	0.00153043	0.0209759	-1.23213
NDUFA7	0.950437	9.58874	3.39508	0.00153799	0.0210634	-1.2366
NR5A1	0.324129	5.35917	3.39469	0.00153971	0.0210709	-1.23761
MRPL48	0.833782	9.33627	3.39435	0.00154118	0.021075	-1.23847
MYLK	-2.26258	10.7783	-3.39375	0.0015438	0.0210799	-1.24001
TIMM17A	0.533564	5.3332	3.39342	0.00154524	0.0210799	-1.24086
CPNE2	-1.35087	7.60182	-3.39323	0.00154609	0.0210799	-1.24135
LOC100507384	0.222372	4.59405	3.39305	0.00154687	0.0210799	-1.24181
TRPM1	0.211449	3.63984	3.39293	0.00154742	0.0210799	-1.24213
LINC01234	1.68491	4.48637	3.39231	0.00155012	0.0211007	-1.24372
G6PD	0.852723	6.87152	3.39167	0.00155294	0.0211134	-1.24536
HNRNPC	0.62635	8.25982	3.39138	0.00155424	0.0211134	-1.24612
C1orf68	0.349128	6.07053	3.3913	0.00155459	0.0211134	-1.24632
DENND6A	0.686741	10.5756	3.39038	0.00155868	0.021153	-1.2487
SMPDL3A	-2.43371	9.32004	-3.3901	0.00155988	0.0211533	-1.2494
FTO	-0.755437	9.17108	-3.38966	0.00156187	0.0211643	-1.25055
PROSER1	1.10267	8.92833	3.38887	0.00156537	0.0211833	-1.25258
MBD2	1.59262	4.39717	3.38875	0.0015659	0.0211833	-1.25289
MTHFD1	0.857031	9.7984	3.38854	0.00156682	0.0211833	-1.25342
CCN2	-3.24725	11.9377	-3.38814	0.00156861	0.0211916	-1.25445
KIF11	2.46543	7.57667	3.3876	0.00157099	0.0212078	-1.25583
WDR25	0.59293	6.62569	3.38696	0.00157387	0.0212248	-1.25748
CTSS	-2.85939	9.27083	-3.38679	0.00157462	0.0212248	-1.25791
TMEM71	-1.86105	6.11441	-3.38605	0.00157793	0.0212535	-1.25982
HECTD3	-0.695813	6.35645	-3.38419	0.00158628	0.0213419	-1.2646
FAM186B	0.358585	5.48612	3.38402	0.00158704	0.0213419	-1.26503
FANCG	1.1621	7.91499	3.3838	0.00158806	0.0213419	-1.26562
MBP	-2.09586	8.54978	-3.3835	0.00158938	0.0213436	-1.26637
ACSBG1	0.594034	4.31539	3.38273	0.00159287	0.0213579	-1.26835
PIDD1	0.472603	7.37777	3.38253	0.00159377	0.0213579	-1.26887
ZBTB38	-1.13268	10.1379	-3.38248	0.00159401	0.0213579	-1.269
SYNCRIP	1.06058	10.9146	3.38182	0.00159701	0.021382	-1.2707
NUP107	1.09373	9.62633	3.38142	0.0015988	0.0213901	-1.27172
FZD3	1.88076	8.65275	3.38028	0.00160399	0.0214217	-1.27465
ME2	-0.93193	10.2036	-3.38014	0.0016046	0.0214217	-1.275
NAT14	1.11386	8.149	3.38011	0.00160475	0.0214217	-1.27508
GPSM2	1.4576	7.63877	3.37956	0.00160728	0.0214395	-1.27651
LOC100130111	0.235614	3.94022	3.37929	0.00160849	0.0214398	-1.27719
ZNF438	-0.759196	7.37126	-3.37889	0.00161033	0.0214455	-1.27822
FBXO4	-0.685122	6.71797	-3.37867	0.00161131	0.0214455	-1.27877
ANXA2R-AS1	-0.759379	5.62092	-3.37738	0.00161723	0.0214991	-1.2821
FBRSL1	0.972768	8.79208	3.37727	0.00161774	0.0214991	-1.28238
FAM3C	-1.05636	10.79	-3.3767	0.00162034	0.0215178	-1.28384
XPO1	0.683718	12.0369	3.37572	0.00162487	0.0215491	-1.28636
CORT	0.561043	5.41131	3.37567	0.0016251	0.0215491	-1.28649
CD28	-2.16728	5.97356	-3.37493	0.00162849	0.021578	-1.28838
MRO	-1.85044	7.16375	-3.37431	0.00163138	0.0215937	-1.28998
NRXN1	4.08115	7.92013	3.37402	0.00163271	0.0215937	-1.29072
PPP1R9A	2.74864	8.97826	3.3739	0.00163327	0.0215937	-1.29103
METRNL	-1.81466	7.9491	-3.37333	0.00163588	0.0216122	-1.29248
LIPA	-2.51401	11.5576	-3.37242	0.00164014	0.0216525	-1.29483
TIMM10	0.711133	8.66166	3.37057	0.00164874	0.0217117	-1.29957
NLRC4	-1.16589	5.75341	-3.37031	0.00164994	0.0217117	-1.30023
PTRH1	-0.556687	6.55844	-3.37025	0.00165023	0.0217117	-1.30038
ALG9	1.24427	7.83111	3.37013	0.00165081	0.0217117	-1.3007
SNX5	-0.704733	10.2805	-3.37007	0.00165107	0.0217117	-1.30084
CSNK2A2	-0.623487	8.68817	-3.3699	0.00165188	0.0217117	-1.30129
SGK1	-2.86538	10.7151	-3.36806	0.00166051	0.0218091	-1.306
CMAHP	-1.23344	5.36786	-3.36536	0.00167326	0.0219604	-1.31293
MYO19	0.502507	8.00563	3.36473	0.00167623	0.0219734	-1.31453
RNF135	-1.04498	8.60828	-3.36463	0.00167669	0.0219734	-1.31478
FAM98A	-0.712766	9.22403	-3.36319	0.00168354	0.0220282	-1.31847
MANF	0.752735	10.2016	3.36301	0.00168442	0.0220282	-1.31895
ZNF880	-1.87297	7.35777	-3.36284	0.00168524	0.0220282	-1.31938
LYSMD1	0.986148	6.15784	3.36272	0.00168579	0.0220282	-1.31968
COX7A2	0.756197	12.055	3.36208	0.00168884	0.022052	-1.32132
MRPL12	0.412763	6.33255	3.36174	0.00169046	0.0220572	-1.32219
IL18	-2.5991	6.8088	-3.36093	0.00169437	0.0220688	-1.32428
GNL3	0.800085	9.9518	3.36082	0.00169488	0.0220688	-1.32455
PDE8A	-0.966561	8.94754	-3.36079	0.00169505	0.0220688	-1.32464
RITA1	0.506222	7.74249	3.36049	0.00169648	0.0220715	-1.3254
SLC38A6	-1.92632	8.74921	-3.36019	0.00169789	0.0220738	-1.32616
LRP11	-1.21603	9.08234	-3.35844	0.00170633	0.0221674	-1.33064
MRS2	0.927136	7.98438	3.35765	0.00171015	0.0221879	-1.33266
EIF4E3	-0.594645	7.79419	-3.3576	0.00171037	0.0221879	-1.33278
TMEM190	0.743794	6.16657	3.35614	0.00171748	0.022264	-1.33654
NF1	0.601185	8.5147	3.35539	0.0017211	0.0222948	-1.33844
GTPBP8	1.1038	8.36341	3.35496	0.00172322	0.0223061	-1.33956
EPSTI1	-1.96985	8.16365	-3.35434	0.00172621	0.0223288	-1.34112
SIX5	1.32175	7.67928	3.35353	0.00173018	0.0223531	-1.3432
LOC390705	0.302675	6.58986	3.35321	0.00173176	0.0223531	-1.34403
EIF4E	0.740796	8.79499	3.35319	0.00173184	0.0223531	-1.34407
VSIG4	-2.46722	8.55424	-3.35138	0.0017407	0.0224514	-1.34869
MCEE	-0.915662	7.54718	-3.35099	0.00174267	0.0224606	-1.34971
INHBA	-3.34967	8.81905	-3.35027	0.00174617	0.0224896	-1.35153
CHST7	-0.807782	6.27889	-3.34931	0.00175094	0.0225278	-1.35399
LRRC8C	-1.39772	7.91516	-3.34894	0.00175277	0.0225278	-1.35494
PCDH12	-0.605281	7.87621	-3.34891	0.0017529	0.0225278	-1.355
ANKRD36C	0.82226	4.85827	3.34829	0.00175596	0.0225406	-1.35659
SIGLEC1	-1.0641	7.39632	-3.3482	0.00175641	0.0225406	-1.35682
BTK	-1.80293	6.57215	-3.34727	0.00176103	0.0225837	-1.35919
EMC3-AS1	0.765195	6.61473	3.34668	0.00176398	0.0226046	-1.36071
ADCY3	-0.520251	7.61959	-3.34631	0.00176585	0.0226046	-1.36167
EPB41L3	-1.06279	9.43703	-3.34603	0.00176723	0.0226046	-1.36237
PRPSAP2	0.848232	9.5139	3.34594	0.0017677	0.0226046	-1.36261
ST6GALNAC1	1.10202	4.60428	3.34513	0.00177174	0.0226402	-1.36468
FAM117B	1.48879	9.61767	3.3444	0.00177537	0.0226704	-1.36653
SESTD1	0.736919	9.58144	3.34361	0.00177933	0.0227049	-1.36854
ZCCHC9	0.415139	8.85477	3.34215	0.00178669	0.0227825	-1.37227
GAB3	-1.31545	6.38681	-3.34142	0.00179036	0.0227991	-1.37413
DDX28	-0.508704	7.69201	-3.34126	0.00179119	0.0227991	-1.37455
BRIP1	2.63559	6.90745	3.34114	0.0017918	0.0227991	-1.37486
ELOVL6	1.75146	8.11055	3.34048	0.00179513	0.0228029	-1.37654
ZSWIM9	0.371063	7.21557	3.34034	0.00179583	0.0228029	-1.37689
C1GALT1	-1.12405	7.7667	-3.34032	0.00179591	0.0228029	-1.37693
STAG1	0.620391	9.26563	3.3384	0.00180571	0.0229044	-1.38185
CFI	-2.8315	9.88575	-3.33825	0.00180646	0.0229044	-1.38223
CPM	-2.48454	8.16286	-3.33724	0.0018116	0.0229408	-1.3848
TMEM154	-1.5135	5.99053	-3.33718	0.00181189	0.0229408	-1.38494
TNFSF10	-3.4439	8.61387	-3.33571	0.00181944	0.0230201	-1.3887
FAM78B	2.53316	7.30784	3.33475	0.00182437	0.0230663	-1.39115
ZCCHC24	-1.25764	9.08639	-3.33447	0.00182581	0.0230676	-1.39186
OSBP2	0.42173	6.64481	3.33423	0.00182704	0.0230676	-1.39247
STING1	-1.0151	6.44158	-3.33289	0.00183394	0.0231155	-1.39588
TK1	1.18316	7.29696	3.33274	0.00183473	0.0231155	-1.39627
SQOR	-2.8117	8.96819	-3.33269	0.001835	0.0231155	-1.3964
MCM5	0.865091	7.18206	3.33239	0.00183654	0.0231155	-1.39716
OSMR	-2.12411	7.97104	-3.33225	0.00183728	0.0231155	-1.39753
LINC00847	-0.714661	7.91409	-3.33173	0.00183994	0.0231228	-1.39884
FKBP14	-1.06677	7.95653	-3.33164	0.00184044	0.0231228	-1.39908
RPP30	0.762016	9.56084	3.33119	0.00184279	0.0231361	-1.40023
MEAF6	0.798633	10.4271	3.3303	0.00184739	0.0231777	-1.40249
CSTF2	0.551723	7.97694	3.32965	0.0018508	0.0232041	-1.40415
WDR76	0.821514	6.47163	3.32923	0.00185298	0.0232153	-1.40522
PCMT1	0.738517	10.5124	3.32783	0.00186027	0.0232868	-1.40877
SNRPE	1.04062	8.66213	3.3276	0.00186148	0.0232868	-1.40936
CRYGD	0.420187	6.22499	3.32739	0.00186258	0.0232868	-1.40989
TMPO	1.45419	10.8233	3.32697	0.00186483	0.0232987	-1.41098
LINC01694	0.675745	3.99476	3.32582	0.00187086	0.0233555	-1.4139
PEX19	0.621437	8.74452	3.32561	0.00187198	0.0233555	-1.41444
POLE3	0.775401	9.63496	3.32492	0.00187561	0.0233845	-1.41619
ADGRL4	-1.83847	8.16121	-3.32394	0.00188081	0.0234258	-1.4187
MTG1	0.58738	8.2466	3.3238	0.00188153	0.0234258	-1.41904
MDFIC	-0.782346	4.57254	-3.32316	0.00188494	0.0234519	-1.42068
KLHL6	-3.08087	6.379	-3.32242	0.00188884	0.0234762	-1.42255
FUS	1.03161	11.5234	3.3223	0.0018895	0.0234762	-1.42287
GBP5	-0.851842	6.99194	-3.32184	0.00189193	0.0234872	-1.42402
ASIC2	0.653475	5.65091	3.32164	0.00189301	0.0234872	-1.42454
PXYLP1	1.26869	9.87498	3.32094	0.00189674	0.0234876	-1.42632
COL26A1	1.35875	7.72097	3.32086	0.00189716	0.0234876	-1.42652
CTSO	-1.53064	8.95166	-3.3208	0.00189746	0.0234876	-1.42666
KIF3A	0.885557	8.27288	3.32053	0.0018989	0.0234876	-1.42735
UBR5-DT	-0.822491	5.6291	-3.32041	0.00189958	0.0234876	-1.42767
NBPF3	0.89407	6.96224	3.31897	0.00190729	0.0235666	-1.43133
DENND5B	2.23156	9.46836	3.31832	0.00191078	0.0235934	-1.43298
CTCFL	2.55124	4.48698	3.31764	0.0019144	0.0236219	-1.4347
LOC101929372	0.327555	5.58744	3.31694	0.00191818	0.0236523	-1.43648
HS3ST6	0.312106	5.09934	3.31624	0.00192195	0.0236783	-1.43826
HLA-DRA	-2.75777	11.9007	-3.31595	0.00192353	0.0236783	-1.43899
PPIE	0.572977	8.20988	3.31582	0.00192425	0.0236783	-1.43933
PSMD3	0.569444	8.60804	3.31478	0.00192986	0.0237237	-1.44197
SPARCL1	-2.78469	11.0166	-3.31465	0.00193059	0.0237237	-1.4423
DST	-1.77185	7.09927	-3.31413	0.00193341	0.0237422	-1.44363
NUCKS1	0.674746	10.2489	3.31282	0.00194053	0.0238133	-1.44695
SLCO5A1	2.37277	5.9253	3.31167	0.00194683	0.0238743	-1.44988
WDR91	-0.670185	6.4651	-3.31108	0.00195006	0.0238868	-1.45137
GAS5-AS1	0.467417	4.98429	3.311	0.00195051	0.0238868	-1.45158
GRIK1	1.4571	4.94032	3.31046	0.00195346	0.0239065	-1.45295
ARHGAP45	-1.25122	7.87566	-3.30942	0.00195918	0.0239603	-1.45559
LYPD6B	1.40624	5.98553	3.30913	0.00196078	0.0239635	-1.45633
NSMCE1	0.452259	9.48464	3.30808	0.00196654	0.0240119	-1.45898
ZNF385C	0.344048	6.30778	3.30792	0.00196742	0.0240119	-1.45938
UBR7	0.671445	9.13347	3.30745	0.00197007	0.0240279	-1.4606
SMG9	0.322332	7.50395	3.30676	0.00197388	0.024058	-1.46235
HAUS1	1.42632	9.3961	3.30643	0.00197572	0.024064	-1.46318
SP3	0.647817	11.5452	3.3055	0.00198086	0.0241103	-1.46553
CHST1	2.21427	8.16928	3.30435	0.00198729	0.0241404	-1.46846
GVINP1	-1.07967	6.46563	-3.30407	0.00198885	0.0241404	-1.46917
TDRD7	-1.11578	7.97166	-3.30401	0.00198918	0.0241404	-1.46932
ATIC	0.776539	10.0251	3.30386	0.00199001	0.0241404	-1.4697
LOC100130744	0.309639	5.11271	3.3037	0.0019909	0.0241404	-1.4701
LY75	-2.9924	6.19642	-3.30361	0.00199141	0.0241404	-1.47033
HMGA2	1.65075	5.78148	3.30279	0.00199598	0.0241795	-1.4724
ZKSCAN8	0.947716	8.01814	3.3019	0.00200099	0.0242238	-1.47467
PA2G4	0.673265	8.06085	3.30146	0.00200345	0.0242373	-1.47578
FAM170B	0.276339	4.67939	3.30088	0.00200675	0.0242515	-1.47726
FOXC2	2.24192	8.37175	3.30076	0.00200742	0.0242515	-1.47756
TENT5A	-2.90021	6.73592	-3.30053	0.00200868	0.0242515	-1.47813
ATAT1	0.758245	6.6381	3.30012	0.00201103	0.0242572	-1.47919
SLC25A22	0.348936	7.39104	3.29997	0.00201186	0.0242572	-1.47956
ZNF267	-0.981955	8.28091	-3.29856	0.00201984	0.0243371	-1.48314
TMEM237	1.36887	8.53202	3.29813	0.00202224	0.0243497	-1.48421
GRSF1	0.887342	7.60311	3.29754	0.00202563	0.0243742	-1.48572
DUSP13	0.360725	5.77718	3.29691	0.00202921	0.0243919	-1.48732
SNORA72	1.00831	6.71297	3.29669	0.00203047	0.0243919	-1.48788
TICRR	0.598572	6.75814	3.29656	0.00203119	0.0243919	-1.4882
FTX	-1.01786	7.5313	-3.29504	0.00203989	0.0244702	-1.49206
HAGLR	1.24754	8.61734	3.29494	0.00204043	0.0244702	-1.4923
LCP2	-3.04629	7.38866	-3.29415	0.00204497	0.0244988	-1.4943
BRD3	0.953358	10.0889	3.29405	0.00204555	0.0244988	-1.49456
F3	-2.17134	7.58227	-3.29352	0.00204857	0.0245186	-1.49589
FBXL2	1.04705	7.53482	3.29254	0.00205419	0.0245695	-1.49837
POLE2	1.85282	7.61924	3.29215	0.00205646	0.0245802	-1.49936
TNFRSF1B	-2.0248	8.10568	-3.29162	0.00205952	0.0245804	-1.50071
MRE11	0.684868	4.97754	3.29147	0.00206039	0.0245804	-1.50109
PLAC8L1	0.292625	5.48012	3.29144	0.00206058	0.0245804	-1.50117
TLR7	-2.89174	6.61632	-3.29114	0.0020623	0.0245846	-1.50193
H3C12	0.392554	5.02413	3.28971	0.00207057	0.0246522	-1.50554
IL6ST	-1.23554	11.8131	-3.28958	0.00207136	0.0246522	-1.50588
KIF20A	2.61348	7.57252	3.28945	0.0020721	0.0246522	-1.50621
PKNOX2	1.14245	7.7179	3.28885	0.00207559	0.0246655	-1.50772
PTGR3	1.06757	9.0271	3.28861	0.00207699	0.0246655	-1.50834
GHRL	1.53622	6.66806	3.28854	0.00207737	0.0246655	-1.5085
FES	-0.78271	6.32342	-3.28787	0.00208128	0.0246655	-1.5102
ZCCHC14	-0.969762	9.59661	-3.2874	0.00208402	0.0246655	-1.51138
TANGO2	-0.724008	7.77602	-3.28715	0.00208546	0.0246655	-1.51201
MAST4	-0.979938	8.68235	-3.2871	0.00208579	0.0246655	-1.51215
RNASE1	-2.28608	10.2465	-3.28697	0.00208652	0.0246655	-1.51247
ATP10D	-1.42527	8.7633	-3.28693	0.00208678	0.0246655	-1.51258
RGS18	-2.38026	6.30723	-3.28689	0.00208698	0.0246655	-1.51266
RIN3	-0.962993	7.4008	-3.28622	0.0020909	0.0246655	-1.51436
POU2F1	0.966271	8.22517	3.2859	0.00209278	0.0246655	-1.51517
PKM	0.806676	7.51109	3.28589	0.00209283	0.0246655	-1.51519
GBP2	-2.49587	8.70392	-3.28572	0.00209386	0.0246655	-1.51564
SLC26A11	-0.823324	9.67844	-3.28551	0.00209508	0.0246655	-1.51616
FILIP1	-1.89308	6.03403	-3.28519	0.00209693	0.0246655	-1.51696
SOX12	1.04939	7.10922	3.28503	0.0020979	0.0246655	-1.51738
MATR3	0.94572	7.96626	3.28502	0.00209796	0.0246655	-1.5174
CGGBP1	0.688473	11.2749	3.28468	0.00209997	0.0246686	-1.51827
ATP6V1B2	-1.21625	10.1446	-3.28451	0.00210098	0.0246686	-1.5187
NAA40	0.929806	9.12115	3.28399	0.00210401	0.0246836	-1.52
SLC38A7	-0.450129	7.54748	-3.28373	0.00210554	0.0246836	-1.52066
PET100	0.695231	10.8152	3.28352	0.00210676	0.0246836	-1.52118
LOC101929305	0.610099	6.24903	3.28336	0.00210776	0.0246836	-1.52161
RABL6	0.648276	7.89365	3.28298	0.00210999	0.0246936	-1.52256
IGDCC3	1.37574	7.33078	3.2821	0.00211518	0.0247217	-1.52478
UPP1	-1.68292	7.35087	-3.28196	0.00211601	0.0247217	-1.52514
CFC1	0.455937	5.85806	3.28187	0.00211652	0.0247217	-1.52536
CHD7	1.4285	8.23421	3.28105	0.00212143	0.0247629	-1.52745
POMGNT1	0.718289	7.90889	3.27992	0.0021281	0.0248246	-1.53028
RNFT2	1.63359	7.11909	3.27966	0.00212969	0.024827	-1.53096
GPD2	-0.947591	8.20258	-3.27921	0.00213238	0.0248367	-1.53209
MS4A6A	-2.47711	9.69676	-3.27905	0.00213329	0.0248367	-1.53248
YPEL1	1.41043	8.14774	3.27827	0.00213796	0.0248749	-1.53445
PHACTR4	0.459584	9.82787	3.27775	0.00214106	0.0248865	-1.53576
ANGEL2	0.748982	9.58345	3.27764	0.00214173	0.0248865	-1.53605
ST6GAL1	1.11122	9.95508	3.27723	0.00214422	0.0248993	-1.53709
LY86	-2.43233	8.37907	-3.27681	0.0021467	0.0249039	-1.53813
LINC01487	0.244866	3.87574	3.27645	0.00214889	0.0249039	-1.53906
OGFOD1	-0.722349	8.70725	-3.2764	0.00214921	0.0249039	-1.53919
APLNR	-1.55454	6.77574	-3.27624	0.00215017	0.0249039	-1.53959
PLXND1	-1.16024	9.28522	-3.27521	0.00215632	0.024959	-1.54217
SFMBT2	-1.83367	6.99338	-3.27496	0.00215786	0.0249607	-1.54281
CDH5	-1.55054	7.65588	-3.27431	0.00216179	0.0249901	-1.54446
SHQ1	0.428793	8.89003	3.27307	0.0021693	0.0250608	-1.54759
RSL1D1	0.804404	8.15572	3.27202	0.00217566	0.0251181	-1.55023
STK10	-0.962619	7.44537	-3.2706	0.00218429	0.0252015	-1.5538
DNAJC4	0.382796	6.81238	3.26976	0.00218942	0.0252445	-1.55592
DCLRE1A	0.942594	7.01724	3.26834	0.00219815	0.0253288	-1.55951
LOC105378948	0.39826	7.07745	3.26783	0.00220131	0.0253355	-1.56081
CD274	-1.44427	6.11988	-3.26779	0.00220155	0.0253355	-1.56091
ITGAV	-1.721	10.9479	-3.26734	0.00220428	0.0253506	-1.56202
PLN	-2.9411	6.07446	-3.26688	0.00220716	0.0253675	-1.5632
FAM89A	-1.55535	7.76666	-3.26614	0.00221168	0.0254032	-1.56505
TUT7	-0.642552	7.54145	-3.26567	0.00221458	0.0254202	-1.56623
CNPY2	0.519908	11.2353	3.26481	0.00221995	0.0254493	-1.56841
BMS1	0.573904	9.04532	3.26481	0.00221995	0.0254493	-1.56842
NDE1	1.33162	8.4189	3.26402	0.00222485	0.0254861	-1.5704
DLEU7-AS1	0.687305	5.0095	3.26383	0.002226	0.0254861	-1.57087
CHAC2	1.22975	6.81556	3.26345	0.0022284	0.0254972	-1.57184
COL23A1	0.903058	5.81246	3.26279	0.00223248	0.0255258	-1.57349
FBXW7	0.814548	8.97589	3.26259	0.00223373	0.0255258	-1.574
SLC32A1	1.64772	5.79629	3.26131	0.0022417	0.0256005	-1.57721
NAV3	-2.35714	7.90545	-3.26097	0.00224387	0.025609	-1.57809
ARAP2	-2.27289	6.82686	-3.26042	0.00224728	0.0256316	-1.57945
SELENOP	-1.91769	6.17071	-3.25989	0.00225064	0.0256435	-1.5808
NLRC5	-1.44294	7.011	-3.25961	0.00225241	0.0256435	-1.58151
PSTK	1.39071	6.64446	3.2594	0.00225368	0.0256435	-1.58202
RCOR3	0.988607	9.77812	3.25935	0.00225404	0.0256435	-1.58216
ATP8A2	1.16021	7.04708	3.25824	0.00226103	0.0256919	-1.58495
UNC5A	0.29394	6.48234	3.258	0.0022625	0.0256919	-1.58554
NFIX	-1.79694	8.18038	-3.25799	0.00226259	0.0256919	-1.58558
GFM2	0.802788	9.15981	3.2567	0.00227078	0.0257685	-1.58884
LINC-PINT	-2.01229	6.36479	-3.25617	0.00227412	0.0257902	-1.59016
C3AR1	-2.45066	8.87128	-3.25573	0.00227692	0.0258055	-1.59127
MMP27	0.342665	4.72045	3.25517	0.00228044	0.0258292	-1.59267
EIF2B1	0.412782	9.53287	3.25472	0.0022833	0.0258452	-1.5938
CARD16	-2.81818	7.33093	-3.2542	0.0022866	0.0258493	-1.5951
LINC01138	0.940493	7.42259	3.25394	0.00228826	0.0258493	-1.59575
ITGA4	-1.92888	7.94114	-3.25383	0.00228896	0.0258493	-1.59603
SETD5	0.493652	8.46416	3.25376	0.00228942	0.0258493	-1.59621
DGKH	0.884936	8.36337	3.25266	0.00229645	0.0259123	-1.59898
PPIL1	1.12355	9.60098	3.25219	0.0022995	0.0259294	-1.60017
MRPS31	0.626268	9.53047	3.25198	0.00230085	0.0259294	-1.6007
SMARCA5	0.646152	10.4541	3.25055	0.00230999	0.0259927	-1.60428
PTPN14	1.71941	11.4384	3.25033	0.00231142	0.0259927	-1.60483
ZMIZ1	0.627345	11.0867	3.25025	0.00231198	0.0259927	-1.60505
RTRAF	0.564469	12.0129	3.2502	0.00231227	0.0259927	-1.60517
ZNF682	1.69222	7.18388	3.24977	0.00231505	0.0260077	-1.60625
ZNF503-AS2	0.750859	6.40323	3.24869	0.002322	0.0260694	-1.60895
SMARCE1	1.03933	11.7264	3.24757	0.00232925	0.0261345	-1.61176
SNRNP25	0.70018	9.28597	3.24635	0.00233723	0.0262076	-1.61485
HIRIP3	0.359133	6.63195	3.24533	0.00234384	0.0262654	-1.6174
FER	1.15541	8.80835	3.24475	0.00234765	0.0262684	-1.61886
COL5A1	-2.09445	8.70915	-3.24474	0.00234768	0.0262684	-1.61887
PCAT19	-0.606071	6.57107	-3.24462	0.00234851	0.0262684	-1.61919
DYNC2I2	0.90897	8.01277	3.24434	0.00235031	0.0262722	-1.61988
LINC01094	-2.80496	5.76348	-3.24351	0.00235576	0.0263116	-1.62197
SMG8	0.622144	8.98218	3.24336	0.00235676	0.0263116	-1.62235
HAND2	0.386745	5.42114	3.242	0.0023657	0.026395	-1.62577
NRXN3	1.87986	8.08253	3.24112	0.00237146	0.0264427	-1.62796
SGTB	-0.923003	8.63376	-3.24084	0.0023733	0.0264469	-1.62866
COL16A1	-2.09246	8.67769	-3.24034	0.00237665	0.0264572	-1.62993
EIF1B	0.413322	11.9549	3.23983	0.00238	0.0264572	-1.6312
NAB2	0.535349	7.22986	3.23969	0.00238093	0.0264572	-1.63155
SERINC1	-0.772616	11.6031	-3.23969	0.00238093	0.0264572	-1.63155
ASPH	-1.2303	9.36525	-3.23939	0.00238292	0.0264572	-1.6323
JADE2	-1.83039	7.66963	-3.23917	0.00238441	0.0264572	-1.63287
DPP7	-1.16818	8.20592	-3.23915	0.00238455	0.0264572	-1.63292
LRRC41	0.482783	8.14702	3.2386	0.0023882	0.0264812	-1.6343
ERAP2	-2.76636	7.6735	-3.23737	0.00239639	0.0265452	-1.63738
TLR3	-1.61591	6.56544	-3.23718	0.00239764	0.0265452	-1.63785
MARCKSL1	1.86702	11.4807	3.23706	0.00239841	0.0265452	-1.63814
ZGRF1	1.62147	6.95963	3.23666	0.00240109	0.0265463	-1.63915
C17orf75	1.1238	7.60339	3.2365	0.00240219	0.0265463	-1.63956
SBK1	2.05307	8.06797	3.23638	0.00240294	0.0265463	-1.63984
BIRC3	-0.99981	5.75594	-3.23573	0.00240734	0.0265785	-1.64149
MIIP	0.326513	7.69775	3.23541	0.00240946	0.0265856	-1.64229
MIR5188	0.38786	3.84429	3.23479	0.0024136	0.0266149	-1.64383
MAGEF1	1.0283	8.43544	3.23386	0.00241984	0.0266673	-1.64616
MAP2K7	0.379456	7.76524	3.23358	0.00242173	0.0266717	-1.64686
NDC80	2.05446	8.1016	3.2323	0.00243035	0.0267502	-1.65007
AEBP1	-1.97925	9.7471	-3.23187	0.00243332	0.0267557	-1.65117
ZNF48	0.539477	8.65897	3.23179	0.00243383	0.0267557	-1.65135
BARD1	1.44722	8.30688	3.23121	0.00243778	0.0267827	-1.65282
ICE1	0.553743	9.35637	3.22996	0.00244626	0.0268439	-1.65595
RHOU	1.4758	10.1849	3.22969	0.00244808	0.0268439	-1.65662
MRPS27	0.635332	9.31948	3.22963	0.00244847	0.0268439	-1.65676
DOCK9	1.2291	10.001	3.22951	0.00244933	0.0268439	-1.65708
ARFGAP2	0.37202	8.19413	3.22902	0.00245267	0.026864	-1.6583
SETD1A	0.39507	6.17786	3.22867	0.00245504	0.0268644	-1.65918
HSPD1	0.334841	5.9124	3.22857	0.00245569	0.0268644	-1.65941
PLBD1	-1.94774	8.94961	-3.22815	0.00245854	0.0268791	-1.66046
IGFBP6	-1.68369	8.01054	-3.2272	0.00246504	0.0269155	-1.66284
UGCG	-1.33462	10.4733	-3.22706	0.00246606	0.0269155	-1.66321
RIOX1	0.507882	8.00769	3.22685	0.00246748	0.0269155	-1.66373
CYTH4	-0.667983	5.45059	-3.22679	0.00246787	0.0269155	-1.66387
GJA8	1.29384	6.2021	3.22528	0.00247823	0.0270122	-1.66765
NDUFS4	0.679705	10.0091	3.22476	0.00248185	0.0270334	-1.66896
LACC1	-2.07644	6.96747	-3.22456	0.0024832	0.0270334	-1.66945
C5orf34	1.10966	6.62369	3.22396	0.00248734	0.0270621	-1.67095
CASKIN2	0.55006	6.86512	3.22329	0.00249199	0.0270784	-1.67264
C9orf131	0.328512	6.03227	3.22313	0.00249311	0.0270784	-1.67304
MBNL2	-0.780844	10.7145	-3.22305	0.00249367	0.0270784	-1.67324
LYN	-2.19612	8.30939	-3.2228	0.00249539	0.0270784	-1.67386
DOCK2	-2.47552	7.32456	-3.22265	0.00249639	0.0270784	-1.67422
ZNF330	-0.550998	9.63606	-3.22171	0.00250294	0.027133	-1.67659
SLC29A2	0.400318	5.93684	3.22139	0.00250519	0.027133	-1.67739
CIAO2B	-0.650702	10.052	-3.22127	0.00250596	0.027133	-1.67767
HMGN4	0.558472	10.2933	3.22081	0.00250921	0.0271453	-1.67884
UGP2	-0.929185	6.36029	-3.22068	0.00251012	0.0271453	-1.67917
KRT25	0.922786	4.6218	3.21911	0.00252107	0.0272473	-1.68309
EIF2B5	0.382136	8.57554	3.21825	0.00252709	0.027283	-1.68523
RAB11FIP4	0.639222	6.55142	3.2182	0.00252741	0.027283	-1.68535
XXYLT1	0.770983	8.03189	3.21785	0.00252987	0.027293	-1.68622
POLR2K	0.531289	9.41634	3.21644	0.00253981	0.0273839	-1.68976
PHC1	0.874289	9.21994	3.21562	0.00254555	0.0274137	-1.69179
SAPCD2	0.668411	7.74725	3.21561	0.00254564	0.0274137	-1.69182
LOC643201	0.736918	6.27517	3.21514	0.002549	0.0274239	-1.69301
CALHM3	0.272653	5.60814	3.21505	0.00254964	0.0274239	-1.69324
RAVER2	1.34609	6.18689	3.21468	0.0025522	0.027435	-1.69414
OXSR1	0.387296	9.28125	3.21406	0.0025566	0.0274659	-1.69569
MCM6	1.29941	10.3444	3.21369	0.00255922	0.0274776	-1.69662
TAGAP	-3.33985	7.01445	-3.21279	0.00256562	0.0275105	-1.69887
CENPJ	1.37172	8.02271	3.21269	0.00256634	0.0275105	-1.69912
EMSY	0.934313	8.34835	3.21251	0.0025676	0.0275105	-1.69956
MLKL	-1.64361	6.4344	-3.21232	0.00256899	0.0275105	-1.70005
USP24	0.625287	8.71838	3.21208	0.00257071	0.0275105	-1.70065
ANAPC15	0.471511	7.37924	3.21191	0.00257186	0.0275105	-1.70105
PRRG1	-1.69524	7.91288	-3.21175	0.00257302	0.0275105	-1.70146
ZHX2	0.973501	8.85114	3.21067	0.00258072	0.0275764	-1.70415
KRTAP4-5	0.442319	4.92666	3.21028	0.00258352	0.0275898	-1.70513
B4GALT1	-1.40469	5.16194	-3.20824	0.00259819	0.02773	-1.71023
SIN3A	0.751737	8.29754	3.20783	0.00260111	0.027736	-1.71124
ADD2	1.66304	6.98703	3.20764	0.00260248	0.027736	-1.71171
MS4A7	-2.8462	10.0755	-3.20739	0.00260432	0.027736	-1.71235
SPIRE1	-0.663543	9.11262	-3.2073	0.00260494	0.027736	-1.71256
QSOX2	1.15344	8.71257	3.2063	0.00261218	0.0277966	-1.71506
LDB1	0.479331	7.99185	3.20608	0.0026138	0.0277974	-1.71562
ZBTB42	-0.502421	5.84084	-3.2055	0.00261793	0.0278248	-1.71704
FAM120AOS	0.923176	7.57432	3.20462	0.00262437	0.0278748	-1.71925
ZNF510	0.706954	7.34879	3.20443	0.00262574	0.0278748	-1.71972
CEP72	0.853338	7.00015	3.20401	0.00262879	0.0278907	-1.72077
CAV2	-2.4166	7.67848	-3.20248	0.00263997	0.0279804	-1.72459
CORO6	0.760524	6.48825	3.20236	0.00264084	0.0279804	-1.72488
MRC2	-1.13469	10.6695	-3.20214	0.00264246	0.0279804	-1.72544
LCP1	-2.10957	8.41965	-3.202	0.00264348	0.0279804	-1.72579
CXADR	1.68322	10.1057	3.20174	0.00264538	0.0279839	-1.72643
EXOSC4	0.471655	8.33703	3.20061	0.00265366	0.0280174	-1.72924
PRTG	2.4953	8.54152	3.20059	0.00265376	0.0280174	-1.72928
PDLIM2	-1.43003	8.38984	-3.20022	0.00265653	0.0280174	-1.73022
EVI2A	-2.85562	8.00651	-3.20018	0.00265682	0.0280174	-1.73032
GNA14	-2.13255	7.02951	-3.20006	0.00265766	0.0280174	-1.7306
TUFM	0.53625	9.99043	3.20003	0.00265791	0.0280174	-1.73069
HLA-DOA	-1.50973	7.75111	-3.1995	0.00266183	0.0280422	-1.73201
MRGPRF	-1.90767	6.65796	-3.19911	0.00266469	0.0280559	-1.73298
TEK	-1.98349	7.12507	-3.19887	0.00266642	0.0280576	-1.73356
POLR3A	0.751412	7.95446	3.19864	0.00266815	0.0280593	-1.73415
KIF18B	2.19159	7.94111	3.19831	0.00267057	0.0280629	-1.73496
GLT8D2	-2.4342	8.76625	-3.19815	0.00267175	0.0280629	-1.73536
C10orf95	0.367066	6.50639	3.19779	0.0026744	0.0280629	-1.73625
TLR6	-0.608215	6.21158	-3.19768	0.00267523	0.0280629	-1.73653
FOXP1	-0.985099	10.8945	-3.19754	0.0026763	0.0280629	-1.73689
CYTIP	-2.88749	7.05574	-3.19657	0.00268344	0.0281194	-1.73929
DLG1	0.657819	10.4023	3.19601	0.00268764	0.0281194	-1.7407
OLFML3	-2.0412	8.94968	-3.19508	0.00269452	0.0281194	-1.743
KREMEN1	1.02028	7.69875	3.195	0.00269515	0.0281194	-1.74321
TRAP1	0.706295	9.20637	3.19478	0.00269679	0.0281194	-1.74376
TSHZ1	1.0762	9.7583	3.1947	0.00269737	0.0281194	-1.74395
EEPD1	-0.65529	6.79069	-3.19468	0.00269756	0.0281194	-1.74401
CADM1	2.07078	11.175	3.19462	0.00269799	0.0281194	-1.74416
HLA-DPA1	-2.403	12.2584	-3.19432	0.00270022	0.0281194	-1.7449
GTF2F2	0.685122	7.50147	3.19417	0.00270129	0.0281194	-1.74526
OAT	-0.772768	11.1563	-3.1941	0.00270188	0.0281194	-1.74545
ELF1	-1.32682	9.85009	-3.19398	0.00270278	0.0281194	-1.74575
TGM2	-1.81166	7.56704	-3.19391	0.00270325	0.0281194	-1.74591
MSH2	1.68513	8.96536	3.19386	0.00270364	0.0281194	-1.74604
PHETA2	-0.560087	7.27841	-3.19338	0.00270722	0.0281404	-1.74723
TCERG1	1.0277	10.2768	3.19283	0.00271136	0.0281431	-1.74861
CRACDL	-1.46417	7.20792	-3.19279	0.00271168	0.0281431	-1.74871
KIF16B	-0.898121	7.41446	-3.19258	0.00271323	0.0281431	-1.74923
C18orf54	1.44725	7.74923	3.19229	0.0027154	0.0281431	-1.74994
RTL6	1.19767	10.2505	3.19216	0.00271637	0.0281431	-1.75027
CASP4	-1.39034	6.01219	-3.19199	0.00271764	0.0281431	-1.75069
TMEM248	-0.665242	9.93852	-3.19188	0.00271847	0.0281431	-1.75096
NSD1	0.39665	7.01443	3.19129	0.00272289	0.0281631	-1.75242
MIR155HG	-1.98768	5.04439	-3.19121	0.00272354	0.0281631	-1.75264
ROR1	-2.23825	8.13091	-3.19031	0.00273027	0.0282164	-1.75486
PLAC8	-2.01351	7.40024	-3.18658	0.00275856	0.0284922	-1.76414
FRG1	0.649305	10.1622	3.18614	0.00276193	0.0284922	-1.76523
SS18L2	0.498	9.36962	3.18601	0.00276291	0.0284922	-1.76555
TRH	0.372339	5.83747	3.18559	0.00276609	0.0284922	-1.76659
TAF2	0.426665	9.85601	3.18546	0.00276712	0.0284922	-1.76693
TMEM144	-2.25995	5.93909	-3.18541	0.00276749	0.0284922	-1.76705
STARD13	-1.07812	7.84191	-3.18534	0.00276807	0.0284922	-1.76723
RBP3	0.330409	6.4245	3.18473	0.00277272	0.0285237	-1.76874
YWHAZ	0.51013	11.6536	3.18432	0.00277585	0.0285395	-1.76976
ERICH3	1.4161	3.8875	3.18388	0.00277921	0.0285482	-1.77085
SHF	0.447884	6.57426	3.18361	0.00278131	0.0285482	-1.77153
MARCHF1	-2.08739	7.94287	-3.18359	0.00278146	0.0285482	-1.77158
LARGE1	0.290218	5.29254	3.18331	0.00278356	0.0285534	-1.77225
CIT	0.814436	7.68821	3.18283	0.00278728	0.0285569	-1.77346
CD53	-2.47725	9.53812	-3.18278	0.00278765	0.0285569	-1.77357
TTLL12	0.672005	7.73311	3.18265	0.00278868	0.0285569	-1.77391
NKX6-2	0.367748	5.63927	3.18243	0.00279034	0.0285576	-1.77444
ZSCAN5A	0.636361	6.23926	3.18213	0.0027927	0.0285655	-1.7752
CDH2	1.69406	10.757	3.18181	0.00279517	0.0285744	-1.776
CNPY4	-0.549247	8.22882	-3.18083	0.00280273	0.0286354	-1.77843
CNIH4	0.668406	7.64923	3.17981	0.00281059	0.0286993	-1.78095
IPO5P1	1.56981	7.50282	3.17896	0.00281723	0.0287508	-1.78307
HDGFL3	0.979365	10.2637	3.17872	0.00281907	0.0287532	-1.78366
PNRC1	-0.729981	10.8832	-3.17731	0.00283007	0.0288173	-1.78716
CRELD2	-0.58032	9.44354	-3.17728	0.00283026	0.0288173	-1.78722
CALCB	1.18982	4.32045	3.17718	0.00283105	0.0288173	-1.78747
SIRPA	-1.67578	8.23644	-3.17702	0.00283229	0.0288173	-1.78787
SLC7A6OS	-0.550125	7.34893	-3.17688	0.00283338	0.0288173	-1.78821
GEM	-2.92492	9.46274	-3.17635	0.00283757	0.0288436	-1.78954
SENP2	0.43435	8.25388	3.17562	0.00284324	0.0288848	-1.79134
CLEC10A	-1.55523	7.40152	-3.17481	0.00284966	0.0289336	-1.79336
APTX	0.589232	8.2834	3.17455	0.00285167	0.0289355	-1.794
NUDT15	0.768541	9.25988	3.17437	0.00285307	0.0289355	-1.79444
SORCS3	1.17898	4.25334	3.17329	0.0028616	0.0290056	-1.79712
SNHG16	0.869842	10.2519	3.17296	0.00286416	0.0290152	-1.79793
LSM12	0.519586	7.63933	3.17234	0.00286907	0.0290355	-1.79947
LRR1	1.02248	8.16141	3.1723	0.00286941	0.0290355	-1.79958
FNDC3A	0.652567	10.6741	3.17129	0.00287736	0.0290913	-1.80207
ERI2	0.637844	8.38107	3.17119	0.00287816	0.0290913	-1.80231
AHCTF1	0.814913	8.62296	3.17022	0.00288586	0.0291381	-1.80472
GTF3C3	0.703659	8.21882	3.17016	0.00288634	0.0291381	-1.80487
SAMSN1	-2.13593	7.47901	-3.17	0.00288766	0.0291381	-1.80528
CPSF1	0.753666	8.55454	3.16872	0.00289784	0.0292193	-1.80844
TBC1D8B	-1.7662	6.23832	-3.16845	0.00289998	0.0292193	-1.80911
FAAH2	0.855403	6.97095	3.16838	0.00290059	0.0292193	-1.8093
UBAP2	0.611163	9.20392	3.16774	0.00290568	0.0292541	-1.81087
EXOSC5	0.54803	8.18468	3.16752	0.00290741	0.0292551	-1.81141
STAT5A	-0.962322	7.77785	-3.16621	0.00291793	0.0293445	-1.81466
C7orf33	0.273319	4.58673	3.16524	0.00292573	0.029399	-1.81705
FLVCR1	1.46651	9.30749	3.16513	0.00292663	0.029399	-1.81733
ATAD2	1.64579	8.12611	3.16309	0.00294309	0.0295478	-1.82237
CDC42BPB	-0.634373	6.04752	-3.16212	0.00295096	0.0296103	-1.82477
IGKC	0.34007	6.17131	3.16131	0.00295756	0.0296456	-1.82678
NCR2	0.299102	6.44455	3.16128	0.00295779	0.0296456	-1.82685
IRAK4	-0.695364	6.87479	-3.16076	0.00296204	0.0296717	-1.82814
TMEM138	-0.714599	8.55673	-3.15929	0.002974	0.0297749	-1.83177
STAT3	-1.74752	10.163	-3.15896	0.00297672	0.0297855	-1.83259
PGM5-AS1	1.01143	7.38545	3.15824	0.00298261	0.0298051	-1.83436
METTL9	0.892274	9.00889	3.15797	0.00298481	0.0298051	-1.83503
PTPRC	-2.8665	9.05507	-3.15775	0.00298666	0.0298051	-1.83558
MRPS18A	0.676529	8.2055	3.15764	0.00298758	0.0298051	-1.83586
IGSF6	-3.06582	8.17212	-3.15762	0.00298768	0.0298051	-1.83589
MIR22HG	-2.53258	8.43701	-3.15751	0.00298865	0.0298051	-1.83618
RCC2	1.01554	10.5176	3.15713	0.00299173	0.0298192	-1.83711
SCAMP3	0.475699	8.87508	3.15643	0.00299748	0.0298599	-1.83883
MSN	-1.37908	10.4844	-3.15535	0.00300644	0.0299326	-1.84152
BRINP1	2.58684	8.09843	3.15389	0.00301848	0.0300358	-1.84511
NAA15	0.805404	7.85389	3.15359	0.00302104	0.0300446	-1.84587
MAVS	-0.391856	8.49001	-3.15298	0.00302607	0.0300742	-1.84736
SLC47A1	-2.49808	7.64951	-3.15282	0.00302736	0.0300742	-1.84775
NRF1	0.754931	7.7586	3.15218	0.00303272	0.0301107	-1.84934
RUNX1T1	-2.69311	6.67495	-3.15174	0.00303638	0.030119	-1.85042
MBTD1	1.20285	10.1401	3.15159	0.00303765	0.030119	-1.8508
CDKAL1	1.28327	7.36863	3.15148	0.00303859	0.030119	-1.85108
PLXNA2	1.51659	7.9763	3.15102	0.00304244	0.0301405	-1.85221
CCHCR1	0.479185	7.71839	3.15062	0.00304574	0.0301565	-1.85319
ARHGEF26	-1.91203	6.59561	-3.14893	0.00305993	0.0302647	-1.85736
PAPSS1	0.532405	10.8152	3.14892	0.00306004	0.0302647	-1.8574
CASP1	-2.47336	6.4387	-3.14739	0.00307291	0.0303663	-1.86117
BMERB1	0.764985	8.30703	3.14729	0.0030737	0.0303663	-1.8614
KIFBP	0.614631	9.18119	3.14652	0.00308024	0.0304142	-1.86331
AAK1	-0.840854	9.29529	-3.14552	0.0030887	0.0304809	-1.86577
XPR1	0.816269	9.41069	3.14513	0.003092	0.0304968	-1.86673
TRIM46	0.588166	6.86449	3.14436	0.00309852	0.0305214	-1.86862
ATP2A1-AS1	1.03198	6.45896	3.14435	0.00309865	0.0305214	-1.86866
RNASE6	-2.62927	8.60741	-3.14424	0.0030996	0.0305214	-1.86894
RAD23B	0.641316	9.6925	3.1439	0.00310245	0.0305327	-1.86976
PFDN6	0.457356	6.28596	3.14328	0.00310772	0.0305583	-1.87129
SMARCC2	0.372858	8.29796	3.14286	0.00311133	0.0305583	-1.87233
TRAC	-1.52369	7.17525	-3.14262	0.00311339	0.0305583	-1.87292
CD163	-1.65808	4.49137	-3.14257	0.00311381	0.0305583	-1.87305
HMG20A	0.831454	9.36287	3.14255	0.003114	0.0305583	-1.8731
RFX5-AS1	1.19515	6.63658	3.1424	0.00311528	0.0305583	-1.87347
DTX3L	-1.27457	8.94639	-3.14116	0.00312582	0.0306283	-1.8765
APOL6	-0.905162	6.82451	-3.14116	0.00312583	0.0306283	-1.87651
TMEM169	1.53402	7.44916	3.14086	0.00312841	0.0306369	-1.87725
CD247	-1.2852	6.9746	-3.13991	0.00313657	0.0307001	-1.87959
SETD7	-0.831729	9.42939	-3.13921	0.00314258	0.0307421	-1.88131
VDAC3	0.426742	12.0577	3.13872	0.00314685	0.0307672	-1.88253
CES3	0.242891	4.62031	3.13851	0.00314865	0.0307679	-1.88304
FKBPL	0.499112	7.23059	3.138	0.00315308	0.0307945	-1.8843
ZNF770	0.967447	10.5061	3.1373	0.00315914	0.030816	-1.88603
INO80C	0.807746	9.25906	3.13723	0.00315973	0.030816	-1.8862
MSTO1	0.469247	7.99223	3.13715	0.00316044	0.030816	-1.8864
ADAM28	-2.30123	6.12587	-3.13692	0.00316245	0.0308189	-1.88697
APBB1IP	-2.05726	7.83819	-3.1367	0.00316428	0.03082	-1.88749
PIEZO1	-1.4946	6.87987	-3.13612	0.00316937	0.0308528	-1.88893
NCF2	-2.52843	7.41609	-3.13589	0.00317135	0.0308553	-1.88949
SNX21	-1.34276	7.4494	-3.1355	0.00317471	0.0308713	-1.89044
KRTAP7-1	0.309159	4.91011	3.13511	0.00317813	0.0308878	-1.89141
DSEL	-2.61233	6.24234	-3.13458	0.00318278	0.0309058	-1.89272
DDR2	-2.44949	8.56926	-3.13435	0.00318476	0.0309058	-1.89328
TRG-AS1	-1.02762	5.00997	-3.13419	0.00318615	0.0309058	-1.89367
UBE2Q1	0.860305	6.88427	3.13411	0.00318687	0.0309058	-1.89388
CPT1C	1.20997	6.7033	3.13385	0.00318915	0.0309111	-1.89452
BRK1	0.414772	11.0653	3.1333	0.00319392	0.0309407	-1.89586
LCORL	0.813941	8.77296	3.13298	0.00319676	0.0309514	-1.89666
RFXAP	1.09986	8.16922	3.13246	0.0032013	0.0309787	-1.89793
YY1	0.613401	9.79322	3.13194	0.0032059	0.0309902	-1.89922
BRWD1-AS2	0.564918	5.7369	3.13193	0.00320594	0.0309902	-1.89924
MYO3A	0.480739	5.09772	3.13038	0.0032196	0.0310959	-1.90305
TMOD2	-1.43854	6.37327	-3.13029	0.00322034	0.0310959	-1.90326
JPT1	1.05289	9.66643	3.12936	0.00322859	0.0311504	-1.90556
KRBA1	0.373705	7.24799	3.12926	0.00322946	0.0311504	-1.9058
ITPRID2	0.86546	10.1219	3.12896	0.00323212	0.0311593	-1.90654
CCL8	-3.06329	8.04936	-3.12836	0.00323743	0.031181	-1.90801
MFAP4	-2.13098	8.65428	-3.12831	0.00323785	0.031181	-1.90813
MNDA	-2.91531	7.46758	-3.12748	0.00324522	0.0312353	-1.91017
ZNF667	1.2816	8.02888	3.12721	0.00324765	0.0312394	-1.91084
MRPS7	0.591031	8.96756	3.12704	0.00324914	0.0312394	-1.91125
KCNG1	1.04504	6.58793	3.12671	0.00325208	0.031251	-1.91206
IL4R	-1.10573	7.77039	-3.12623	0.00325633	0.0312751	-1.91324
CCN1	-2.93848	12.0491	-3.12581	0.00326008	0.031291	-1.91427
ITGAL	-2.08597	6.75046	-3.12566	0.00326147	0.031291	-1.91465
P2RY8	-1.44873	6.76981	-3.12542	0.00326358	0.0312944	-1.91523
CTSA	-1.58771	9.4194	-3.12515	0.003266	0.0313009	-1.9159
TMEM158	-1.70436	6.93275	-3.12441	0.00327263	0.0313477	-1.91772
SMIM10L2A	1.27608	6.05136	3.12265	0.00328842	0.0314741	-1.92204
APOBR	-0.646276	6.12116	-3.12255	0.00328934	0.0314741	-1.92229
CXCL9	-2.19448	7.45244	-3.12154	0.00329839	0.0315439	-1.92476
JCHAIN	-3.92426	7.8089	-3.12112	0.00330219	0.0315635	-1.92579
LEMD1-AS1	-0.309809	4.26567	-3.12045	0.00330829	0.0316049	-1.92745
DPF1	0.355814	6.5138	3.12007	0.00331174	0.031621	-1.92838
POLR2F	0.687631	9.203	3.11979	0.0033142	0.0316277	-1.92905
THOC6	0.68477	7.23881	3.11929	0.00331878	0.0316545	-1.93029
S1PR1	-1.25931	7.10273	-3.11884	0.00332283	0.0316763	-1.93138
EQTN	0.204659	3.75205	3.11862	0.00332488	0.031679	-1.93194
PTK2	0.553451	10.0904	3.11826	0.00332815	0.0316934	-1.93282
ZZEF1	-0.621913	8.08359	-3.11683	0.00334115	0.0317595	-1.93632
MIX23	0.900231	8.43011	3.11676	0.00334177	0.0317595	-1.93648
LINC00032	0.4189	6.37502	3.11667	0.00334262	0.0317595	-1.93671
DPH6	-0.738968	6.68727	-3.11663	0.00334299	0.0317595	-1.93681
TRPM2-AS	0.201889	6.06303	3.11653	0.00334394	0.0317595	-1.93707
CTAGE11P	0.337526	4.46818	3.11601	0.00334866	0.0317761	-1.93833
TMEM167B	-0.552312	9.8595	-3.11595	0.00334924	0.0317761	-1.93849
PRPF3	0.939153	7.8377	3.11573	0.00335118	0.0317778	-1.93901
DACH1	2.44976	11.0851	3.11398	0.00336724	0.0319132	-1.9433
NINJ2	-1.28721	6.76873	-3.11373	0.0033696	0.0319187	-1.94393
C16orf54	-3.01915	6.15714	-3.11282	0.00337799	0.0319813	-1.94616
ACSS1	-0.844895	7.77575	-3.11253	0.00338066	0.031989	-1.94687
UFC1	0.492453	11.1154	3.11234	0.00338237	0.031989	-1.94732
EEIG1	-0.687636	7.34387	-3.11136	0.00339145	0.0320579	-1.94973
PAPOLA	0.444817	11.1069	3.11057	0.00339875	0.0321092	-1.95166
DDX11L2	0.420756	6.30811	3.11039	0.00340045	0.0321092	-1.9521
SNU13	0.536851	9.46669	3.1097	0.00340682	0.0321524	-1.95378
HSD17B10	0.672562	9.89283	3.10941	0.0034096	0.0321617	-1.95451
UBA1	0.558872	8.1587	3.10814	0.00342135	0.0322556	-1.9576
ZDHHC12	0.404921	7.3611	3.10742	0.00342809	0.0323022	-1.95937
ATXN7L3B	0.840464	10.001	3.10705	0.00343157	0.032318	-1.96028
IL1R1	-2.33436	9.97509	-3.10633	0.00343829	0.0323595	-1.96203
CEPT1	-0.574276	9.41577	-3.10613	0.00344025	0.0323595	-1.96254
TBC1D22A-AS1	0.175479	4.10713	3.106	0.00344139	0.0323595	-1.96284
STON1	-1.02674	8.68016	-3.10575	0.00344378	0.0323651	-1.96346
JHY	-1.05161	6.1629	-3.10529	0.0034481	0.0323887	-1.96459
KLF6	-1.89781	10.9807	-3.10502	0.00345064	0.0323955	-1.96525
JAGN1	0.576319	9.46632	3.10425	0.00345785	0.0324407	-1.96712
PLAAT4	-2.16387	8.55422	-3.10413	0.00345906	0.0324407	-1.96744
C11orf80	0.436133	6.80977	3.10333	0.00346661	0.0324912	-1.96939
BOP1	0.634902	6.33363	3.10317	0.00346807	0.0324912	-1.96977
ENPP2	-1.87162	10.4808	-3.10261	0.00347338	0.0325123	-1.97114
FXR2	0.317041	8.03954	3.10242	0.00347515	0.0325123	-1.9716
TPP1	-0.381733	7.12207	-3.10236	0.00347576	0.0325123	-1.97175
DDX41	0.413809	8.60648	3.10183	0.00348076	0.0325421	-1.97304
ZNF16	0.526157	7.94681	3.10104	0.00348832	0.0325496	-1.97499
FCER1G	-2.57007	8.70295	-3.10084	0.00349016	0.0325496	-1.97546
ITPRIPL2	-1.11052	10.2428	-3.10084	0.00349019	0.0325496	-1.97547
CD14	-2.63373	9.69082	-3.10074	0.00349113	0.0325496	-1.97571
IKZF1	-2.47682	6.99334	-3.10049	0.00349355	0.0325496	-1.97633
COX5A	0.499931	6.97258	3.10044	0.00349402	0.0325496	-1.97645
DBN1	1.2718	9.1563	3.10041	0.00349426	0.0325496	-1.97652
LIN7B	-0.624631	6.40322	-3.10017	0.00349661	0.0325546	-1.97712
CRISPLD2	-2.3333	9.51419	-3.09877	0.00350998	0.032646	-1.98054
LRRC23	0.536148	6.11851	3.09859	0.00351163	0.032646	-1.98096
NT5C3B	0.76599	9.77837	3.09857	0.00351189	0.032646	-1.98103
ADGRL1	1.21959	8.39163	3.09838	0.0035137	0.032646	-1.98149
KRT3	0.300128	6.17974	3.09798	0.00351751	0.0326644	-1.98246
SEC24D	-1.72663	8.2375	-3.0976	0.00352111	0.0326744	-1.98338
FBXO22	0.688215	8.74904	3.09737	0.00352332	0.0326744	-1.98394
LSM2	0.859121	8.70155	3.0973	0.00352405	0.0326744	-1.98413
WASF1	1.43821	9.43971	3.09625	0.00353412	0.0327508	-1.98669
ZDHHC20	0.71906	9.56793	3.09483	0.00354784	0.0328513	-1.99016
FRS3	0.277928	6.40248	3.09475	0.00354862	0.0328513	-1.99036
DKFZP586I1420	-0.843574	8.49318	-3.09441	0.00355187	0.0328644	-1.99118
ZNF605	1.26181	9.07933	3.09354	0.00356029	0.0329253	-1.9933
CEP131	0.493922	7.29046	3.09308	0.00356478	0.0329456	-1.99443
PTPRG	1.45551	10.3772	3.09288	0.00356675	0.0329456	-1.99493
CARMN	-1.05828	7.05422	-3.09274	0.00356809	0.0329456	-1.99527
FKBP11	-1.33874	7.73809	-3.09256	0.00356983	0.0329456	-1.9957
NUDT13	0.307576	6.53546	3.09213	0.00357398	0.0329547	-1.99675
RBMS1	-0.89261	9.85848	-3.09208	0.00357449	0.0329547	-1.99687
FMOD	-1.65329	9.14389	-3.08953	0.00359942	0.0331519	-2.0031
GIGYF2	0.326753	8.38435	3.08898	0.00360479	0.0331519	-2.00444
ELOVL2-AS1	1.00239	4.83481	3.08888	0.00360576	0.0331519	-2.00468
LTC4S	-0.803913	6.67878	-3.08882	0.00360631	0.0331519	-2.00482
LINC00879	0.386757	4.15899	3.08857	0.00360878	0.0331519	-2.00543
ULK1	0.576997	7.61433	3.08846	0.00360983	0.0331519	-2.00569
MPEG1	-2.75954	8.80447	-3.08844	0.00361009	0.0331519	-2.00576
HPF1	0.610848	9.55327	3.08838	0.00361065	0.0331519	-2.0059
WWC2	-0.739173	7.45878	-3.08794	0.00361499	0.033156	-2.00697
AOAH	-1.65427	7.46951	-3.08739	0.00362041	0.033156	-2.00832
RNF2	0.484805	6.53129	3.08731	0.00362114	0.033156	-2.0085
OLFML2B	-1.53607	9.06563	-3.08729	0.00362134	0.033156	-2.00855
PLCB2	-0.521093	8.08011	-3.08725	0.00362174	0.033156	-2.00864
CMKLR1	-1.45455	7.34498	-3.08707	0.00362357	0.033156	-2.0091
BEX2	2.19464	10.2594	3.08686	0.00362565	0.033156	-2.00961
TGS1	0.544525	8.11429	3.08683	0.00362589	0.033156	-2.00967
CAV1	-2.03569	9.78144	-3.08658	0.0036284	0.0331573	-2.01029
RPA1	0.715101	10.9591	3.08627	0.00363139	0.0331573	-2.01103
MIR622	0.247547	4.14739	3.08626	0.00363158	0.0331573	-2.01108
RAB11B-AS1	0.916053	7.16686	3.08607	0.00363342	0.0331573	-2.01153
CRTAM	-1.71711	5.61747	-3.08584	0.00363565	0.0331608	-2.01208
SPIN4	2.11777	9.32067	3.08509	0.00364309	0.0332117	-2.01391
TPCN2	-0.612033	7.19091	-3.08462	0.00364772	0.0332371	-2.01505
RTTN	0.99373	8.01198	3.08426	0.00365131	0.0332529	-2.01593
GATAD2B	1.17815	8.61621	3.08292	0.00366466	0.0333575	-2.0192
CHSY3	-1.58578	6.7024	-3.08264	0.00366744	0.0333659	-2.01988
TREM2	-2.03139	8.12966	-3.0817	0.00367681	0.0334342	-2.02217
FGD2	-0.608334	7.18449	-3.0815	0.00367879	0.0334352	-2.02265
SLC46A1	-0.845297	7.50788	-3.08053	0.00368855	0.0334934	-2.02503
KIAA1958	1.51861	8.19039	3.08049	0.00368892	0.0334934	-2.02512
LINC02387	1.03099	4.93705	3.0802	0.00369183	0.0335029	-2.02583
CEP78	1.3137	8.45062	3.07937	0.00370015	0.0335614	-2.02784
WDCP	0.554083	7.27816	3.07866	0.00370732	0.0336094	-2.02958
DLGAP1-AS1	-1.02425	7.08636	-3.07832	0.00371072	0.0336104	-2.0304
OLFML1	-2.02104	8.09939	-3.07793	0.00371467	0.0336104	-2.03135
CLEC7A	-1.63749	6.38946	-3.07783	0.00371573	0.0336104	-2.03161
FAM114A1	-1.33943	8.67208	-3.07768	0.00371721	0.0336104	-2.03196
EIF5B	0.560491	7.19587	3.07764	0.00371761	0.0336104	-2.03206
AFDN	1.02374	9.87342	3.07754	0.00371867	0.0336104	-2.03231
MAPK9	-0.39952	8.76763	-3.07714	0.00372265	0.0336295	-2.03328
RIPK2	-0.871279	6.90073	-3.07588	0.00373547	0.0337214	-2.03635
PABPN1	1.08416	8.38035	3.07577	0.00373659	0.0337214	-2.03662
UGGT2	0.57706	8.31508	3.07406	0.00375391	0.033844	-2.04077
NFKBID	-0.625632	6.11138	-3.07404	0.00375409	0.033844	-2.04081
CSF2RB	-2.21726	7.59297	-3.07383	0.00375631	0.033844	-2.04134
WFDC10A	0.32778	4.59469	3.07369	0.00375772	0.033844	-2.04168
GEMIN2	1.14353	7.91221	3.07329	0.00376179	0.0338636	-2.04264
SLC25A21	1.50643	5.19932	3.07266	0.00376825	0.0339048	-2.04418
RAMP3	-1.13326	6.50091	-3.07203	0.00377473	0.033946	-2.04572
MXD1	-1.07392	7.5985	-3.07175	0.00377759	0.0339477	-2.0464
SLFN11	-2.18889	6.50324	-3.07163	0.00377883	0.0339477	-2.04669
FILIP1L	-2.6749	8.81771	-3.07145	0.00378059	0.0339477	-2.04711
ILF3	0.841863	8.57661	3.07086	0.00378673	0.0339697	-2.04856
[truncated: 15,942 more rows]

## Sheet: Microarray_Blast-MixedESR
Gene	logFC	AveExpr	t	P.Value	adj.P.Val	B
DXO	0.530715	7.92424	7.16751	9.76e-09	0.000175141	9.63483
MBNL1	-0.999294	6.36855	-6.63844	5.44e-08	0.000488083	8.09289
UBE2D2	0.489438	10.2602	6.45534	9.89e-08	0.000591429	7.55456
CCAR2	0.756363	8.18196	6.29731	1.66e-07	0.000743402	7.08861
CPLANE2	0.458158	7.36973	6.09283	3.23e-07	0.00116068	6.48431
INTS5	0.499294	8.39973	5.97773	4.71e-07	0.0013117	6.14371
EFNB1	0.357996	7.17142	5.95254	5.12e-07	0.0013117	6.06915
ZNF628	0.416619	5.25727	5.82821	7.68e-07	0.00172321	5.70108
PRPF40B	0.430452	7.0719	5.75951	9.62e-07	0.00174722	5.4977
IPO4	0.667736	7.31034	5.73531	1.04e-06	0.00174722	5.42608
SLC25A29	0.53078	7.99718	5.72647	1.07e-06	0.00174722	5.39993
BAP1	0.320231	8.26191	5.64146	1.41e-06	0.00211366	5.1484
MAP2K7	0.387786	7.76524	5.60317	1.6e-06	0.0022105	5.03517
GDI1	0.392865	8.82825	5.51005	2.17e-06	0.00274538	4.75999
ZNF778	0.451426	6.83468	5.4927	2.3e-06	0.00274538	4.70874
ZAP70	-0.511001	6.03725	-5.34945	3.66e-06	0.00389821	4.28622
RPRD2	0.705241	8.68705	5.34629	3.69e-06	0.00389821	4.27691
UBTF	0.532013	7.93428	5.30677	4.2e-06	0.00418519	4.16053
IBTK	-0.253722	3.59485	-5.26193	4.86e-06	0.00435937	4.02864
CYP20A1	-0.436006	7.42816	-5.26167	4.86e-06	0.00435937	4.02785
C1orf226	1.53704	7.40009	5.22819	5.42e-06	0.00462692	3.92946
AGAP1	0.668919	7.8449	5.19701	5.99e-06	0.00488521	3.83789
SMAD3	0.889914	8.87174	5.14066	7.19e-06	0.00545793	3.67261
ZNF768	0.380317	7.83349	5.13575	7.3e-06	0.00545793	3.6582
PAK4	0.338267	6.90049	5.05154	9.58e-06	0.00651015	3.41175
DAB2IP	0.458782	7.664	5.02258	1.05e-05	0.00651015	3.32715
TRIM28	0.71372	8.3357	5.00737	1.1e-05	0.00651015	3.28274
ZNF282	0.446424	7.07097	5.00245	1.12e-05	0.00651015	3.26837
NGLY1	-0.605414	6.2953	-4.99265	1.16e-05	0.00651015	3.23978
TRIM71	1.75645	7.07595	4.98605	1.18e-05	0.00651015	3.22054
PHF8	0.646437	7.2375	4.97448	1.23e-05	0.00651015	3.18679
CYTH4	-0.607091	5.45059	-4.97254	1.23e-05	0.00651015	3.18115
USP11	0.582738	9.90487	4.97231	1.24e-05	0.00651015	3.18049
NELFA	0.645745	8.36892	4.9607	1.28e-05	0.00651015	3.14665
ZNF618	0.672919	8.28663	4.94326	1.36e-05	0.00651015	3.09586
PRKD2	0.490634	8.5443	4.93227	1.4e-05	0.00651015	3.06387
LINC01278	0.505272	5.63229	4.93118	1.41e-05	0.00651015	3.06069
UBA1	0.522492	8.1587	4.92705	1.43e-05	0.00651015	3.04866
SMARCC2	0.3446	8.29796	4.92511	1.44e-05	0.00651015	3.04303
SECISBP2	0.45857	8.44954	4.92208	1.45e-05	0.00651015	3.03422
NCOA5	0.764698	8.15936	4.91028	1.51e-05	0.00658568	2.99988
ALDH1L2	-0.275754	5.15899	-4.89604	1.58e-05	0.00658568	2.95849
ERVK3-1	0.866464	8.94907	4.88951	1.61e-05	0.00658568	2.93951
TOMM34	0.580485	8.45721	4.88871	1.62e-05	0.00658568	2.9372
ADAM12	-2.65868	7.21492	-4.85533	1.8e-05	0.00697273	2.84029
LPCAT4	0.43882	6.72628	4.85277	1.81e-05	0.00697273	2.83285
HELB	-0.358464	6.25683	-4.85022	1.83e-05	0.00697273	2.82545
AMER1	0.375399	5.62348	4.8399	1.89e-05	0.0070561	2.79555
EIF1B	0.363202	11.9549	4.82726	1.97e-05	0.00719689	2.75889
BEX2	2.01616	10.2594	4.80836	2.09e-05	0.00749117	2.70416
EIF2AK3-DT	0.659899	6.12454	4.77012	2.36e-05	0.00803636	2.59355
RPRD1B	0.527185	8.01747	4.76937	2.36e-05	0.00803636	2.59138
DPP6	2.22235	9.2756	4.76802	2.37e-05	0.00803636	2.58749
MAP4K3	0.643028	9.6893	4.75844	2.45e-05	0.00813181	2.55981
MED19	0.567504	9.0144	4.74884	2.52e-05	0.00823147	2.53209
RBM8A	0.894833	9.90033	4.73916	2.6e-05	0.00833713	2.50416
ULK1	0.520149	7.61433	4.7208	2.76e-05	0.00858131	2.4512
PRR14	0.278384	9.12052	4.71904	2.77e-05	0.00858131	2.44611
RHOA	-0.524375	11.0296	-4.71348	2.82e-05	0.00858593	2.4301
IRAK4	-0.610393	6.87479	-4.70444	2.91e-05	0.0086887	2.40405
SPSB3	0.384801	10.2391	4.67642	3.18e-05	0.00921635	2.3234
DICER1-AS1	0.581132	6.91046	4.67552	3.18e-05	0.00921635	2.32079
TRAF4	0.5282	8.37016	4.66796	3.26e-05	0.00928979	2.29907
PRCC	0.601984	7.40418	4.66093	3.34e-05	0.00935046	2.27887
RPS19BP1	-0.348322	8.95085	-4.62216	3.77e-05	0.0104083	2.16756
ZNF585B	0.649345	7.7093	4.59814	4.07e-05	0.0110589	2.0987
PCDHGC5	-0.230348	4.05534	-4.58579	4.23e-05	0.0111765	2.06336
CNST	-0.501873	8.0139	-4.58356	4.26e-05	0.0111765	2.05698
PDCD1LG2	-0.646827	5.1764	-4.58069	4.3e-05	0.0111765	2.04878
FN1	-1.66633	6.67918	-4.57274	4.41e-05	0.0112967	2.02603
CARNMT1	0.471219	8.46139	4.56331	4.54e-05	0.0112988	1.99907
PRR16	-0.36577	5.02416	-4.56149	4.57e-05	0.0112988	1.99388
CDC42SE2	-0.466686	7.42929	-4.55578	4.65e-05	0.0112988	1.97757
PLXNA3	0.408913	6.77757	4.55505	4.66e-05	0.0112988	1.97546
CELSR2	1.29252	7.83713	4.54943	4.74e-05	0.011347	1.95942
FBXL14	0.60798	9.35137	4.54331	4.84e-05	0.0114158	1.94193
STRBP	0.852148	8.39633	4.53565	4.95e-05	0.0115423	1.92008
TRAV13-2	-0.20012	3.8733	-4.52623	5.1e-05	0.0115948	1.89322
MAL2	2.34441	9.22745	4.52605	5.11e-05	0.0115948	1.89271
C1orf54	-0.65736	10.2784	-4.51336	5.31e-05	0.011916	1.85652
TSPYL4	0.817941	10.6542	4.48386	5.83e-05	0.0126725	1.77254
ZNF518B	0.686523	9.0276	4.48319	5.84e-05	0.0126725	1.77065
TELO2	0.341168	7.76249	4.48203	5.86e-05	0.0126725	1.76734
PRKCZ	0.995492	7.95917	4.4761	5.97e-05	0.0127565	1.7505
CHST13	-0.990026	6.63023	-4.47014	6.09e-05	0.0128444	1.73354
PNMA1	0.620497	10.7841	4.45183	6.44e-05	0.0134442	1.68157
SLC22A17	0.698957	7.37772	4.448	6.52e-05	0.0134503	1.67068
DNAJA1	0.516151	11.2391	4.43053	6.89e-05	0.0140023	1.62116
GSDMB	-0.456833	6.04472	-4.42166	7.08e-05	0.0140023	1.59601
RAD9A	0.364991	6.65528	4.41717	7.18e-05	0.0140023	1.58331
SPATA33	0.382638	6.23013	4.41579	7.21e-05	0.0140023	1.5794
HEATR5B	-0.359259	4.34476	-4.41414	7.25e-05	0.0140023	1.57474
ZNF444	0.409068	8.50421	4.41381	7.26e-05	0.0140023	1.57379
ACTR2	-0.54498	11.7918	-4.40345	7.5e-05	0.0141397	1.54449
G3BP1	0.436723	10.8874	4.4004	7.57e-05	0.0141397	1.53586
KIAA1522	0.463087	8.46983	4.39885	7.61e-05	0.0141397	1.53147
RNF44	0.583167	8.69022	4.39719	7.64e-05	0.0141397	1.52679
TLR4	-0.953895	6.83071	-4.38406	7.96e-05	0.0144545	1.48968
TMEM158	-1.41027	6.93275	-4.38359	7.98e-05	0.0144545	1.48834
MAML3	1.10966	9.12926	4.37646	8.16e-05	0.014623	1.46822
MBNL1-AS1	-0.616047	7.35849	-4.37345	8.23e-05	0.014623	1.45973
LINC01139	1.4947	8.74912	4.35108	8.83e-05	0.0153037	1.39664
NKX1-1	-0.265764	5.89585	-4.3463	8.96e-05	0.0153037	1.38315
GAL3ST3	0.363486	6.77416	4.34433	9.01e-05	0.0153037	1.3776
KHDRBS1	0.551222	11.6236	4.34063	9.12e-05	0.0153037	1.36718
LIG3	0.668257	8.05716	4.33748	9.21e-05	0.0153037	1.35833
HDGFL2	0.352396	7.9484	4.33707	9.22e-05	0.0153037	1.35716
GATAD2A	0.511904	8.12479	4.33655	9.23e-05	0.0153037	1.3557
REG3G	0.408675	5.22684	4.33434	9.3e-05	0.0153037	1.34948
MAP2K6	1.55528	7.00061	4.32821	9.48e-05	0.015456	1.33224
MLF2	0.358035	7.6776	4.30689	0.000101248	0.0162309	1.27232
RAB11B	0.215285	6.07797	4.30602	0.000101521	0.0162309	1.26987
CADM1	1.64413	11.175	4.30069	0.000103216	0.0162309	1.25488
KMT2A	0.561344	9.08665	4.29478	0.000105123	0.0162309	1.23831
SETD5	0.384244	8.46416	4.29429	0.000105283	0.0162309	1.23693
DCST2	-0.167557	4.47996	-4.29307	0.000105683	0.0162309	1.2335
KAT7	0.405762	8.60634	4.29256	0.000105848	0.0162309	1.23209
WWC2	-0.60559	7.45878	-4.28963	0.000106814	0.0162402	1.22387
ZNF579	0.312836	8.15248	4.27345	0.000112304	0.0169094	1.17849
BEX1	2.42829	10.7886	4.27116	0.0001131	0.0169094	1.1721
FBXO46	0.537229	8.55296	4.26752	0.000114382	0.0169598	1.1619
SEPTIN1	-0.20971	5.57112	-4.26201	0.000116351	0.0169928	1.14645
SEL1L3	-0.843523	9.57978	-4.26159	0.000116499	0.0169928	1.1453
ATXN7L3B	0.678682	10.001	4.25417	0.000119204	0.0171441	1.12453
EID2	0.445071	8.63663	4.25283	0.000119697	0.0171441	1.1208
ASIP	-0.316017	5.25916	-4.25093	0.000120403	0.0171441	1.11547
GRAMD1A	0.38259	8.08716	4.24489	0.00012267	0.0173293	1.0986
LOC105369308	-0.236085	6.13511	-4.24213	0.000123721	0.0173413	1.09087
SOCS7	0.762592	9.14741	4.23741	0.000125537	0.0174065	1.07769
ZKSCAN8	0.717035	8.01814	4.23589	0.000126127	0.0174065	1.07345
EWSR1	-0.961068	6.94313	-4.23215	0.000127592	0.0174743	1.063
EIF4B	0.39897	11.0724	4.22483	0.000130508	0.0176822	1.04256
VPS9D1	0.258219	6.71614	4.21995	0.000132487	0.0176822	1.02894
TMEM165	-0.259947	5.60244	-4.21774	0.000133391	0.0176822	1.02279
CAPRIN1	0.91504	9.45685	4.21566	0.00013425	0.0176822	1.01698
CALCRL	-1.25473	6.99871	-4.21511	0.000134477	0.0176822	1.01545
NLK	0.75207	9.01415	4.21068	0.000136328	0.0176822	1.00309
PICALM	-0.658217	10.8747	-4.2102	0.000136528	0.0176822	1.00176
DCAF12	0.352827	8.97404	4.20909	0.000136995	0.0176822	0.998672
LOC105378948	0.302235	7.07745	4.2049	0.000138777	0.0177842	0.986983
BRD3	0.717012	10.0889	4.20068	0.000140591	0.0178417	0.975233
OMP	-0.30022	5.32712	-4.19924	0.000141214	0.0178417	0.971235
AHDC1	0.612398	7.25211	4.18998	0.000145299	0.0180209	0.945444
COG8	0.337728	7.37826	4.18972	0.000145416	0.0180209	0.944717
GPC6	-1.19495	9.81148	-4.1892	0.000145646	0.0180209	0.94329
RCN2	0.769499	11.7032	4.1835	0.000148223	0.0182142	0.927426
RASSF10	2.46499	8.23008	4.16892	0.000155016	0.0189193	0.886908
PA2G4	0.500003	8.06085	4.1573	0.000160645	0.0192065	0.854661
TNFSF11	-0.445099	3.76552	-4.15552	0.000161525	0.0192065	0.849722
DLG1	0.504395	10.4023	4.15519	0.000161688	0.0192065	0.848808
TUSC8	0.230498	5.00208	4.15514	0.000161716	0.0192065	0.84865
CHRAC1	0.333215	7.86518	4.15312	0.000162722	0.0192065	0.843047
MIB2	0.999509	7.27167	4.14562	0.000166506	0.0195248	0.822262
NKRF	0.36504	8.51901	4.13832	0.000170275	0.0196642	0.80203
SLC9A3R1	0.583567	7.38663	4.13815	0.000170362	0.0196642	0.80157
METTL9	0.689136	9.00889	4.13556	0.000171722	0.0196642	0.794383
NRF1	0.584037	7.7586	4.13488	0.00017208	0.0196642	0.792504
ANP32C	0.215886	3.88508	4.1317	0.000173765	0.0197311	0.783696
ZBTB7C	1.29665	8.18139	4.12908	0.000175163	0.0197648	0.776451
CCSER2	-0.579048	7.30564	-4.12629	0.000176664	0.0198096	0.768739
TNPO2	0.402209	8.51668	4.11594	0.00018235	0.0203202	0.740112
TFDP2	0.81699	9.39497	4.11345	0.000183745	0.0203491	0.73323
CENPBD1P	0.313156	8.02473	4.11129	0.000184966	0.0203587	0.727245
NFRKB	0.452254	8.2318	4.10764	0.000187038	0.0204613	0.717176
FBXL22	-0.510708	4.35198	-4.10353	0.000189403	0.0205945	0.705823
OSGIN2	-0.596874	6.99397	-4.09938	0.000191824	0.020732	0.694348
SARM1	0.411348	7.00403	4.09019	0.00019728	0.0207776	0.669012
STK25	0.366393	7.83892	4.08951	0.000197691	0.0207776	0.667132
TPM4	-0.921166	9.47361	-4.0891	0.00019794	0.0207776	0.665993
LYPD1	2.41995	9.98688	4.0881	0.000198544	0.0207776	0.663243
ARHGAP32	0.77599	7.73075	4.0849	0.000200495	0.0207776	0.654409
AFDN	0.800606	9.87342	4.08085	0.000202985	0.0207776	0.64326
CD27	-0.554572	6.61163	-4.07979	0.000203646	0.0207776	0.640323
BRICD5	1.1651	6.83381	4.07972	0.00020369	0.0207776	0.64013
DDB1	0.361642	10.0018	4.0796	0.00020376	0.0207776	0.639818
SNX1	-0.342812	9.13768	-4.0795	0.000203827	0.0207776	0.639523
DTX3	0.5336	9.21166	4.07758	0.00020502	0.0207811	0.634251
STOM	-0.280784	4.06017	-4.07252	0.000208208	0.0208985	0.620313
ZNF500	0.387627	7.19519	4.07205	0.000208507	0.0208985	0.619018
ZNF689	0.47115	7.80424	4.06944	0.000210171	0.0209482	0.611838
TUBBP5	0.95497	6.69461	4.0666	0.000211999	0.0210055	0.604018
CBX4	0.756865	9.93334	4.06492	0.000213088	0.0210055	0.599392
CD2BP2	0.321269	8.10407	4.06185	0.000215088	0.0210572	0.590954
C5orf22	0.329693	8.46543	4.06053	0.00021596	0.0210572	0.587303
IGF1R	0.734543	10.1099	4.05667	0.000218507	0.0210849	0.576712
DALRD3	0.242779	7.06585	4.05562	0.000219211	0.0210849	0.573807
SH3GLB2	0.250772	8.23517	4.05384	0.000220401	0.0210849	0.568922
AGPAT1	0.245064	8.72609	4.05303	0.000220945	0.0210849	0.566696
MAP3K9	0.683861	5.68601	4.04916	0.000223564	0.021222	0.556055
POMGNT1	0.52232	7.90889	4.04408	0.000227043	0.0213951	0.542114
CAPZA1	-0.399691	5.06612	-4.04213	0.000228395	0.0213951	0.536751
ATF2	0.392526	10.748	4.03865	0.000230825	0.0213951	0.5272
PAX2	2.16807	10.2602	4.03762	0.000231548	0.0213951	0.524374
LANCL2	0.739479	8.84847	4.03574	0.000232873	0.0213951	0.519224
CCDC88A	-1.05374	9.80151	-4.03507	0.000233351	0.0213951	0.517372
SIPA1L3	0.393489	7.98339	4.03453	0.000233735	0.0213951	0.515889
LINC01963	0.512925	6.415	4.03115	0.000236143	0.0215058	0.506637
TBC1D13	0.354357	8.4425	4.02917	0.00023757	0.0215264	0.501199
PLCB2	-0.400614	8.08011	-4.02441	0.000241034	0.0217306	0.488133
SMG5	0.344899	8.04801	4.02083	0.000243665	0.0218579	0.478334
PAX8-AS1	-1.01466	6.51151	-4.01884	0.000245144	0.0218812	0.472871
NBPF1	0.819589	7.62738	4.01462	0.000248299	0.0220301	0.461331
KLHL32	0.723515	3.85926	4.01272	0.000249736	0.0220301	0.456123
CTBP2	0.550713	11.6312	4.01172	0.000250496	0.0220301	0.453379
TAF7	0.621626	10.9007	4.00789	0.000253424	0.0220524	0.442891
FAM83H	0.644549	6.79066	4.006	0.000254879	0.0220524	0.437726
TRUB1	0.654546	9.5038	4.00597	0.0002549	0.0220524	0.437653
UNC119B	0.690463	9.90437	4.00498	0.000255666	0.0220524	0.434944
ATP8B4	-1.22571	5.56256	-4.00258	0.000257535	0.0221074	0.42837
TUFM	0.395093	9.99043	3.99765	0.00026141	0.0222875	0.414897
PPP1R26	0.589182	7.9795	3.99501	0.000263506	0.0222875	0.407689
PARD6B	1.88016	8.82848	3.99474	0.000263721	0.0222875	0.406954
KIF3A	0.628087	8.27288	3.99328	0.000264891	0.0222875	0.40296
CHD8	0.397144	7.83991	3.99209	0.000265845	0.0222875	0.399716
BRWD1-AS2	0.424348	5.7369	3.98904	0.000268317	0.0223901	0.391365
RAB11FIP4	0.466691	6.55142	3.98391	0.000272515	0.022576	0.37736
DCAF16	0.855323	9.76539	3.98036	0.000275454	0.022576	0.367683
BAHD1	0.388828	8.06338	3.97827	0.000277206	0.022576	0.361964
RALGPS2	0.884754	8.13208	3.97755	0.000277811	0.022576	0.359999
FBXL6	0.295971	5.63639	3.97711	0.000278177	0.022576	0.358812
KDM5C	0.735451	7.22331	3.97637	0.000278803	0.022576	0.356783
FAM222B	0.375931	6.97487	3.97416	0.000280672	0.022576	0.350755
NBPF3	0.63127	6.96224	3.97343	0.000281291	0.022576	0.348769
TSPYL5	0.750152	9.9966	3.97254	0.000282052	0.022576	0.346334
EMC10	0.368353	8.80509	3.96827	0.000285716	0.022576	0.334691
EIF4E	0.516964	8.79499	3.9677	0.000286203	0.022576	0.333155
PROX1	1.26294	8.27719	3.96619	0.000287514	0.022576	0.329035
MED30	0.505895	8.85201	3.96343	0.00028992	0.022576	0.321518
IP6K2	0.618976	9.30394	3.96266	0.000290597	0.022576	0.319414
NR2F2	0.867318	12.5901	3.96167	0.000291463	0.022576	0.31673
USP20	0.371442	7.25905	3.96047	0.000292524	0.022576	0.313454
ATG2A	0.280621	8.66585	3.9578	0.00029489	0.022576	0.306188
FXR2	0.23852	8.03954	3.95758	0.000295089	0.022576	0.305581
MFSD14CP	-0.253782	7.57935	-3.95746	0.000295191	0.022576	0.305268
FARP1	0.58739	9.60434	3.95561	0.000296852	0.022576	0.30021
APBB1	0.268828	6.32874	3.95491	0.000297475	0.022576	0.298319
ARPC3	-0.662256	11.261	-3.95377	0.0002985	0.022576	0.295218
CD58	-0.4495	4.77422	-3.95268	0.000299487	0.022576	0.292241
INPP5D	-0.524947	5.37693	-3.95031	0.000301635	0.0226428	0.285797
B2M	-1.32852	6.6695	-3.94809	0.000303661	0.0226541	0.279759
GPCPD1	-0.636294	9.5148	-3.94738	0.00030431	0.0226541	0.277835
TMED2	-0.634786	9.29473	-3.94322	0.000308159	0.0228458	0.266504
ZNF660	0.87027	6.41085	3.93902	0.00031208	0.022888	0.255105
FZD10	2.08521	7.68072	3.93843	0.000312636	0.022888	0.253499
ARID1B	0.555417	10.4325	3.93757	0.000313448	0.022888	0.251161
ZNF273	1.14081	6.38785	3.93532	0.000315586	0.022888	0.245034
ZBTB5	0.612063	9.09047	3.9348	0.000316076	0.022888	0.243633
PAIP2	0.425451	11.7478	3.93448	0.000316383	0.022888	0.24276
HRAS	0.294109	7.77302	3.92911	0.000321541	0.0230195	0.228182
MUC5B	-0.240346	5.65759	-3.92909	0.00032156	0.0230195	0.228128
AREL1	0.382217	8.30324	3.92858	0.000322049	0.0230195	0.226757
PPP1R16A	1.04532	7.07535	3.92599	0.000324573	0.0230953	0.21972
POMT2	0.316175	7.09589	3.92422	0.000326305	0.0230953	0.214925
CHMP4C	1.40759	7.9417	3.92354	0.000326973	0.0230953	0.213082
HAGLR	0.875493	8.61734	3.9207	0.00032978	0.0232023	0.205377
DAPL1	2.95288	9.36216	3.91864	0.000331831	0.0232554	0.199788
FGD6	-0.838043	7.14626	-3.91661	0.000333863	0.0233068	0.194286
FLT4	0.241372	6.36903	3.91221	0.000338318	0.0235262	0.18234
FAM169A	1.32057	8.16102	3.91028	0.00034028	0.0235713	0.177128
TLR9	-0.194698	5.52255	-3.90529	0.000345426	0.0238358	0.163603
CXADR	1.20991	10.1057	3.90228	0.000348561	0.0239599	0.155464
SIX5	0.906683	7.67928	3.90056	0.00035037	0.0239923	0.150799
CD163	-1.21299	4.49137	-3.8981	0.000352968	0.0240111	0.144143
ZNF304	0.644406	7.8935	3.89667	0.000354482	0.0240111	0.140287
RCN3	-0.390195	7.01333	-3.89651	0.000354659	0.0240111	0.139837
GRIK4	0.273829	5.69899	3.89285	0.000358572	0.0241847	0.129952
MAP2K2	0.341906	7.94205	3.88678	0.000365169	0.0244804	0.113527
CECR2	1.74562	8.38145	3.88346	0.000368825	0.0244804	0.104555
MAGEE1	0.457146	7.48116	3.88077	0.00037181	0.0244804	0.0972937
CDC23	0.574238	9.53972	3.8805	0.000372106	0.0244804	0.0965764
PSIP1	0.829656	11.0409	3.87926	0.000373493	0.0244804	0.0932256
NAA40	0.647631	9.12115	3.87843	0.00037442	0.0244804	0.0909921
MKS1	0.434413	7.26231	3.87832	0.000374547	0.0244804	0.0906869
FKTN	0.477991	7.11694	3.87708	0.00037594	0.0244804	0.0873445
PWWP3A	0.613723	7.40786	3.87461	0.00037874	0.0244804	0.0806607
CSNK1D	0.45775	9.59604	3.87428	0.000379111	0.0244804	0.0797789
ODF2	0.462701	7.58024	3.87419	0.000379214	0.0244804	0.0795354
USP19	0.282895	8.76581	3.87409	0.000379329	0.0244804	0.0792619
KCNE4	-1.38679	7.20422	-3.87237	0.000381281	0.0245182	0.0746383
KANSL1	0.439605	10.1444	3.86416	0.000390774	0.0250389	0.0524912
HSD17B4	-0.430933	10.2432	-3.86136	0.000394064	0.0251598	0.044943
IQCH-AS1	0.400794	7.0443	3.8586	0.000397329	0.0251856	0.0375115
C1S	-2.06371	6.73635	-3.85802	0.000398021	0.0251856	0.0359466
TIMM10B	0.432458	8.53969	3.85521	0.000401378	0.0251856	0.028384
SSBP3	0.877514	8.92475	3.85465	0.000402059	0.0251856	0.0268562
ZBTB8OS	-0.570637	8.36224	-3.8541	0.000402715	0.0251856	0.0253898
C2orf74-DT	0.555477	8.3085	3.85282	0.000404264	0.0251856	0.0219339
BCL7B	0.202735	7.66623	3.84972	0.000408031	0.0251856	0.0135821
RBM38	0.480025	7.43773	3.84955	0.000408232	0.0251856	0.01314
PGAP2	0.385527	7.97945	3.84895	0.00040897	0.0251856	0.0115135
RNASEH2B	-0.504544	7.27246	-3.84861	0.000409379	0.0251856	0.0106126
HSD11B1L	0.286522	6.98189	3.84818	0.00040991	0.0251856	0.00944581
TRIP12	-0.333684	10.1158	-3.84527	0.000413485	0.0252921	0.00162879
ZNF574	0.381011	6.69274	3.84448	0.000414463	0.0252921	-0.000497213
LOC107984784	-0.189002	4.20727	-3.84174	0.000417872	0.0254137	-0.00787095
C11orf1	0.271562	5.24963	3.8395	0.000420674	0.0254962	-0.0138871
SERPINB10	-0.207785	4.02929	-3.83839	0.000422071	0.0254962	-0.0168723
DBP	0.191707	6.1679	3.8367	0.000424207	0.0255393	-0.0214156
B4GAT1	0.672552	9.33164	3.83554	0.000425682	0.0255423	-0.0245391
FBXO4	-0.458507	6.71797	-3.83392	0.000427749	0.0255808	-0.0288986
CD226	-0.55597	4.18543	-3.82329	0.000441531	0.0263173	-0.0574378
KDM4B	0.440651	7.54804	3.82015	0.000445676	0.0264764	-0.0658475
SFT2D1	-0.404281	10.0815	-3.81775	0.000448879	0.0265241	-0.0722908
PRRX1	-1.94285	8.23523	-3.81599	0.000451245	0.0265241	-0.0770202
SCARA5	-0.653009	6.31958	-3.81457	0.000453155	0.0265241	-0.0808201
PSPC1	0.491359	8.78187	3.81404	0.000453872	0.0265241	-0.0822441
ADGRB2	0.355933	5.69212	3.81275	0.000455617	0.0265241	-0.0856965
SMARCC1	0.686588	10.7607	3.81242	0.000456064	0.0265241	-0.0865771
HMCES	0.472374	6.91347	3.81186	0.000456828	0.0265241	-0.0880833
RNF213-AS1	0.253889	4.38348	3.8106	0.00045855	0.0265382	-0.0914691
ZNF770	0.692202	10.5061	3.8061	0.000464733	0.0267328	-0.103519
CHMP1A	0.215393	8.23721	3.80598	0.000464893	0.0267328	-0.103827
PRDX2	0.811209	11.8819	3.80035	0.000472756	0.0269701	-0.118916
SPIC	-0.276594	3.54602	-3.79995	0.000473318	0.0269701	-0.119984
ZC3H10	0.240441	7.10577	3.7998	0.000473529	0.0269701	-0.120386
POMGNT2	0.434958	8.15692	3.79678	0.000477797	0.0271271	-0.128457
CAMP	-0.459756	6.84573	-3.79508	0.000480223	0.0271788	-0.133012
FTCDNL1	-0.64368	5.5401	-3.79343	0.000482587	0.0272267	-0.137428
RAB39B	1.08421	6.10302	3.79175	0.000484993	0.0272651	-0.141902
KLHL14	2.40921	9.60223	3.78871	0.000489393	0.0272651	-0.150024
HHAT	0.694209	7.13987	3.78818	0.000490167	0.0272651	-0.151446
MBD3	0.236101	8.5641	3.78788	0.000490605	0.0272651	-0.15225
FAM193B	0.439595	8.24895	3.7877	0.000490867	0.0272651	-0.152728
MATCAP2	1.28839	7.3309	3.78574	0.000493743	0.027304	-0.157983
SLAIN1	1.60744	7.99979	3.78367	0.000496788	0.027304	-0.163511
LINC03013	-0.411485	4.80882	-3.78281	0.000498055	0.027304	-0.165803
NLRC4	-0.771478	5.75341	-3.78142	0.000500109	0.027304	-0.169503
N4BP2L2-IT2	-0.188344	5.25226	-3.78132	0.000500256	0.027304	-0.169768
ZFP3	0.580611	7.436	3.78048	0.000501508	0.027304	-0.172015
TCTE1	-0.24589	5.11253	-3.77947	0.000503012	0.027304	-0.174708
IGF2BP2	0.989177	10.3252	3.77898	0.000503741	0.027304	-0.17601
PPP2R1A	0.379852	7.76646	3.77412	0.000511067	0.0276176	-0.188992
BAG2	-1.17266	7.76048	-3.77018	0.000517078	0.0278586	-0.199505
CCDC81	-0.302972	4.89483	-3.76811	0.000520262	0.0279462	-0.205024
UBFD1	0.608047	9.72709	3.7641	0.000526477	0.0281956	-0.2157
DRAM2	-0.761152	9.46965	-3.75965	0.000533474	0.0283223	-0.227567
SCAP	0.371739	8.68484	3.75812	0.0005359	0.0283223	-0.231645
EID1	0.412352	11.1859	3.75791	0.000536231	0.0283223	-0.232201
LOC105379362	-0.69314	4.83739	-3.75694	0.00053777	0.0283223	-0.234776
SNX2	-0.348131	9.86484	-3.75685	0.00053792	0.0283223	-0.235026
PM20D2	0.713852	9.54345	3.7566	0.000538314	0.0283223	-0.235686
RNF115	-0.316414	8.70136	-3.75089	0.000547492	0.0287209	-0.25088
RAI1	0.783916	10.5415	3.74709	0.000553683	0.0287634	-0.260984
KMT2B	0.251799	7.35751	3.74643	0.000554769	0.0287634	-0.262745
SYTL4	-0.241556	5.22243	-3.74625	0.00055507	0.0287634	-0.263233
GTF3C1	0.414357	8.77749	3.74464	0.000557717	0.0287634	-0.267508
CUL5	0.391588	10.2085	3.7435	0.000559599	0.0287634	-0.270537
TSG101	0.33201	10.1984	3.743	0.000560431	0.0287634	-0.27187
UMPS	0.31662	5.10044	3.7427	0.000560924	0.0287634	-0.272661
ABI2	0.787388	11.0829	3.74258	0.000561128	0.0287634	-0.272987
TMEM231	0.83539	7.97796	3.73842	0.000568063	0.0287725	-0.284025
DCAF7	0.30994	10.024	3.73796	0.000568835	0.0287725	-0.285245
GZMB	-1.69353	6.7839	-3.73796	0.000568839	0.0287725	-0.285251
WBP11	0.378078	10.1003	3.73734	0.000569886	0.0287725	-0.286903
TTC30A	1.00085	7.18253	3.73645	0.000571383	0.0287725	-0.289261
UNC5A	0.198787	6.48234	3.73593	0.000572272	0.0287725	-0.290657
CREB3L2	-0.428043	6.69704	-3.7338	0.000575885	0.0287725	-0.296312
HVCN1	-0.488042	7.94805	-3.73315	0.000576986	0.0287725	-0.298028
ZNF17	0.189477	5.85688	3.73254	0.000578029	0.0287725	-0.299651
OSBPL8	-0.406151	11.0471	-3.73198	0.000578995	0.0287725	-0.30115
ENKD1	0.462737	7.46356	3.73163	0.000579589	0.0287725	-0.302073
SLC49A3	-0.486833	5.41807	-3.73022	0.000582008	0.0287725	-0.305813
ME2	-0.606532	10.2036	-3.73013	0.000582153	0.0287725	-0.306037
ACVR2B	1.35485	9.24152	3.72874	0.000584549	0.0288115	-0.309727
NAA30	0.445733	8.92171	3.72696	0.000587643	0.028869	-0.314469
TRIM27	0.416141	9.23539	3.72621	0.000588933	0.028869	-0.31644
LNC-LBCS	0.278336	4.21314	3.72515	0.000590793	0.0288812	-0.319272
BCORL1	0.238909	8.29161	3.72319	0.000594207	0.0289692	-0.324448
LOC101928491	-0.151082	3.9552	-3.72109	0.000597908	0.0290706	-0.330025
ZNF33B	0.414718	6.33056	3.71937	0.000600946	0.0291394	-0.334578
FXR1	0.640472	9.72682	3.71701	0.000605144	0.0292638	-0.340829
MARVELD2	1.35391	8.93886	3.71374	0.000611007	0.0294679	-0.34949
E4F1	0.277993	7.69551	3.70953	0.000618649	0.0297565	-0.360653
ADAMTS2	-1.45537	7.54489	-3.70337	0.000629974	0.0299195	-0.376941
MDFIC	-0.514082	4.57254	-3.70257	0.000631471	0.0299195	-0.379073
SLCO1B1	-0.197381	4.85255	-3.70253	0.000631539	0.0299195	-0.379169
KIAA1958	1.07636	8.19039	3.70212	0.000632301	0.0299195	-0.380252
SFTPA2	-0.180372	4.75813	-3.70195	0.000632625	0.0299195	-0.380713
SLC6A7	-0.243538	6.47386	-3.70178	0.000632931	0.0299195	-0.381146
VDAC3	0.296795	12.0577	3.70136	0.00063371	0.0299195	-0.382251
NEO1	0.899616	9.14451	3.69967	0.000636883	0.0299679	-0.386735
CNTN5	2.08907	6.0611	3.69864	0.000638822	0.0299679	-0.389464
ACKR4	-0.532109	4.2954	-3.69786	0.000640283	0.0299679	-0.391516
COL3A1	-1.6744	7.97957	-3.69726	0.000641418	0.0299679	-0.393106
LCOR	0.637063	9.46385	3.69626	0.000643307	0.0299781	-0.395746
PABPN1	0.768058	8.38035	3.69465	0.000646359	0.0300423	-0.399994
ZNF747	0.418589	6.43161	3.69295	0.000649611	0.0300766	-0.404501
CINP	-0.305732	6.73343	-3.69196	0.000651495	0.0300766	-0.4071
BORCS5	-0.356864	7.1982	-3.69163	0.000652125	0.0300766	-0.407968
SELL	-1.53389	6.65442	-3.68866	0.000657854	0.030178	-0.41582
PCDHB6	1.78854	7.1536	3.68687	0.000661332	0.030178	-0.420553
TPP1	-0.267484	7.12207	-3.68595	0.000663116	0.030178	-0.422971
THAP10	0.838899	7.81454	3.68585	0.00066331	0.030178	-0.423234
LARGE1	0.198179	5.29254	3.6858	0.000663405	0.030178	-0.423362
LINC01943	-0.413504	5.54739	-3.68528	0.000664418	0.030178	-0.424731
KIAA0232	0.425761	10.1269	3.68343	0.000668042	0.030266	-0.429614
RAP1GDS1	-0.431673	9.01332	-3.68176	0.000671337	0.0302943	-0.43403
ZNF75A	0.701502	9.01051	3.6814	0.000672044	0.0302943	-0.434975
JRK	0.167334	7.66995	3.67494	0.000684932	0.0307979	-0.452022
DNAJC30	0.244138	7.95045	3.67217	0.000690511	0.030848	-0.459302
IGF2-AS	0.556785	7.48622	3.67183	0.000691214	0.030848	-0.460216
LINC03031	-0.223378	5.27579	-3.67142	0.000692049	0.030848	-0.461299
MACROH2A1	-0.819607	9.10397	-3.67099	0.000692923	0.030848	-0.462431
KSR2	0.381463	5.09771	3.66888	0.000697223	0.0309625	-0.467982
MRPS2	0.390724	7.90506	3.66701	0.000701063	0.0310445	-0.47291
USP30	0.582891	8.90174	3.6663	0.000702529	0.0310445	-0.474785
ZNF614	0.783135	8.36016	3.66069	0.000714172	0.0313232	-0.489533
LOC102723665	0.53537	6.30411	3.65925	0.000717193	0.0313232	-0.49332
CNOT7	0.500463	11.52	3.65916	0.000717376	0.0313232	-0.493548
FBXW2	-0.386064	7.97039	-3.65803	0.000719768	0.0313232	-0.496534
IKBIP	-0.762007	7.53449	-3.65722	0.000721468	0.0313232	-0.498651
LINC00938	1.37605	10.0163	3.65722	0.000721484	0.0313232	-0.498671
PODN	-0.422312	6.5311	-3.65674	0.000722504	0.0313232	-0.499938
GHRHR	-0.178591	4.663	-3.65628	0.000723479	0.0313232	-0.501148
SET	0.454979	11.7085	3.65538	0.000725377	0.0313232	-0.503498
FAF1	0.286316	5.29324	3.65495	0.000726294	0.0313232	-0.504632
RAB9A	-0.528476	9.69412	-3.64857	0.000739999	0.0313483	-0.521399
PON2	0.760852	10.788	3.64816	0.000740885	0.0313483	-0.522473
SF3B2	0.316462	9.9841	3.64787	0.000741513	0.0313483	-0.523233
BTLA	-0.471064	5.14757	-3.64752	0.000742268	0.0313483	-0.524146
ZBTB46	0.986039	8.3035	3.64734	0.000742658	0.0313483	-0.524616
LINC00628	0.174289	5.99233	3.64651	0.000744472	0.0313483	-0.526805
ST6GAL1	0.729167	9.95508	3.64631	0.000744915	0.0313483	-0.527338
ZNF16	0.364816	7.94681	3.64573	0.000746178	0.0313483	-0.528857
CBX5	1.11646	10.0246	3.64379	0.000750429	0.0313483	-0.533952
MARCHF6	0.53189	11.3722	3.64345	0.000751174	0.0313483	-0.534843
ZNF594	0.970075	6.88695	3.64316	0.000751818	0.0313483	-0.53561
ATAD1	0.306657	10.1371	3.64258	0.000753094	0.0313483	-0.537131
TRIM8	0.412236	6.99461	3.64244	0.000753392	0.0313483	-0.537487
GNPTAB	-0.514927	6.46837	-3.64207	0.000754217	0.0313483	-0.538468
FGD2	-0.423998	7.18449	-3.6417	0.000755035	0.0313483	-0.53944
SLC4A8	0.383471	6.6817	3.64096	0.000756661	0.0313483	-0.541369
CPLANE1	0.761727	5.45858	3.64062	0.000757427	0.0313483	-0.542276
EYA2	-1.1016	5.92305	-3.63915	0.000760679	0.0313483	-0.546118
EHMT2	0.648016	6.7134	3.63825	0.000762684	0.0313483	-0.548478
DGKI	-0.327576	4.50892	-3.63638	0.000766862	0.0313483	-0.553377
RPS15A	0.897174	9.39752	3.63537	0.000769152	0.0313483	-0.556051
SETDB1	0.565071	8.32166	3.635	0.000769966	0.0313483	-0.557
DNALI1	0.829492	7.84395	3.63459	0.000770895	0.0313483	-0.558081
SH3RF1	0.768005	9.50568	3.63338	0.000773638	0.0313483	-0.561266
RREB1	-0.380889	6.4488	-3.63273	0.00077511	0.0313483	-0.56297
PIP4K2B	0.450886	8.62742	3.63253	0.00077555	0.0313483	-0.563479
ZNF506	0.624316	7.90614	3.63169	0.000777456	0.0313483	-0.56568
DKK2	-1.62734	4.75071	-3.63167	0.000777505	0.0313483	-0.565737
MZF1	0.435337	8.72822	3.63165	0.000777551	0.0313483	-0.565789
ARHGEF28	0.78305	8.05512	3.6302	0.000780865	0.0313483	-0.569602
LOC105378231	-0.200044	4.22367	-3.63012	0.000781042	0.0313483	-0.569806
SFMBT1	0.267844	4.5517	3.62802	0.000785838	0.031408	-0.575294
UBE2H	0.463051	9.94067	3.62794	0.00078603	0.031408	-0.575514
ZNF213-AS1	0.46063	5.66986	3.62446	0.000794053	0.0314363	-0.584618
LRRC14	0.282389	7.42018	3.62434	0.000794343	0.0314363	-0.584944
GCN1	0.348551	8.88554	3.62425	0.000794552	0.0314363	-0.585181
FAM186B	0.226489	5.48612	3.62416	0.000794747	0.0314363	-0.585401
ZNF507	0.603958	9.28617	3.62361	0.000796035	0.0314363	-0.586852
TCL1A	-0.854828	5.76913	-3.62232	0.00079903	0.0314363	-0.590218
STX12	-0.484101	9.57215	-3.62231	0.000799051	0.0314363	-0.590242
AMIGO1	0.623731	6.75016	3.62089	0.000802373	0.0314363	-0.593961
GLO1	0.419741	10.8754	3.62083	0.000802511	0.0314363	-0.594115
INTS15	0.33354	8.62417	3.61856	0.000807868	0.0314376	-0.600079
RPRD1A	0.591079	10.2096	3.6183	0.000808475	0.0314376	-0.600752
RPL27A	0.719431	5.95044	3.61774	0.000809797	0.0314376	-0.602216
PRMT6	0.554579	8.55436	3.61738	0.000810647	0.0314376	-0.603157
LOC100506730	0.635042	7.96258	3.6171	0.000811305	0.0314376	-0.603885
STX7	-0.538571	9.30001	-3.61547	0.000815177	0.0314643	-0.608152
FLYWCH2	0.294481	7.26216	3.61533	0.000815502	0.0314643	-0.608509
PRKDC	0.665113	9.56321	3.61456	0.000817341	0.0314676	-0.610528
DOK3	-0.263745	6.14061	-3.61254	0.000822165	0.0315615	-0.615802
COL4A6	1.45842	7.82408	3.61207	0.000823299	0.0315615	-0.617037
TMEM63C	0.25232	4.91484	3.60631	0.000837242	0.0318816	-0.632087
HNRNPA0	0.606713	12.0303	3.60619	0.000837542	0.0318816	-0.632408
LOC101929622	-0.140749	4.10636	-3.60572	0.000838696	0.0318816	-0.633642
PRKAR1A	0.429707	12.8347	3.60502	0.000840404	0.0318816	-0.635465
RBPMS2	0.71031	8.44514	3.60488	0.000840742	0.0318816	-0.635826
YAP1	0.573671	11.1789	3.60394	0.000843039	0.0318816	-0.63827
ATG12	-0.348534	9.72043	-3.60319	0.000844884	0.0318816	-0.640229
TRIP11	-0.397141	7.71022	-3.6028	0.000845864	0.0318816	-0.641268
DPP10	2.17481	6.66244	3.60154	0.000848976	0.0319318	-0.644558
GATD1	0.319778	7.88898	3.60054	0.000851436	0.0319448	-0.647151
RRN3P2	-0.673719	5.00626	-3.59996	0.000852882	0.0319448	-0.648671
ZNF252P	0.524872	7.66971	3.5981	0.000857509	0.0320512	-0.653519
RUNDC1	0.497786	7.82523	3.59607	0.000862597	0.0321743	-0.658819
FARSA	0.232539	7.95117	3.59426	0.000867151	0.0322771	-0.663536
RALGPS1	0.874059	7.36793	3.59272	0.000871044	0.0323302	-0.667549
LSMEM2	-0.243823	6.0977	-3.59227	0.000872181	0.0323302	-0.668718
HMG20A	0.560081	9.36287	3.58933	0.000879681	0.0325409	-0.676388
ZNF777	0.643001	7.86378	3.58712	0.000885372	0.0326841	-0.682164
EMC1	0.355348	6.80734	3.58476	0.000891453	0.032841	-0.688295
RPS6KA6	0.86356	6.82607	3.58163	0.000899599	0.0329602	-0.696443
DACH1	1.66176	11.0851	3.58161	0.000899651	0.0329602	-0.696495
SPCS3	-0.516405	7.56882	-3.5814	0.0009002	0.0329602	-0.697041
WDTC1	0.264413	8.24603	3.57824	0.0009085	0.0331963	-0.70526
CPSF1	0.501343	8.55454	3.57404	0.000919676	0.0335029	-0.716209
SAG	-0.211849	5.07313	-3.57295	0.000922581	0.0335029	-0.719033
PIEZO2	-0.833624	7.15793	-3.57151	0.000926456	0.0335029	-0.722786
RIOK2	0.649145	7.41706	3.5712	0.000927278	0.0335029	-0.72358
PIK3CA	-0.497357	8.74079	-3.57091	0.00092805	0.0335029	-0.724325
PHC1	0.572596	9.21994	3.5709	0.000928095	0.0335029	-0.724369
IRGQ	0.283242	8.80749	3.56747	0.000937368	0.0337195	-0.733271
DNAAF4	0.874212	6.80534	3.56729	0.000937854	0.0337195	-0.733734
CLIC2	-1.36016	7.15751	-3.56658	0.000939798	0.0337218	-0.735589
TSPY26P	-0.202211	5.27586	-3.56576	0.000942029	0.0337344	-0.737711
CDH15	0.320362	6.0645	3.56395	0.00094701	0.0338452	-0.742432
BTG2-DT	-0.167607	5.73499	-3.56124	0.000954481	0.0340444	-0.749467
DHRS2	2.04698	6.9304	3.55835	0.000962488	0.0342619	-0.756946
FNDC1-AS1	-0.793172	5.52255	-3.55668	0.000967166	0.0343603	-0.761286
SMARCA5	0.41674	10.4541	3.55473	0.000972652	0.0344868	-0.766348
CABIN1	0.180677	7.42177	3.55157	0.000981583	0.0347349	-0.77453
LINC03002	-0.334245	5.69257	-3.54993	0.000986275	0.0347527	-0.778797
OXNAD1	-0.392234	7.79454	-3.54925	0.000988214	0.0347527	-0.780555
KCTD1	0.939762	9.03982	3.54904	0.000988822	0.0347527	-0.781105
VAV2	0.401342	8.32466	3.54835	0.000990801	0.0347527	-0.782895
IKZF4	0.796388	8.06903	3.54801	0.000991773	0.0347527	-0.783773
ZMYM2	0.754249	8.95849	3.54679	0.000995281	0.0348077	-0.786932
CD4	-0.384572	6.76149	-3.54271	0.00100711	0.0350045	-0.797505
RBPJ	-0.494363	6.54133	-3.54094	0.00101227	0.0350045	-0.802077
CPLX1	0.626161	5.14555	3.54079	0.0010127	0.0350045	-0.80246
ZBTB44	0.526252	11.2078	3.54077	0.00101277	0.0350045	-0.802521
HTR2A	-0.817196	5.74045	-3.5404	0.00101387	0.0350045	-0.803489
SPPL2B	0.217303	7.0381	3.54018	0.00101451	0.0350045	-0.804053
EPYC	-1.47029	3.99439	-3.54016	0.00101457	0.0350045	-0.804106
ZNF229	0.738722	5.83421	3.53738	0.00102274	0.0352186	-0.811281
MTX2	0.379817	9.60426	3.53521	0.00102917	0.0353724	-0.816895
SPAG16	0.627231	9.35787	3.53435	0.00103175	0.035391	-0.819134
WT1-AS	1.03943	7.97893	3.53348	0.00103436	0.035391	-0.821392
MAP2	2.05451	9.60699	3.5313	0.00104089	0.035391	-0.827018
LMCD1	-1.22718	5.96443	-3.53089	0.00104213	0.035391	-0.828087
ZNF875	0.480301	7.41182	3.53017	0.00104429	0.035391	-0.829937
GABBR1	0.541771	7.31579	3.52989	0.00104514	0.035391	-0.830667
ZNF682	1.084	7.18388	3.52974	0.0010456	0.035391	-0.831057
ACTG1P17	0.173167	5.96253	3.52949	0.00104635	0.035391	-0.831702
KCNQ1DN	0.180151	6.25113	3.52912	0.00104747	0.035391	-0.832658
CXCL9	-1.46272	7.45244	-3.52792	0.00105111	0.0354474	-0.835764
PTK2	0.369026	10.0904	3.52541	0.00105875	0.0356381	-0.842245
HNRNPL	0.376184	10.0088	3.52317	0.00106561	0.0357519	-0.84802
IL7R	-1.5106	7.2111	-3.52301	0.00106612	0.0357519	-0.848446
NAT8L	0.272913	7.4989	3.52108	0.00107208	0.0358846	-0.853429
MPP1	-1.0535	8.79227	-3.51881	0.00107912	0.036053	-0.859282
RPRM	1.00823	7.19355	3.51756	0.001083	0.0360644	-0.862496
AMN1	0.583871	7.70192	3.51683	0.00108529	0.0360644	-0.864386
IRF2BPL	0.466587	12.0739	3.51677	0.00108549	0.0360644	-0.864547
COL8A1	-2.12536	9.02697	-3.5155	0.00108947	0.0361296	-0.867817
KDELR1	0.298702	11.2938	3.51464	0.00109217	0.0361509	-0.870036
ZC3H4	0.401272	9.87651	3.51402	0.00109414	0.0361509	-0.871645
GIMAP1	-0.802438	7.36179	-3.51231	0.00109954	0.036201	-0.876047
THUMPD1	0.409649	9.79191	3.51114	0.00110324	0.036201	-0.879055
AJUBA	1.08023	9.44004	3.51021	0.00110621	0.036201	-0.881457
MTG1	0.365821	8.2466	3.50997	0.00110698	0.036201	-0.882077
VGLL3	-1.81884	5.71602	-3.50955	0.0011083	0.036201	-0.883148
LETM1	0.379731	7.64801	3.50944	0.00110866	0.036201	-0.883436
VMA21	0.428529	9.88693	3.50893	0.00111031	0.036201	-0.884768
DYNC2I2	0.579715	8.01277	3.50841	0.00111196	0.036201	-0.886092
ECEL1	0.952244	7.30364	3.50717	0.00111595	0.036201	-0.88929
ADAMTS12	-0.671082	7.40623	-3.50673	0.00111735	0.036201	-0.890412
CEP41	1.20539	8.35782	3.50658	0.00111785	0.036201	-0.890814
PCSK1N	0.613571	7.7251	3.50413	0.00112577	0.0363917	-0.897124
LRRC41	0.308008	8.14702	3.50336	0.00112826	0.0364066	-0.899099
WASF3	1.6703	10.6331	3.50199	0.00113274	0.0364726	-0.902642
DPF2	0.513969	9.38996	3.50089	0.00113632	0.0364726	-0.905463
ZBTB26	0.885016	8.76341	3.50086	0.0011364	0.0364726	-0.90553
MLLT6	0.531129	8.3435	3.49877	0.00114326	0.0364817	-0.91091
ELMOD1	0.207771	5.25401	3.49869	0.00114352	0.0364817	-0.911111
SLC30A9	0.404753	10.2592	3.4984	0.00114448	0.0364817	-0.911858
UTP6	-0.286993	9.26417	-3.49746	0.00114758	0.0364817	-0.914276
PHETA2	-0.361717	7.27841	-3.4969	0.00114944	0.0364817	-0.915723
HPS5	-0.525094	8.83376	-3.49579	0.00115313	0.0364817	-0.918592
CLEC4C	-0.304916	3.96916	-3.49507	0.00115551	0.0364817	-0.920435
TCEAL2	1.95397	8.5638	3.4945	0.00115741	0.0364817	-0.921904
GNAZ	0.397262	6.93694	3.49372	0.00115999	0.0364817	-0.923894
ZSWIM5	0.820991	7.03296	3.49332	0.00116136	0.0364817	-0.924946
RXRB	0.302867	8.67754	3.49331	0.00116139	0.0364817	-0.924972
YTHDF3	0.266462	11.281	3.49299	0.00116244	0.0364817	-0.925776
ATPAF1	0.694202	7.99742	3.49279	0.00116312	0.0364817	-0.926302
SLC7A8	0.612966	6.55365	3.49105	0.00116894	0.0366004	-0.930765
COL5A1	-1.32869	8.70915	-3.49022	0.00117173	0.0366088	-0.932895
MYEF2	1.26345	7.89356	3.48934	0.00117472	0.0366088	-0.935169
NCOA2	0.362028	10.1648	3.48916	0.00117534	0.0366088	-0.935638
NFKB1	-0.608447	8.00472	-3.48728	0.00118171	0.0367072	-0.94047
MIIP	0.207542	7.69775	3.48702	0.00118258	0.0367072	-0.941132
CHST11	-0.684423	8.0493	-3.48582	0.00118667	0.0367404	-0.944215
TTC30B	1.02029	7.60046	3.48525	0.0011886	0.0367404	-0.945666
GPATCH8	0.338227	8.78751	3.4849	0.0011898	0.0367404	-0.946566
XPR1	0.533231	9.41069	3.48369	0.00119393	0.0368047	-0.949665
KLHL11	0.666205	10.0834	3.48274	0.0011972	0.0368118	-0.952105
MATR3	0.591274	7.96626	3.48243	0.00119827	0.0368118	-0.952903
EID3	0.753998	5.68915	3.48026	0.00120575	0.0369148	-0.958468
LINC02175	0.294188	6.97463	3.47966	0.00120784	0.0369148	-0.960017
NDFIP2	0.56117	9.66953	3.47958	0.00120814	0.0369148	-0.960236
RANBP2	0.510439	9.30643	3.47908	0.00120985	0.0369148	-0.961499
ARL6IP6	0.61403	10.538	3.47641	0.00121917	0.0370967	-0.968357
ZNF527	-0.201841	7.47973	-3.47619	0.00121995	0.0370967	-0.968924
NUDT21	0.627492	10.8575	3.47527	0.00122318	0.0371047	-0.971291
MFAP5	-1.38188	5.10282	-3.47493	0.00122435	0.0371047	-0.972141
MCPH1-DT	0.677828	6.26021	3.47409	0.00122731	0.0371319	-0.974303
UBE2Q1	0.562261	6.88427	3.47311	0.00123077	0.0371738	-0.976816
HACD3	0.459526	11.6269	3.4719	0.00123505	0.0371791	-0.979919
ZHX2	0.620851	8.85114	3.47189	0.00123509	0.0371791	-0.979944
TMTC4	0.716614	9.35482	3.4711	0.00123789	0.037201	-0.981968
MPV17	-0.513726	8.03956	-3.47019	0.00124113	0.0372359	-0.984302
CERT1	-0.579759	9.2951	-3.46885	0.0012459	0.0373167	-0.987729
WIZ	0.33038	7.62399	3.46766	0.00125015	0.0373817	-0.990774
ZFR	0.310931	11.3102	3.46625	0.00125523	0.037471	-0.994392
EPB41L5	1.20621	9.26361	3.46446	0.00126168	0.0376011	-0.998972
RHOJ	-0.421439	6.96898	-3.46015	0.00127736	0.037922	-1.01
KLC4	0.244764	7.36067	3.45922	0.00128079	0.037922	-1.01239
CDH2	1.08615	10.757	3.45902	0.00128152	0.037922	-1.0129
PPP2R2A	0.304521	9.92028	3.45744	0.00128734	0.037922	-1.01695
SETD1A	0.249508	6.17786	3.45743	0.00128736	0.037922	-1.01697
GPR27	1.19794	9.27419	3.4573	0.00128785	0.037922	-1.01731
SMARCD1	0.43748	7.60108	3.45723	0.00128809	0.037922	-1.01747
FAM27E3	0.397287	6.95839	3.45637	0.00129126	0.037922	-1.01967
B4GALNT3	0.657068	6.39305	3.45632	0.00129148	0.037922	-1.01981
TXLNG	0.462803	8.46742	3.45426	0.00129909	0.0380046	-1.02506
GRIA1	-0.314698	4.06245	-3.45398	0.00130015	0.0380046	-1.02579
ZNF677	0.774949	8.98628	3.45347	0.00130203	0.0380046	-1.02708
EFR3B	0.648048	7.57231	3.45328	0.00130276	0.0380046	-1.02758
CLDN12	0.54366	9.47673	3.45074	0.00131225	0.0380659	-1.03406
ODC1	0.946286	11.8336	3.44998	0.0013151	0.0380659	-1.036
ARHGEF5	0.484411	7.36341	3.44992	0.00131533	0.0380659	-1.03615
WNK3	0.852548	7.35711	3.44983	0.00131568	0.0380659	-1.03639
IGSF9B	0.31104	6.39107	3.44939	0.00131732	0.0380659	-1.0375
MAP9	0.6819	9.17266	3.44932	0.00131759	0.0380659	-1.03769
C11orf58	0.311101	11.8553	3.44816	0.00132198	0.0381313	-1.04066
ANKRD46	0.749405	9.48143	3.44727	0.00132535	0.038167	-1.04293
SLC41A3	0.464593	8.75162	3.44604	0.00133001	0.03824	-1.04606
IDH3A	-0.294385	6.20563	-3.44469	0.00133517	0.0383045	-1.04952
KLRG1	-0.445608	6.51394	-3.44433	0.00133653	0.0383045	-1.05043
GFOD2	0.239045	7.18753	3.44351	0.00133967	0.0383332	-1.05252
L3HYPDH	-0.505204	7.06641	-3.44057	0.001351	0.0385738	-1.06004
FZD3	1.12848	8.65275	3.43899	0.00135709	0.0385738	-1.06405
CACNB3	0.784084	8.34408	3.43846	0.00135916	0.0385738	-1.06542
CNTNAP1	-0.35918	7.25189	-3.43779	0.00136174	0.0385738	-1.06711
ABCA3	0.244584	6.94679	3.4376	0.00136251	0.0385738	-1.06762
CCNI	0.30242	12.193	3.43754	0.00136272	0.0385738	-1.06775
CLEC4D	-0.243684	4.54186	-3.43718	0.00136412	0.0385738	-1.06866
CXCL12	-0.930347	11.2471	-3.43683	0.00136551	0.0385738	-1.06958
FAM86B3P	0.188874	5.82927	3.43593	0.001369	0.0385738	-1.07185
USP7	0.460701	10.4686	3.43579	0.00136957	0.0385738	-1.07223
HNRNPLL	0.50467	7.96519	3.43367	0.00137788	0.0386695	-1.07763
CD200R1	-0.592535	5.99974	-3.43348	0.00137861	0.0386695	-1.0781
TRO	0.534742	7.14948	3.43279	0.00138134	0.0386695	-1.07986
R3HDM2	0.301012	8.89423	3.43273	0.00138159	0.0386695	-1.08002
NELFB	0.322931	8.51972	3.4316	0.00138605	0.0387296	-1.0829
BRD4	0.48532	9.36837	3.43109	0.00138806	0.0387296	-1.08419
FBXO21	0.813029	9.94573	3.42955	0.00139418	0.0388185	-1.08812
ING2-DT	-0.219274	5.09689	-3.4292	0.00139557	0.0388185	-1.08901
JADE3	0.747533	8.57505	3.42648	0.00140646	0.0390608	-1.09594
HEXB	-0.908454	11.0139	-3.42441	0.00141479	0.0390976	-1.10121
PHF7	-0.199901	4.93532	-3.42342	0.00141879	0.0390976	-1.10373
LAX1	-0.413599	5.34786	-3.42284	0.00142114	0.0390976	-1.10521
KMT5B	0.701116	8.65699	3.42269	0.00142175	0.0390976	-1.10559
ZNF776	0.676726	9.60118	3.42257	0.00142222	0.0390976	-1.10588
C1GALT1C1L	1.11865	6.51	3.42244	0.00142274	0.0390976	-1.10621
CRCP	0.341953	8.59234	3.42237	0.00142304	0.0390976	-1.1064
RNF227	0.419752	7.10995	3.42089	0.00142905	0.0391577	-1.11015
PCM1	0.951168	7.93759	3.42073	0.00142968	0.0391577	-1.11055
SMC1A	0.477357	10.199	3.42008	0.00143237	0.0391577	-1.11223
GBF1	0.201954	7.05582	3.41969	0.00143395	0.0391577	-1.11321
CDCP1	-0.584422	6.35791	-3.41904	0.0014366	0.0391702	-1.11486
ANTXR2	-0.886203	9.75	-3.41838	0.00143929	0.0391842	-1.11653
CLEC12A	-0.728898	4.77641	-3.41781	0.00144166	0.0391891	-1.118
VEZF1	0.535606	10.3003	3.41377	0.00145834	0.0395331	-1.12826
SMYD5	0.20525	6.25729	3.41331	0.00146025	0.0395331	-1.12942
THAP5	0.608241	9.05517	3.4127	0.00146278	0.0395331	-1.13097
CARMN	-0.688696	7.05422	-3.41262	0.00146313	0.0395331	-1.13118
CS	0.282855	10.058	3.41156	0.00146757	0.0395935	-1.13388
DNAJC22	0.432288	7.24977	3.41007	0.00147379	0.0396504	-1.13765
MMP13	-0.170698	4.48566	-3.41	0.0014741	0.0396504	-1.13784
PCMT1	0.446154	10.5124	3.40882	0.00147903	0.0396678	-1.14082
RER1	0.245649	7.43148	3.40879	0.00147917	0.0396678	-1.1409
IP6K1	0.270618	8.66226	3.40633	0.00148956	0.039887	-1.14715
ELAVL1	0.383474	11.4845	3.40309	0.00150336	0.040056	-1.15537
SLA	-0.95017	8.79911	-3.40298	0.00150384	0.040056	-1.15566
ARNT2	0.894042	8.21547	3.40286	0.00150436	0.040056	-1.15596
SRP14	0.344066	12.7837	3.40275	0.00150481	0.040056	-1.15623
TRAV22	-0.139638	3.65404	-3.39989	0.00151712	0.040324	-1.16349
LGALS3	-0.417179	6.05927	-3.39909	0.00152057	0.0403301	-1.16552
CSNK1G2	0.284796	9.27839	3.39879	0.00152185	0.0403301	-1.16627
SVIL-AS1	-0.306353	6.89205	-3.39496	0.0015385	0.0406545	-1.17597
LOC646903	1.22921	6.71395	3.39408	0.00154235	0.0406545	-1.1782
ZNF844	0.678741	7.89649	3.39358	0.00154457	0.0406545	-1.17948
TNRC6A	0.620335	9.49737	3.39347	0.00154506	0.0406545	-1.17976
TUSC3	0.940702	7.94802	3.39334	0.0015456	0.0406545	-1.18007
RANBP10	0.35466	6.97238	3.39249	0.00154935	0.0406545	-1.18223
ZFHX4	-0.625166	6.30412	-3.39235	0.00154995	0.0406545	-1.18258
SH2D4A	0.452235	7.0822	3.39107	0.00155561	0.0407433	-1.18583
VPS51	0.371197	9.48194	3.39039	0.00155862	0.040762	-1.18755
SIGLEC1	-0.635238	7.39632	-3.3891	0.00156436	0.040762	-1.19083
GSN	-0.285949	6.2669	-3.38906	0.0015645	0.040762	-1.1909
TMEM178A	1.52456	9.13981	3.38775	0.00157033	0.040762	-1.19422
SLC38A6	-1.14519	8.74921	-3.38715	0.00157302	0.040762	-1.19575
DTNA	1.15637	8.00737	3.38667	0.00157514	0.040762	-1.19695
LILRB5	-0.98857	6.66583	-3.38649	0.00157597	0.040762	-1.19742
CNNM3	0.751956	5.96221	3.38646	0.00157611	0.040762	-1.1975
RBM15B	0.294669	8.59791	3.38631	0.00157677	0.040762	-1.19787
ACTR3B	0.809022	7.45112	3.38507	0.00158235	0.0407775	-1.20102
C15orf61	0.351061	9.21285	3.38477	0.00158369	0.0407775	-1.20178
PI4KB	0.234204	7.07467	3.38455	0.00158468	0.0407775	-1.20233
OBSL1	0.516858	8.58595	3.38415	0.00158646	0.0407775	-1.20333
SKIC3	-0.564938	6.46298	-3.3806	0.00160252	0.0411222	-1.21231
ROGDI	0.389576	6.68728	3.38018	0.00160446	0.0411222	-1.21338
ZNF335	0.134255	7.55359	3.37946	0.00160774	0.0411475	-1.2152
VPS26B	0.286695	7.90843	3.37827	0.00161315	0.0412202	-1.2182
PLAC8	-1.25877	7.40024	-3.37783	0.00161517	0.0412202	-1.21931
FGD1	0.532647	7.40961	3.37684	0.00161969	0.0412768	-1.2218
LOC105371414	-0.204562	4.67073	-3.37594	0.00162384	0.0413238	-1.22408
SGTB	-0.566812	8.63376	-3.37453	0.00163034	0.0414305	-1.22764
EGFL6	-1.55516	6.88062	-3.37316	0.00163667	0.0415326	-1.2311
RAB7B	-0.823926	6.16329	-3.37049	0.00164912	0.0417894	-1.23785
AMBRA1	0.43868	8.37743	3.36864	0.00165778	0.041942	-1.24251
GUSB	-0.504473	9.9243	-3.36821	0.00165982	0.041942	-1.24361
GSK3A	0.233225	8.66701	3.36682	0.00166636	0.0420229	-1.24711
RANBP6	0.518192	9.39058	3.36653	0.00166771	0.0420229	-1.24783
LRP1	-0.191304	4.00176	-3.3639	0.00168016	0.042276	-1.25446
LINC01580	-0.150351	5.42578	-3.36246	0.00168702	0.042276	-1.25808
IGFLR1	-0.534327	7.31206	-3.36217	0.0016884	0.042276	-1.25881
SGPP2	1.35767	7.55617	3.36111	0.0016935	0.042276	-1.2615
STEEP1	0.304664	7.08021	3.36102	0.00169393	0.042276	-1.26173
MIR4435-2HG	-0.283765	5.26645	-3.3608	0.00169497	0.042276	-1.26227
PAK1	0.551173	9.4036	3.36066	0.00169563	0.042276	-1.26262
PRTG	1.54515	8.54152	3.36046	0.0016966	0.042276	-1.26313
ADD1	-0.34794	6.71026	-3.3597	0.00170024	0.0423079	-1.26504
CBR3	-0.563456	6.92106	-3.35496	0.00172321	0.042739	-1.27699
GLA	-0.637612	9.19887	-3.35445	0.00172567	0.042739	-1.27826
TNFRSF19	1.603	10.7064	3.35416	0.0017271	0.042739	-1.279
TMEM209	0.626453	8.4231	3.35404	0.0017277	0.042739	-1.2793
CCDC71L	-0.683403	8.76722	-3.35356	0.00173004	0.042739	-1.28051
NHLRC2	0.568994	9.09969	3.35147	0.00174026	0.042739	-1.28575
USP22	0.43906	10.7142	3.35138	0.00174074	0.042739	-1.286
NCBP2AS2	0.332443	8.78285	3.35074	0.00174387	0.042739	-1.2876
TEX9	1.01906	6.96262	3.35067	0.00174422	0.042739	-1.28778
LOC105369477	0.643644	6.89929	3.35007	0.0017472	0.042739	-1.2893
ORM1	-0.242388	5.27379	-3.34877	0.0017536	0.042739	-1.29256
MARCKSL1	1.13909	11.4807	3.34873	0.00175381	0.042739	-1.29266
POLH-AS1	0.189775	6.01935	3.34862	0.00175433	0.042739	-1.29292
TSPYL1	0.412349	11.673	3.34852	0.00175485	0.042739	-1.29319
ENDOV	0.537983	7.18753	3.34806	0.00175713	0.042739	-1.29434
DSP	1.13125	11.0006	3.34766	0.00175913	0.042739	-1.29536
CNOT3	0.716539	6.08945	3.34756	0.00175958	0.042739	-1.29559
NOL4L	0.690457	9.13168	3.34739	0.00176044	0.042739	-1.29602
LOC284379	0.216386	6.11605	3.34536	0.00177059	0.0429273	-1.30114
REC8	0.666612	8.07574	3.34439	0.00177541	0.042986	-1.30356
ND6	0.37058	8.52921	3.34327	0.00178104	0.0430642	-1.30638
ILDR2	1.22869	7.19208	3.34274	0.00178373	0.0430712	-1.30772
GBP5	-0.505323	6.99194	-3.34124	0.00179129	0.0431955	-1.31148
SOX12	0.629253	7.10922	3.34001	0.00179752	0.0432876	-1.31457
LOC101928236	0.386283	4.9611	3.33599	0.00181799	0.0437219	-1.32465
MPP3	0.457704	6.79398	3.33441	0.00182614	0.0438591	-1.32863
HNRNPC	0.363115	8.25982	3.33367	0.00182993	0.0438879	-1.33048
BCOR	0.717024	8.37153	3.3331	0.00183287	0.0438879	-1.33191
CHAMP1	0.469036	8.36888	3.33275	0.00183468	0.0438879	-1.33278
SRGAP3	0.668711	8.10035	3.33057	0.00184599	0.0440978	-1.33825
PKD1L2	-0.204771	6.20109	-3.3298	0.00185002	0.0440978	-1.34019
DET1	0.516751	7.73219	3.32922	0.00185302	0.0440978	-1.34163
ADCK5	0.200998	6.11906	3.32917	0.00185328	0.0440978	-1.34176
MARCHF9	0.287817	7.39392	3.32794	0.0018597	0.044179	-1.34484
GFI1	-0.262798	4.5808	-3.32758	0.00186162	0.044179	-1.34575
IFT81	0.772458	9.2281	3.32597	0.00187008	0.0443212	-1.34979
LGALS1	-0.933359	11.9199	-3.32495	0.00187543	0.0443481	-1.35233
ZBTB25	-0.372884	6.04352	-3.32469	0.00187682	0.0443481	-1.35299
CNN1	-1.05796	7.06319	-3.32435	0.00187864	0.0443481	-1.35385
CNOT11	0.287547	9.24696	3.32355	0.00188286	0.0443623	-1.35585
GNL1	0.186844	8.19635	3.32309	0.00188529	0.0443623	-1.35699
EIF1AD	0.386957	8.52936	3.32205	0.00189083	0.0443623	-1.35961
PITPNM3	0.905774	6.95381	3.32095	0.00189667	0.0443623	-1.36235
KRT3	0.189746	6.17974	3.32095	0.00189668	0.0443623	-1.36235
RAB11FIP1	0.520589	7.71473	3.32061	0.00189849	0.0443623	-1.3632
ZSCAN16	0.608466	7.19036	3.31948	0.00190455	0.0443623	-1.36604
POLR3E	0.516844	8.41457	3.31931	0.00190546	0.0443623	-1.36646
HNRNPUL1	0.354153	9.81239	3.31925	0.0019058	0.0443623	-1.36662
LINC01614	-1.45625	5.75752	-3.31908	0.00190669	0.0443623	-1.36704
RUNDC3A-AS1	0.406372	3.98385	3.31826	0.00191111	0.0443623	-1.3691
NBAS	0.833857	9.74207	3.31822	0.00191133	0.0443623	-1.3692
ENTPD1	-0.820431	7.89889	-3.31821	0.00191138	0.0443623	-1.36922
LIN7C	-0.36618	7.81615	-3.31575	0.00192465	0.0445578	-1.37537
ZNF721	0.694063	9.03995	3.31572	0.00192477	0.0445578	-1.37543
TMEM119	-0.821122	5.49744	-3.31385	0.00193491	0.0447349	-1.38011
DIS3L2	1.03362	7.39096	3.3126	0.00194175	0.0447454	-1.38324
C10orf95	0.224236	6.50639	3.31231	0.00194332	0.0447454	-1.38396
CD3G	-0.868324	5.97127	-3.31195	0.00194532	0.0447454	-1.38488
HRK	0.691096	6.71742	3.31194	0.00194535	0.0447454	-1.38489
ZCCHC3	0.594987	8.99331	3.30982	0.00195698	0.044831	-1.39019
GAB3	-0.768341	6.38681	-3.30925	0.00196009	0.044831	-1.3916
ZNF431	1.02237	7.07291	3.30887	0.00196218	0.044831	-1.39255
SRRM2	0.230769	6.5272	3.30872	0.00196305	0.044831	-1.39294
ZNF48	0.325687	8.65897	3.30818	0.001966	0.044831	-1.39428
CD28	-1.25276	5.97356	-3.30778	0.0019682	0.044831	-1.39527
SUGT1	0.719025	8.24089	3.30777	0.00196829	0.044831	-1.39532
BTK	-1.05071	6.57215	-3.30763	0.00196905	0.044831	-1.39566
STAC3	-0.366794	6.5154	-3.30708	0.00197209	0.0448431	-1.39703
RAB8B	-0.501616	10.1124	-3.30648	0.00197544	0.0448626	-1.39854
SUMO1	0.621012	7.77376	3.3041	0.00198866	0.0450086	-1.40447
CCDC136	0.242463	5.70579	3.30399	0.00198928	0.0450086	-1.40475
BLACAT1	1.02157	6.04586	3.30343	0.0019924	0.0450086	-1.40614
PON1	0.16749	3.97496	3.30276	0.00199618	0.0450086	-1.40782
ZNF503	0.891642	11.1224	3.30275	0.00199619	0.0450086	-1.40783
PALM2AKAP2	-0.695614	10.4144	-3.30262	0.00199693	0.0450086	-1.40816
CCDC22	0.324459	7.277	3.30184	0.00200133	0.0450513	-1.41012
SLC35A2	0.271802	8.38325	3.29825	0.00202161	0.0454507	-1.41908
TEF	0.693323	7.85808	3.29581	0.00203545	0.0456566	-1.42515
CORT	0.323041	5.41131	3.29564	0.00203642	0.0456566	-1.42557
SP4	0.672516	9.72369	3.29529	0.00203842	0.0456566	-1.42644
LINC01210	0.292127	8.50644	3.29424	0.00204443	0.0456566	-1.42906
PNMA8A	1.18581	10.2345	3.29413	0.0020451	0.0456566	-1.42935
TCP11L1	-0.637133	5.85547	-3.29396	0.00204603	0.0456566	-1.42976
SUGCT-AS1	-1.00273	4.29858	-3.29224	0.00205595	0.0458209	-1.43405
EDC4	0.310482	7.74177	3.29158	0.00205974	0.0458483	-1.43569
SRPRB	-0.446065	8.19446	-3.29019	0.0020678	0.0459707	-1.43916
SLC22A16	-0.160428	4.38388	-3.28919	0.00207361	0.0460428	-1.44165
NXNL1	-0.257686	6.90116	-3.28812	0.00207981	0.0461233	-1.44431
SALL1	2.62581	10.0021	3.28756	0.00208306	0.0461386	-1.4457
USP9X	0.292145	9.4789	3.2854	0.00209572	0.0463616	-1.45108
CITED2	0.584982	9.29255	3.28476	0.00209949	0.0463879	-1.45268
FAXDC2	0.643863	8.97604	3.28407	0.00210355	0.0464192	-1.4544
LOC283788	1.0344	8.23941	3.28339	0.00210757	0.0464192	-1.45609
IQGAP2	-1.00936	8.97228	-3.2832	0.00210867	0.0464192	-1.45655
BCHE	-1.72171	5.97915	-3.27989	0.0021283	0.0467938	-1.46478
POGZ	0.541745	9.37873	3.2793	0.00213182	0.046814	-1.46626
PCNX3	0.175431	6.98227	3.27868	0.00213552	0.0468378	-1.46779
GIGYF2	0.204483	8.38435	3.27772	0.00214126	0.046862	-1.47018
STON1	-0.639026	8.68016	-3.2775	0.00214256	0.046862	-1.47072
SYNE3	-0.830211	6.56774	-3.27685	0.00214649	0.046862	-1.47235
HSP90AB1	0.416279	12.529	3.27675	0.00214707	0.046862	-1.47259
PJA1	0.504515	9.7229	3.27574	0.00215317	0.046938	-1.47511
SP1	0.253583	9.52725	3.27467	0.00215962	0.0469994	-1.47777
TNFSF8	-1.51078	6.71616	-3.2744	0.00216122	0.0469994	-1.47842
PILRA	-0.755323	6.43507	-3.27281	0.00217088	0.0471522	-1.48238
HDAC1	0.518809	10.4774	3.27188	0.00217653	0.0472179	-1.4847
POLR3B	0.452669	8.49387	3.2707	0.00218373	0.0473168	-1.48763
GPBP1	0.468145	9.76064	3.26913	0.00219331	0.0473771	-1.49151
AGBL5	0.422231	7.14682	3.2691	0.0021935	0.0473771	-1.49159
WDR13	0.382163	6.04407	3.2688	0.00219534	0.0473771	-1.49234
NMT1	0.311517	7.663	3.26851	0.00219708	0.0473771	-1.49304
SHROOM2	0.718115	7.90731	3.26736	0.00220419	0.0474665	-1.49591
DERL2	-0.227793	9.56827	-3.26671	0.00220821	0.0474665	-1.49753
RTL8A	0.310994	7.51464	3.2659	0.00221321	0.0474665	-1.49953
PARP15	-0.25495	4.05936	-3.26553	0.00221549	0.0474665	-1.50045
EPCAM-DT	0.24924	4.50937	3.26541	0.0022162	0.0474665	-1.50073
PSTK	0.821672	6.64446	3.26527	0.0022171	0.0474665	-1.5011
C1QTNF6	-0.342571	6.72233	-3.26248	0.00223441	0.0477552	-1.508
FAM168B	0.319818	10.0972	3.26224	0.0022359	0.0477552	-1.5086
SETD1B	0.306505	10.1324	3.2618	0.00223864	0.0477567	-1.50968
RIMBP2	0.929774	6.25951	3.26039	0.0022475	0.0478887	-1.51319
ABITRAM	0.243742	8.61552	3.25694	0.00226924	0.0482645	-1.52173
PCOLCE	-1.1131	8.79454	-3.25674	0.00227051	0.0482645	-1.52223
CABLES2	0.650335	7.97174	3.25288	0.00229507	0.0486748	-1.53178
RNF32-DT	0.755608	7.63985	3.25285	0.00229524	0.0486748	-1.53185
EPPK1	0.806864	6.45217	3.25176	0.00230225	0.0486815	-1.53456
SLC9A9	-0.760836	7.73748	-3.2516	0.00230329	0.0486815	-1.53496
NCKAP5	0.813536	4.73592	3.25153	0.0023037	0.0486815	-1.53511
CGGBP1	0.401812	11.2749	3.25048	0.00231045	0.0487513	-1.53771
HOMER2	1.52585	7.006	3.25018	0.00231243	0.0487513	-1.53847
JAK2	-0.644271	6.54968	-3.24963	0.00231598	0.0487688	-1.53983
WDR35	0.645354	8.18011	3.24813	0.00232565	0.048833	-1.54353
LINC03027	0.582163	7.59864	3.24807	0.00232601	0.048833	-1.54367
STK35	0.26485	7.60114	3.24789	0.00232719	0.048833	-1.54412
COMMD9	-0.289015	8.78911	-3.24356	0.00235542	0.0493396	-1.55482
RNF2	0.300373	6.53129	3.24335	0.00235684	0.0493396	-1.55536
PFDN6	0.278223	6.28596	3.24221	0.00236429	0.0494379	-1.55816
GSTO2	0.940854	7.91445	3.24119	0.00237103	0.0494716	-1.56068
ZNF322	0.50173	9.14265	3.24113	0.00237142	0.0494716	-1.56083
TDP2	-0.443548	10.9023	-3.2387	0.00238752	0.0497497	-1.56683
LONRF2	1.26941	7.57835	3.23827	0.0023904	0.0497519	-1.5679
SSBP2	0.644414	9.54667	3.23751	0.0023954	0.0497983	-1.56976
ALMS1	0.715279	8.50951	3.23688	0.00239961	0.0498281	-1.57132
LOC101928728	0.276787	5.78977	3.23574	0.00240725	0.0499161	-1.57414
PF4V1	-0.434578	3.81602	-3.23511	0.00241145	0.0499161	-1.57568
FNDC3A	0.392478	10.6741	3.23405	0.00241861	0.0499161	-1.57831
ERH	0.360321	12.5682	3.23399	0.002419	0.0499161	-1.57845
ZNF613	0.254539	4.39473	3.23378	0.0024204	0.0499161	-1.57897
CDC14B	0.789301	9.41188	3.23375	0.00242064	0.0499161	-1.57906
FOXO4	0.286998	5.96501	3.23335	0.00242333	0.0499161	-1.58004
TMEM138	-0.431182	8.55673	-3.23227	0.00243061	0.0499779	-1.5827
CCR7	-0.775245	5.99227	-3.23143	0.00243627	0.0499779	-1.58476
ARMH1	-0.229491	6.58406	-3.23059	0.00244193	0.0499779	-1.58682
PLN	-1.7153	6.07446	-3.23059	0.00244195	0.0499779	-1.58683
SIX2	1.70483	9.49354	3.23013	0.00244505	0.0499779	-1.58796
ZNF542P	0.519858	8.20124	3.2301	0.0024453	0.0499779	-1.58805
LOC102723409	-0.181627	4.45878	-3.22991	0.00244657	0.0499779	-1.58851
PACRG	0.918049	7.1777	3.22961	0.00244861	0.0499779	-1.58925
GATAD2B	0.727245	8.61621	3.22673	0.00246831	0.0503227	-1.59636
ITGB1BP2	-0.389106	5.61781	-3.22556	0.00247633	0.0504288	-1.59923
ZNF654	0.558386	8.5546	3.22477	0.00248178	0.0504826	-1.60118
AAR2	0.270014	8.13852	3.22354	0.00249025	0.0505825	-1.6042
CAMK1	-0.223751	6.7006	-3.22324	0.00249233	0.0505825	-1.60494
MCU	-0.339981	8.4737	-3.22268	0.00249618	0.0506033	-1.60631
RBM27	0.390904	9.77768	3.22202	0.00250075	0.0506388	-1.60794
RILPL2	-0.527087	9.19582	-3.22066	0.00251024	0.0507366	-1.6113
IGKV4-1	-1.21829	6.60747	-3.22035	0.00251239	0.0507366	-1.61205
SLC35A4	0.23308	7.74976	3.22011	0.00251406	0.0507366	-1.61264
GAPLINC	-0.709661	5.9957	-3.21931	0.00251965	0.0507922	-1.61461
SFT2D3	0.432368	8.85137	3.21873	0.00252373	0.0508173	-1.61605
ZNF496	0.503013	8.30358	3.21692	0.00253642	0.0509703	-1.62049
ZC3H18	0.29782	6.7974	3.21683	0.00253704	0.0509703	-1.62071
MS4A14	-0.630485	5.86993	-3.21636	0.00254035	0.0509703	-1.62187
CAD	0.394677	7.59246	3.21603	0.00254269	0.0509703	-1.62268
THAP1	0.375777	7.8837	3.21491	0.00255057	0.0510227	-1.62543
TESC	1.15571	7.18591	3.21476	0.00255168	0.0510227	-1.62581
TMEM273	-1.08358	7.15933	-3.21433	0.00255469	0.0510227	-1.62686
HLA-DMB	-1.09173	10.6238	-3.21376	0.00255875	0.0510227	-1.62827
RRAGC	-0.433103	8.98604	-3.21365	0.00255952	0.0510227	-1.62853
FBXO6	-0.885308	6.5583	-3.21199	0.00257135	0.0511933	-1.63262
MKNK2	0.418795	8.12474	3.21162	0.00257397	0.0511933	-1.63352
SLC36A1	-0.674759	8.06238	-3.21124	0.00257664	0.0511933	-1.63444
FAR2	-1.05176	5.79063	-3.21033	0.00258319	0.0512165	-1.63669
TTI1	0.500519	7.90794	3.21003	0.00258533	0.0512165	-1.63743
CLEC10A	-0.927285	7.40152	-3.20962	0.00258827	0.0512165	-1.63843
ATE1	0.379475	9.09332	3.20949	0.00258923	0.0512165	-1.63876
TNRC18	0.4603	8.73786	3.20883	0.00259393	0.0512529	-1.64037
LPAR1	-1.07136	9.15323	-3.20829	0.00259783	0.0512736	-1.6417
MBTD1	0.721976	10.1401	3.20745	0.00260386	0.0513361	-1.64376
PPP1R9A	1.54036	8.97826	3.20594	0.00261475	0.0514943	-1.64746
RNF130	-0.639068	10.3881	-3.20551	0.0026179	0.0514998	-1.64853
DPY19L2P2	1.07151	6.87694	3.20319	0.00263476	0.0517746	-1.65421
ZNF316	0.198901	7.40893	3.20251	0.00263974	0.0518157	-1.65589
SCRIB	0.454092	9.27957	3.20193	0.00264397	0.051842	-1.65731
FAAH2	0.509551	6.97095	3.20016	0.00265694	0.0520039	-1.66164
TIGD7	0.638513	6.36305	3.19983	0.00265937	0.0520039	-1.66245
SMO	0.230315	7.38279	3.19932	0.00266314	0.0520039	-1.66371
TRA2B	0.32263	12.1418	3.19915	0.00266439	0.0520039	-1.66413
XAF1	-1.1887	8.82928	-3.19883	0.00266672	0.0520039	-1.6649
ASPH	-0.715894	9.36525	-3.19611	0.00268689	0.0523404	-1.67158
TTC17	0.347516	10.0273	3.19553	0.00269118	0.0523671	-1.67299
TFEC	-1.58579	6.72656	-3.19426	0.00270063	0.0524941	-1.6761
ZNF592	0.334927	8.2751	3.19355	0.00270599	0.0525181	-1.67785
C6	-0.680623	5.4875	-3.19295	0.00271047	0.0525181	-1.67932
SRD5A1	0.504161	7.85676	3.19292	0.00271065	0.0525181	-1.67938
TLR2	-1.12915	7.94279	-3.19024	0.00273086	0.0528076	-1.68596
DNAJC3-DT	0.896805	6.12682	3.19015	0.00273148	0.0528076	-1.68616
ZNF418	0.623234	7.19312	3.18975	0.00273453	0.0528097	-1.68715
FAM199X	0.482999	9.39245	3.1888	0.00274172	0.0528738	-1.68947
CELF1	0.391258	11.8794	3.18834	0.0027452	0.0528738	-1.6906
HEBP1	-0.549883	10.0623	-3.1876	0.00275085	0.0528738	-1.69242
RELL2	0.191429	6.71327	3.18741	0.00275226	0.0528738	-1.69287
SNHG12	-0.559099	7.70038	-3.18715	0.00275425	0.0528738	-1.69351
ZNF784	0.277422	6.98348	3.18698	0.00275553	0.0528738	-1.69392
RXFP2	-0.107266	4.15648	-3.18516	0.00276942	0.0530271	-1.69838
IMMP1L	0.560052	6.67191	3.18516	0.00276943	0.0530271	-1.69838
SREBF1	-0.458857	7.27836	-3.18361	0.00278131	0.0531842	-1.70217
SLC41A2	-1.14426	5.68314	-3.18284	0.00278721	0.0531842	-1.70405
ZNF827	0.740073	9.47355	3.18281	0.00278744	0.0531842	-1.70412
CASKIN2	0.320249	6.86512	3.18197	0.00279391	0.0531842	-1.70618
KIF21A	0.981506	8.15874	3.18145	0.00279794	0.0531842	-1.70745
PPP2R3A	0.573927	8.83775	3.1814	0.00279827	0.0531842	-1.70756
ZFP62	0.581405	8.94363	3.18113	0.00280039	0.0531842	-1.70823
ZMIZ1	0.362106	11.0867	3.181	0.00280135	0.0531842	-1.70853
MUC12-AS1	-0.192388	6.70049	-3.17901	0.00281679	0.0534207	-1.7134
ARFGAP2	0.215962	8.19413	3.17834	0.00282198	0.0534627	-1.71503
APOBR	-0.387819	6.12116	-3.17716	0.00283124	0.0534995	-1.71793
CCNJL	0.53638	7.00767	3.177	0.00283249	0.0534995	-1.71832
NAT14	0.617384	8.149	3.17669	0.00283487	0.0534995	-1.71906
ANO3	-0.481325	4.19922	-3.17657	0.00283585	0.0534995	-1.71937
GCLM	-0.887234	8.28857	-3.17546	0.00284454	0.0535308	-1.72208
NPC1	-0.721856	8.89988	-3.17523	0.00284634	0.0535308	-1.72264
S100A9	-1.57262	8.20619	-3.17521	0.00284646	0.0535308	-1.72268
RTL10	0.504885	8.02814	3.17462	0.00285113	0.0535625	-1.72413
SMARCE1	0.59896	11.7264	3.17337	0.00286093	0.0536086	-1.72717
ZNF132	0.453579	4.70457	3.17319	0.00286237	0.0536086	-1.72761
CDS1	1.13359	7.72795	3.17317	0.00286255	0.0536086	-1.72767
MEAF6	0.44862	10.4271	3.172	0.00287177	0.0536809	-1.73051
MIR4453HG	0.834027	7.88994	3.17159	0.00287499	0.0536809	-1.73151
CYB5R4	-0.830499	7.36641	-3.17145	0.00287614	0.0536809	-1.73186
AS3MT	0.74591	7.18315	3.17098	0.00287987	0.0536809	-1.73301
IQSEC2	0.161711	6.97361	3.17079	0.00288137	0.0536809	-1.73347
RTCA	-0.462043	9.23309	-3.17031	0.0028852	0.0536965	-1.73464
GMCL1	0.415803	9.19187	3.16759	0.00290683	0.0539568	-1.74126
CNRIP1	-0.761665	9.533	-3.16745	0.00290801	0.0539568	-1.74162
TBC1D15	-0.27832	9.37727	-3.16734	0.00290888	0.0539568	-1.74188
NBN	-0.179347	4.41561	-3.16705	0.00291122	0.0539568	-1.74259
IBA57-DT	0.214276	5.0727	3.16606	0.00291916	0.0540482	-1.745
SAMSN1	-1.25781	7.47901	-3.16523	0.00292582	0.054061	-1.74702
NAT10	0.366346	8.32746	3.16522	0.00292588	0.054061	-1.74704
MPV17L	0.988241	7.06967	3.16468	0.00293022	0.0540646	-1.74835
TBXAS1	-0.542718	5.72407	-3.16445	0.0029321	0.0540646	-1.74892
COPZ1	0.319874	9.49744	3.16378	0.00293752	0.0540788	-1.75055
MAPK8	0.429151	8.79799	3.1634	0.00294057	0.0540788	-1.75147
ZNF384	0.227101	8.30513	3.16314	0.00294267	0.0540788	-1.7521
MARCO	-0.840868	6.81754	-3.1621	0.00295115	0.0540788	-1.75465
ATP2C1	0.536214	8.13553	3.16204	0.00295162	0.0540788	-1.75479
ARPC5	-0.555381	9.80089	-3.16198	0.00295214	0.0540788	-1.75495
ERGIC1	0.47889	10.5273	3.16164	0.00295483	0.0540788	-1.75575
TRAV12-2	-0.138194	3.9848	-3.16125	0.00295805	0.0540788	-1.75672
PPM1E	1.28622	6.98184	3.16055	0.00296372	0.0540788	-1.75841
TIGIT	-0.377503	5.1334	-3.16045	0.00296455	0.0540788	-1.75866
MORF4L2	0.202439	12.656	3.16001	0.00296816	0.0540788	-1.75973
RUNX1T1	-1.59242	6.67495	-3.1599	0.00296904	0.0540788	-1.76
SIRT4	0.440847	5.40421	3.15866	0.0029792	0.0542088	-1.76302
GGT7	0.412648	7.54776	3.1579	0.0029854	0.0542665	-1.76486
KDELR3	-1.1177	8.46897	-3.15704	0.00299253	0.054341	-1.76697
FAM86B2-DT	0.64957	9.14017	3.15646	0.00299727	0.0543571	-1.76837
ANKS6	0.247315	8.3489	3.15592	0.00300175	0.0543571	-1.76969
C17orf100	0.704748	6.66938	3.15582	0.0030025	0.0543571	-1.76991
NRXN1	2.25029	7.92013	3.15445	0.0030139	0.0545085	-1.77327
BRINP1	1.52563	8.09843	3.15389	0.00301853	0.0545372	-1.77463
PREPL	0.424247	10.2313	3.15264	0.00302892	0.0546699	-1.77767
RALGAPB	0.231953	8.99175	3.15091	0.0030433	0.0548512	-1.78185
NTAN1	-0.474175	8.94321	-3.1507	0.00304508	0.0548512	-1.78237
BRD7	0.588845	5.95877	3.14666	0.00307907	0.0554078	-1.79219
EPN3	0.920927	7.17373	3.14598	0.00308483	0.0554559	-1.79385
SLAMF8	-0.843787	6.85378	-3.14556	0.00308834	0.0554634	-1.79485
SPIN4	1.27313	9.32067	3.1447	0.00309568	0.0555396	-1.79695
IPO5P1	0.915538	7.50282	3.14365	0.00310463	0.0556191	-1.7995
ACTG2	-1.38944	7.56571	-3.14308	0.00310942	0.0556191	-1.80087
TOM1L2	0.29883	7.20135	3.14284	0.00311151	0.0556191	-1.80146
SLC25A13	0.552502	8.31479	3.14272	0.00311251	0.0556191	-1.80175
POLR2K	0.306073	9.41634	3.14187	0.00311982	0.0556942	-1.80382
SNX29P2	-0.185194	4.28846	-3.14019	0.00313423	0.0558959	-1.8079
REM2	0.467298	5.77709	3.13883	0.00314587	0.0559314	-1.81117
EIF3M	0.407087	12.3574	3.13862	0.00314771	0.0559314	-1.81169
DBN1	0.759228	9.1563	3.13829	0.00315057	0.0559314	-1.81249
LDB1	0.276715	7.99185	3.13827	0.00315074	0.0559314	-1.81254
EDF1	0.207688	10.6641	3.13789	0.00315401	0.0559314	-1.81346
LRRC27	0.443426	6.96373	3.13778	0.00315493	0.0559314	-1.81372
SUCLA2-AS1	-0.165472	4.10899	-3.13741	0.00315818	0.0559338	-1.81463
SNU13	0.319275	9.46669	3.1358	0.00317211	0.0560291	-1.81852
CUL4A	-0.448807	6.75496	-3.13578	0.00317227	0.0560291	-1.81856
SPATA2	0.432088	7.67798	3.13561	0.00317376	0.0560291	-1.81898
L3MBTL1	1.09438	7.28805	3.13535	0.00317606	0.0560291	-1.81962
TIGD1	1.0846	7.78103	3.13331	0.00319389	0.0562698	-1.82457
ABHD3	-0.53813	9.00598	-3.13307	0.00319597	0.0562698	-1.82515
GNA13	-0.342446	11.7185	-3.13204	0.00320501	0.0563736	-1.82764
MTF2	0.596928	8.69266	3.13049	0.00321865	0.056492	-1.8314
SPATA3-AS1	-0.181331	6.86134	-3.12996	0.00322327	0.056492	-1.83266
ZFAND4	0.535261	6.37217	3.12962	0.00322628	0.056492	-1.83349
FAM78A	-0.462779	7.69831	-3.12956	0.00322685	0.056492	-1.83365
CD3D	-0.717185	7.24419	-3.12928	0.00322925	0.056492	-1.8343
KIF7	0.319009	7.58938	3.12878	0.00323374	0.056492	-1.83553
TUBB6	-0.804663	10.0459	-3.12877	0.00323378	0.056492	-1.83554
JPT2	0.527673	10.1501	3.12749	0.00324518	0.0566243	-1.83865
CEP57L1	-0.289869	5.22818	-3.1268	0.00325132	0.0566243	-1.84032
KLHL26	0.315182	6.04663	3.12646	0.00325428	0.0566243	-1.84113
RAB23	-0.708138	9.79523	-3.1263	0.00325577	0.0566243	-1.84153
MYBBP1A	0.22222	7.02448	3.12564	0.00326166	0.0566243	-1.84313
DGKA	-0.264665	6.04002	-3.1254	0.00326373	0.0566243	-1.84369
PAPOLA	0.263565	11.1069	3.12511	0.00326636	0.0566243	-1.8444
TM9SF1	0.474318	6.52354	3.12502	0.00326719	0.0566243	-1.84463
MTA3	0.335899	6.88247	3.12438	0.00327288	0.0566243	-1.84616
FTX	-0.569209	7.5313	-3.12438	0.00327292	0.0566243	-1.84617
SLC12A2	0.612674	9.0665	3.12357	0.00328011	0.0566617	-1.84812
B3GAT1	0.366354	6.86379	3.12343	0.0032814	0.0566617	-1.84846
LHFPL2	-0.807808	9.31048	-3.12192	0.003295	0.0568096	-1.85212
ATOH7	1.69545	7.32933	3.12178	0.00329629	0.0568096	-1.85246
KBTBD6	0.845131	8.51784	3.12017	0.00331084	0.0569964	-1.85636
ACP1	-0.298112	5.37177	-3.11987	0.00331349	0.0569964	-1.85706
KDM6B	0.294945	9.81157	3.11842	0.0033267	0.0571156	-1.86058
ZBTB1	-0.317014	9.53425	-3.11841	0.00332678	0.0571156	-1.8606
LOC101929269	-0.19647	5.38212	-3.11771	0.00333313	0.0571698	-1.86228
ABLIM2	0.300124	6.86083	3.11651	0.00334404	0.0572511	-1.86517
ZNF334	0.622586	6.49308	3.11649	0.00334425	0.0572511	-1.86523
SPEN-AS1	0.804902	8.86852	3.11521	0.00335599	0.0573973	-1.86832
PIAS4	0.538563	7.45474	3.11442	0.00336324	0.0574369	-1.87023
RNF43	0.499507	6.60977	3.11386	0.00336838	0.0574369	-1.87158
ZNF543	0.196926	3.74119	3.11362	0.00337054	0.0574369	-1.87215
RFTN2	-0.447222	6.5801	-3.11321	0.00337439	0.0574369	-1.87315
RPL28	0.321801	8.28804	3.11307	0.00337568	0.0574369	-1.87349
SYCE1L	0.291785	3.69679	3.11266	0.00337941	0.0574369	-1.87447
KRI1	0.183756	7.76485	3.11234	0.00338241	0.0574369	-1.87525
ATP7B	0.568973	6.96006	3.11188	0.0033866	0.0574369	-1.87635
FAM170A	0.179856	6.49206	3.11156	0.00338956	0.0574369	-1.87712
ZNF285	0.611448	6.67349	3.11148	0.00339032	0.0574369	-1.87731
IGFBP2	0.846762	9.97975	3.11099	0.0033949	0.0574602	-1.87851
FBXL2	0.58335	7.53482	3.11037	0.00340066	0.0575035	-1.88001
MYO5C	0.855878	8.51103	3.10991	0.00340493	0.0575195	-1.88112
DPY19L3	0.579446	9.65123	3.10957	0.00340802	0.0575195	-1.88192
ALG9	0.6769	7.83111	3.10866	0.00341651	0.0576086	-1.88411
ILF3	0.502398	8.57661	3.10731	0.00342915	0.0577158	-1.88737
MRPS6	0.418762	9.81177	3.10706	0.00343145	0.0577158	-1.88797
ABI1	-0.116436	3.41917	-3.10695	0.00343251	0.0577158	-1.88824
WASF1	0.850926	9.43971	3.10617	0.00343984	0.0577847	-1.89012
CUL7	0.197886	7.70599	3.10582	0.0034431	0.0577854	-1.89096
KBTBD4	0.434226	8.71802	3.105	0.00345082	0.0578075	-1.89294
CD244	-0.336835	5.82919	-3.10479	0.00345282	0.0578075	-1.89345
OSR2	-1.27278	5.88828	-3.10449	0.00345561	0.0578075	-1.89416
CBX2	1.28401	8.18307	3.10431	0.0034573	0.0578075	-1.8946
CLC	-1.13519	5.82324	-3.10327	0.00346715	0.0579182	-1.89711
STX8	-0.351291	9.29319	-3.09844	0.00351305	0.0585787	-1.90872
FIBIN	-1.37211	8.5196	-3.09843	0.00351322	0.0585787	-1.90876
ZBED9	1.10106	6.17967	3.09785	0.00351875	0.0586163	-1.91015
METTL2B	0.452541	5.65198	3.09585	0.00353801	0.058801	-1.91497
HIPK2	0.612346	11.3663	3.09576	0.00353882	0.058801	-1.91518
THUMPD3-AS1	0.519409	7.26244	3.09548	0.00354156	0.058801	-1.91586
TIMM50	0.316242	6.35275	3.09514	0.00354477	0.058801	-1.91666
RIPK3	-0.501896	6.04139	-3.095	0.00354622	0.058801	-1.91702
GFER	0.189885	6.60415	3.09452	0.00355084	0.0588233	-1.91817
DPEP2	-0.879668	6.34772	-3.09323	0.00356326	0.0589746	-1.92125
KLHL15	0.416945	8.83948	3.09107	0.00358432	0.0592524	-1.92645
VRK2	-0.273136	8.00262	-3.09083	0.00358665	0.0592524	-1.92703
SEMA3F	0.662781	10.1945	3.09046	0.00359026	0.0592574	-1.92791
ZNF548	0.309095	8.12045	3.08865	0.003608	0.0594481	-1.93227
MYDGF	-0.407066	9.46835	-3.08861	0.00360844	0.0594481	-1.93237
DHRSX	-0.302646	8.43119	-3.08787	0.00361564	0.0595122	-1.93413
GIGYF1	0.451651	7.86174	3.08713	0.00362293	0.0595774	-1.93591
RHOBTB2	0.25371	7.23005	3.08651	0.00362906	0.0596236	-1.9374
CLEC7A	-0.968185	6.38946	-3.08562	0.00363784	0.0596253	-1.93954
ANAPC1	0.353932	8.23909	3.08541	0.00363994	0.0596253	-1.94004
RPS20	0.804612	6.69735	3.08525	0.0036415	0.0596253	-1.94042
EEIG2	-0.62074	9.15601	-3.0846	0.00364799	0.0596253	-1.94199
ITPR3	-0.180645	5.0354	-3.08442	0.00364978	0.0596253	-1.94243
SLC45A3	-0.311259	6.38444	-3.08407	0.00365324	0.0596253	-1.94326
RIN3	-0.532966	7.4008	-3.08384	0.00365547	0.0596253	-1.9438
SLC15A1	1.58527	7.58095	3.08291	0.00366478	0.0596253	-1.94605
NIFK-AS1	0.579844	8.03882	3.08285	0.00366538	0.0596253	-1.94619
FBRSL1	0.523665	8.79208	3.08268	0.00366703	0.0596253	-1.94659
MLLT1	0.347072	9.25153	3.08259	0.00366797	0.0596253	-1.94682
WDR5B	0.422406	7.36312	3.08248	0.00366905	0.0596253	-1.94707
KCTD6	0.548562	9.90744	3.08212	0.00367263	0.0596295	-1.94793
KDM4C	-0.374024	7.77296	-3.08118	0.00368199	0.0597275	-1.95018
CD82	-0.703724	7.07667	-3.08049	0.00368892	0.0597435	-1.95184
EME2	0.163592	6.86745	3.07998	0.00369406	0.0597435	-1.95307
FOXK2	0.286554	8.09375	3.07998	0.00369407	0.0597435	-1.95307
RPL8	0.259378	13.2443	3.07976	0.0036963	0.0597435	-1.9536
FAN1	0.322021	8.283	3.07834	0.00371051	0.0598659	-1.95699
BIRC3	-0.560881	5.75594	-3.07782	0.00371578	0.0598659	-1.95824
INTS6-AS1	0.291143	6.8792	3.07777	0.00371631	0.0598659	-1.95837
REST	0.505495	10.3334	3.07768	0.00371722	0.0598659	-1.95858
CRISPLD1	-1.08854	8.2781	-3.07692	0.0037249	0.0599359	-1.9604
ZC3H7B	-0.133959	5.12874	-3.07625	0.0037317	0.0599877	-1.96201
PPFIBP2	-0.135012	4.62275	-3.07594	0.00373481	0.0599877	-1.96275
TXN	-0.395017	6.48131	-3.07561	0.00373816	0.0599877	-1.96354
EAF1	-0.454331	8.8346	-3.07518	0.00374253	0.0600043	-1.96457
TMEM140	-0.969609	7.7655	-3.07437	0.0037508	0.0600831	-1.96652
TLCD5	0.495943	7.26026	3.07363	0.0037583	0.0601495	-1.96828
ATL3	-0.574844	9.95004	-3.07264	0.00376843	0.0601952	-1.97065
SLC25A23	0.566591	7.85306	3.07255	0.0037694	0.0601952	-1.97088
ILVBL	0.308664	7.66839	3.07237	0.00377121	0.0601952	-1.9713
TADA1	0.741314	8.83887	3.07167	0.00377841	0.0602347	-1.97299
ZNF518A	0.529732	8.7132	3.07101	0.00378509	0.0602347	-1.97454
KCNJ12	0.517712	6.17885	3.07081	0.00378714	0.0602347	-1.97502
GFUS	0.264381	8.38297	3.07081	0.00378716	0.0602347	-1.97503
MYOF	-0.407663	5.846	-3.07048	0.00379061	0.0602347	-1.97583
FAM117B	0.80604	9.61767	3.07016	0.00379383	0.0602347	-1.97658
CCR6	-0.365827	4.29453	-3.06933	0.00380238	0.0602869	-1.97856
RFX3	0.978353	8.63113	3.069	0.00380578	0.0602869	-1.97935
MZB1	-0.644757	5.38118	-3.06887	0.0038072	0.0602869	-1.97968
ARHGAP45	-0.683782	7.87566	-3.06658	0.00383085	0.0604351	-1.98514
LINC00515	0.35541	4.9208	3.06658	0.00383093	0.0604351	-1.98516
ADGRG2	2.07554	10.6301	3.06647	0.00383205	0.0604351	-1.98542
ATP6AP1-DT	-0.374346	8.70538	-3.0662	0.00383487	0.0604351	-1.98607
STRN4	0.206515	6.69169	3.06574	0.00383967	0.0604351	-1.98717
ING5	0.75206	8.14408	3.06563	0.00384078	0.0604351	-1.98743
TRIOBP	-0.17184	7.18536	-3.06561	0.00384097	0.0604351	-1.98747
IDH1	-0.711387	11.0924	-3.06537	0.00384351	0.0604351	-1.98805
RYR3	-0.590125	4.19358	-3.06453	0.00385229	0.0605201	-1.99006
ELF1	-0.750677	9.85009	-3.06402	0.00385752	0.0605492	-1.99126
HOXD9	0.670409	8.24802	3.06224	0.00387625	0.060779	-1.99553
GALNT7-DT	-0.155342	5.51028	-3.06198	0.00387893	0.060779	-1.99614
TAF15	0.365071	8.89922	3.06063	0.00389319	0.0609491	-1.99938
CYSLTR1	-0.950296	6.44907	-3.06018	0.0038979	0.0609697	-2.00044
LSM14B	0.431478	7.47299	3.05956	0.0039045	0.0610197	-2.00193
RNF214	0.222065	7.60313	3.05749	0.00392639	0.0613084	-2.00686
ALDH5A1	0.75472	9.21161	3.05658	0.00393606	0.0613652	-2.00903
DVL1	0.401606	8.42864	3.05651	0.00393688	0.0613652	-2.00921
BAHCC1	0.578249	7.90207	3.05615	0.00394069	0.0613652	-2.01007
PLEKHB1	0.158816	6.0872	3.05587	0.00394371	0.0613652	-2.01074
STK11	0.286903	8.00521	3.0553	0.00394978	0.0614064	-2.0121
ZNF462	0.813533	9.77171	3.05361	0.00396781	0.0616288	-2.01611
PLCL2	-0.500068	8.55556	-3.05332	0.00397095	0.0616288	-2.01681
CHMP2B	-0.388021	9.8488	-3.05258	0.00397892	0.0616991	-2.01858
ZNF629	0.433061	8.25182	3.05163	0.0039892	0.0617078	-2.02085
MSI1	0.173051	4.98703	3.05108	0.00399513	0.0617078	-2.02216
YWHAH	-0.433172	9.53865	-3.05104	0.00399553	0.0617078	-2.02225
MRPL10	0.315014	9.08143	3.05098	0.00399621	0.0617078	-2.0224
ATOH8	0.363186	6.74012	3.05066	0.0039996	0.0617078	-2.02315
NCOR1	0.315074	9.20352	3.05062	0.00400012	0.0617078	-2.02326
USP33	-0.185454	4.25741	-3.05019	0.00400473	0.0617258	-2.02428
ITGA5	-0.388376	7.07615	-3.04828	0.0040255	0.0619494	-2.02884
LRRN2	0.246044	8.24108	3.04822	0.00402614	0.0619494	-2.02898
PRDM6	-0.441568	4.76856	-3.04771	0.00403173	0.0619822	-2.0302
NUB1	0.274904	9.19741	3.04727	0.00403643	0.0619837	-2.03123
PLCD1	0.225906	7.48547	3.04675	0.00404217	0.0619837	-2.03248
BEND7	0.955951	8.45041	3.0465	0.00404495	0.0619837	-2.03308
RAD54L2	0.211033	7.76168	3.04643	0.00404565	0.0619837	-2.03324
RGCC	-0.753331	4.72314	-3.0456	0.0040548	0.0619979	-2.03523
GRIP1	0.766271	7.68846	3.04526	0.00405847	0.0619979	-2.03603
SPINDOC	0.258683	7.64713	3.04517	0.00405943	0.0619979	-2.03623
CD33	-0.7679	6.68044	-3.04502	0.00406109	0.0619979	-2.03659
EIF4G2	0.258103	12.8257	3.04477	0.00406385	0.0619979	-2.03719
KCNF1	0.181267	6.59145	3.04303	0.00408302	0.0622025	-2.04134
DERL1	0.24267	10.391	3.04292	0.0040842	0.0622025	-2.04159
CDKN2AIP	0.320273	8.66483	3.0421	0.00409327	0.0622039	-2.04355
P2RX4	-0.610715	8.49693	-3.04192	0.00409521	0.0622039	-2.04396
DIAPH2	-0.905474	7.09261	-3.04178	0.00409678	0.0622039	-2.0443
LINC01094	-1.55133	5.76348	-3.04166	0.00409816	0.0622039	-2.0446
BATF	-0.493421	6.7902	-3.04098	0.00410569	0.0622656	-2.04622
OSGEPL1	0.480905	8.96461	3.0399	0.00411769	0.0623948	-2.04879
SPPL2A	-0.597874	9.66563	-3.03873	0.00413065	0.0624626	-2.05156
CD55	-0.878964	8.71051	-3.03857	0.00413247	0.0624626	-2.05194
LOC105274304	0.334745	6.10631	3.03856	0.00413261	0.0624626	-2.05197
EDC3	0.250254	8.01608	3.03661	0.00415435	0.0625546	-2.0566
CRACR2A	-0.61027	6.88432	-3.03626	0.00415831	0.0625546	-2.05744
KMT2D	0.46924	8.61425	3.03621	0.00415892	0.0625546	-2.05756
LOC105371622	0.186445	3.78795	3.0362	0.00415894	0.0625546	-2.05757
WDR81	-0.302008	8.23742	-3.03617	0.00415937	0.0625546	-2.05766
MILR1	-0.772323	7.27921	-3.03593	0.00416203	0.0625546	-2.05822
MAPK9	-0.232461	8.76763	-3.03583	0.0041631	0.0625546	-2.05845
STXBP5L	0.840755	4.59878	3.03544	0.00416754	0.0625689	-2.05939
SUPV3L1	0.33624	8.27564	3.03443	0.00417888	0.0626545	-2.06178
ARL3	0.533212	10.0122	3.03431	0.00418023	0.0626545	-2.06207
TLR8	-1.50359	6.41469	-3.034	0.00418376	0.0626551	-2.06281
FZD4-DT	0.169366	5.88699	3.03236	0.00420226	0.0628309	-2.06669
CPSF7	0.297404	9.14018	3.03234	0.0042025	0.0628309	-2.06675
BICRA	0.231714	7.24783	3.03059	0.00422236	0.0629703	-2.0709
SLC6A8	0.531831	8.25335	3.03047	0.00422374	0.0629703	-2.07119
DMKN	0.654222	7.36734	3.0304	0.00422452	0.0629703	-2.07135
C1orf162	-1.36545	7.77739	-3.03028	0.00422587	0.0629703	-2.07163
RAN	0.498852	10.7551	3.02836	0.00424785	0.0632044	-2.0762
PEX19	0.333735	8.74452	3.02827	0.00424888	0.0632044	-2.07641
ZNF608	0.776327	9.25064	3.02758	0.00425676	0.0632044	-2.07804
IGLV3-25	-0.549809	6.92833	-3.02736	0.00425933	0.0632044	-2.07858
SMIM10L2A	0.729604	6.05136	3.02728	0.0042602	0.0632044	-2.07875
C16orf46	0.628221	7.30506	3.02706	0.00426271	0.0632044	-2.07927
DNAJC14	0.239489	8.65283	3.02657	0.00426838	0.0632313	-2.08044
PFKFB2	-0.650064	7.4607	-3.02625	0.00427203	0.0632313	-2.0812
ZNF438	-0.400985	7.37126	-3.02599	0.0042751	0.0632313	-2.08183
PRR3	0.52268	7.57836	3.02473	0.00428964	0.0633148	-2.08482
FAM83E	-0.184956	5.88514	-3.02464	0.00429067	0.0633148	-2.08503
TBC1D14	0.257431	8.8413	3.02458	0.00429133	0.0633148	-2.08517
RBM12B	0.525992	8.40202	3.02349	0.00430391	0.0634482	-2.08774
PHF10	0.552669	9.6779	3.02301	0.00430953	0.0634789	-2.08889
CD84	-1.33605	8.48884	-3.02254	0.00431499	0.0635072	-2.09001
RND3	-0.879308	9.84102	-3.0219	0.0043224	0.0635141	-2.09152
TLR1	-1.29101	6.34491	-3.02184	0.00432314	0.0635141	-2.09167
LINC00304	-0.926579	6.26858	-3.0214	0.00432822	0.0635141	-2.0927
ZNF10	0.648016	7.44574	3.02128	0.00432962	0.0635141	-2.09299
BCAT1	-1.33094	9.06572	-3.02089	0.00433419	0.0635292	-2.09391
IDI1	0.724305	7.14228	3.0205	0.00433873	0.0635328	-2.09483
MS4A4A	-1.6253	9.02358	-3.01976	0.00434742	0.0635328	-2.0966
TEX36	-0.122059	3.90057	-3.0196	0.00434928	0.0635328	-2.09697
AGBL3	0.189331	3.53817	3.01938	0.00435187	0.0635328	-2.0975
COPZ2	-0.670185	8.15373	-3.01935	0.00435214	0.0635328	-2.09755
CCP110	0.374337	8.49861	3.01859	0.0043611	0.0635684	-2.09936
HID1	0.153161	7.06744	3.01819	0.00436573	0.0635684	-2.1003
LOH12CR2	0.517045	6.21875	3.01764	0.00437219	0.0635684	-2.1016
OTUD3	0.456794	7.76013	3.01749	0.00437405	0.0635684	-2.10197
SUSD1	-0.667419	7.60811	-3.01741	0.0043749	0.0635684	-2.10214
SPICE1	0.604974	8.45597	3.01733	0.00437584	0.0635684	-2.10233
XG	-0.555358	4.82219	-3.0163	0.00438804	0.0636755	-2.10478
ASH1L-AS1	0.410668	7.66116	3.01611	0.00439031	0.0636755	-2.10524
DPP10-AS1	0.689042	6.91579	3.01556	0.0043968	0.0637039	-2.10654
NUCKS1	0.362207	10.2489	3.01532	0.0043996	0.0637039	-2.1071
CSF2RB	-1.28243	7.59297	-3.0145	0.0044093	0.0637039	-2.10904
ZKSCAN2	0.431302	7.67201	3.01448	0.00440955	0.0637039	-2.10909
TNFRSF17	-0.517284	4.07703	-3.01444	0.00441002	0.0637039	-2.10918
GET1	0.303004	10.4723	3.014	0.00441528	0.0637285	-2.11023
SUPT16H	0.4747	10.0884	3.013	0.00442719	0.0637535	-2.1126
ECSIT	0.264003	7.90134	3.01266	0.0044312	0.0637535	-2.1134
ASAH1	-1.08301	10.5924	-3.01261	0.00443177	0.0637535	-2.11351
THAP7-AS1	-0.19196	5.80481	-3.0125	0.00443309	0.0637535	-2.11377
SKP1	0.371353	8.91881	3.0122	0.00443671	0.0637535	-2.11449
CRIPT	0.53256	7.81007	3.01184	0.00444098	0.0637535	-2.11534
ZSCAN25	0.342686	7.78372	3.01084	0.00445293	0.0637535	-2.1177
B4GALNT4	0.233058	5.07615	3.01079	0.00445348	0.0637535	-2.11781
TMEM144	-1.25977	5.93909	-3.01076	0.00445388	0.0637535	-2.11789
FLRT2-AS1	-0.328173	4.31374	-3.01058	0.00445597	0.0637535	-2.1183
RASSF3	-0.596749	6.58793	-3.01041	0.00445808	0.0637535	-2.11872
FBXL8	-0.18642	5.0189	-3.01022	0.00446038	0.0637535	-2.11917
PHKA1	0.763943	7.39015	3.00998	0.0044632	0.0637535	-2.11973
HHIP	-0.507172	4.62685	-3.00962	0.00446748	0.0637637	-2.12057
STAG2	0.346919	11.3879	3.00853	0.00448069	0.0639015	-2.12317
PPIG	0.380777	9.17613	3.00811	0.0044857	0.0639206	-2.12415
RMST	1.65065	6.75011	3.00782	0.00448916	0.0639206	-2.12483
CHIC1	0.471401	8.15998	3.00647	0.00450548	0.0640198	-2.12803
TRMT10A	0.4574	6.51145	3.00642	0.00450605	0.0640198	-2.12814
TRBV27	-0.221299	5.24812	-3.00636	0.00450683	0.0640198	-2.12829
EEPD1	-0.36359	6.79069	-3.00555	0.00451663	0.0640598	-2.1302
PLA2G4E-AS1	-0.114505	3.7824	-3.00554	0.00451678	0.0640598	-2.13023
UCKL1	-0.182097	6.3603	-3.00517	0.00452122	0.0640721	-2.13109
TRAF3IP3	-0.395057	5.31427	-3.00471	0.00452681	0.0640858	-2.13218
FAM47B	-0.126907	5.15412	-3.00437	0.00453095	0.0640858	-2.13298
ANKRD29	-0.972445	5.97486	-3.00421	0.00453291	0.0640858	-2.13336
VPS72	0.556642	9.10751	3.0029	0.00454892	0.0642616	-2.13647
ZNF416	0.3618	6.7937	3.0024	0.00455497	0.0642965	-2.13764
STRAP	0.334611	11.8036	3.00207	0.00455908	0.0643038	-2.13843
ZDHHC19	-0.200772	6.70037	-3.00031	0.00458055	0.0645144	-2.14256
ABCB5	-0.212702	5.9683	-3.0001	0.00458324	0.0645144	-2.14308
PDE11A	1.0857	6.12639	2.99997	0.0045848	0.0645144	-2.14338
ZNF786	0.549225	7.75601	2.99927	0.00459337	0.0645844	-2.14502
NCBP2	0.304955	9.87858	2.99855	0.00460228	0.0646589	-2.14672
ZNF214	0.34468	5.20849	2.9976	0.00461397	0.0647328	-2.14895
SLC9A2	-0.175537	5.46238	-2.99754	0.00461475	0.0647328	-2.1491
KY	0.617298	6.26189	2.99683	0.00462362	0.0647704	-2.15079
JCHAIN	-2.22217	7.8089	-2.99674	0.00462465	0.0647704	-2.15099
PLAA	0.392582	7.44571	2.99627	0.00463054	0.0648023	-2.15211
NRG2	0.194456	6.35037	2.99467	0.00465046	0.0650111	-2.15588
IL18R1	-0.768897	5.6361	-2.99449	0.00465271	0.0650111	-2.15631
FIP1L1	0.397428	8.06049	2.99273	0.00467465	0.0652669	-2.16044
ZNF311	0.877265	6.35727	2.99219	0.00468138	0.06531	-2.16171
OSCP1	0.562385	6.94661	2.99103	0.00469599	0.0654629	-2.16445
KAT6B	0.631309	10.5831	2.98896	0.00472213	0.0657761	-2.16933
HRH2	-0.330339	6.34588	-2.98859	0.00472677	0.0657897	-2.17019
ZNF423	1.11368	9.96299	2.98814	0.00473247	0.0657923	-2.17125
USP27X	0.357618	8.18599	2.988	0.00473429	0.0657923	-2.17159
PLPP6	0.476509	7.70843	2.98735	0.00474243	0.0658545	-2.1731
TMEM220	-0.626115	7.39285	-2.9869	0.00474822	0.0658839	-2.17417
STPG4	-0.230038	5.33279	-2.98552	0.00476574	0.0660087	-2.17741
IQSEC3	0.382452	6.24444	2.98499	0.00477259	0.0660087	-2.17867
WDR3	0.150434	3.91356	2.98489	0.0047738	0.0660087	-2.1789
OSTF1	-0.921939	8.63365	-2.98455	0.00477818	0.0660087	-2.1797
AP3M2	0.358695	8.6066	2.9843	0.00478141	0.0660087	-2.1803
SYNPO2	-1.01449	7.79746	-2.98403	0.00478483	0.0660087	-2.18092
FBXW9	0.260573	7.12545	2.98387	0.0047868	0.0660087	-2.18129
CHPT1	-0.574226	6.97367	-2.98333	0.00479375	0.0660087	-2.18256
GPRASP3	0.567044	7.58221	2.98276	0.00480115	0.0660087	-2.18392
RNF185-AS1	-0.163525	5.15873	-2.98255	0.00480377	0.0660087	-2.1844
SPTSSB	-0.165026	3.77961	-2.98246	0.004805	0.0660087	-2.18462
PPARG	-0.430592	6.14121	-2.98179	0.00481363	0.0660087	-2.1862
RGS18	-1.27348	6.30723	-2.98176	0.004814	0.0660087	-2.18627
ZNF250	0.581453	7.36791	2.98136	0.00481912	0.0660087	-2.1872
GMFG	-0.81988	8.46841	-2.98084	0.00482585	0.0660087	-2.18843
H1-2	-0.707021	7.25029	-2.98068	0.00482789	0.0660087	-2.1888
ZNF606	0.798869	8.56231	2.98066	0.00482818	0.0660087	-2.18885
GPR4	-0.339976	6.72774	-2.98042	0.00483122	0.0660087	-2.18941
ASAH2B	0.619553	6.78829	2.98041	0.00483141	0.0660087	-2.18944
ALG10B	0.682946	8.02214	2.98032	0.00483252	0.0660087	-2.18964
RASSF2	-0.925985	7.72423	-2.98006	0.00483595	0.0660087	-2.19026
HEXA	-0.261672	7.22864	-2.97988	0.00483816	0.0660087	-2.19067
RAB3D	0.440193	7.8779	2.97953	0.00484279	0.0660217	-2.19151
BBS10	0.594737	8.93458	2.97909	0.00484849	0.0660491	-2.19254
PITPNB	-0.253395	9.96044	-2.97835	0.00485798	0.0661283	-2.19426
RPS3	0.328089	13.6448	2.97723	0.00487256	0.0661734	-2.19689
TARS3	0.38311	7.64576	2.97712	0.00487398	0.0661734	-2.19715
P2RY14	-1.33234	6.304	-2.97676	0.00487878	0.0661734	-2.19801
HOOK2	0.424741	7.60353	2.97675	0.0048788	0.0661734	-2.19802
RCOR3	0.532484	9.77812	2.97668	0.00487974	0.0661734	-2.19819
UPP1	-0.899491	7.35087	-2.97431	0.00491076	0.0664927	-2.20375
CRMP1	0.595869	7.40413	2.97397	0.00491527	0.0664927	-2.20456
SAMD4A	-0.955588	8.40049	-2.97382	0.0049172	0.0664927	-2.2049
NINJ2	-0.724974	6.76873	-2.97353	0.00492095	0.0664927	-2.20557
PEG10	1.56542	9.69852	2.97321	0.0049252	0.0664927	-2.20633
AICDA	-0.122166	3.72078	-2.97319	0.00492552	0.0664927	-2.20639
DSCAM	-0.194023	3.8273	-2.97276	0.00493113	0.0665183	-2.20739
CAAP1	0.50299	7.29956	2.97229	0.00493739	0.0665528	-2.20851
TREML3P	-0.199548	5.074	-2.97161	0.00494625	0.0666222	-2.21008
PIP4K2C	0.403	8.88773	2.9711	0.00495308	0.0666641	-2.21129
PSKH1	0.194494	6.87659	2.9706	0.00495966	0.0666797	-2.21246
SLC29A2	0.217704	5.93684	2.97045	0.00496167	0.0666797	-2.21281
LINC02395	-0.0944363	3.76219	-2.96937	0.00497599	0.0668221	-2.21535
TECPR2	0.280627	7.27559	2.96819	0.00499163	0.0669736	-2.2181
TSR2	0.256807	8.10282	2.96796	0.00499475	0.0669736	-2.21865
EIF3J-DT	0.571938	7.53413	2.9661	0.00501955	0.0672213	-2.223
HOXD4	1.17749	9.65508	2.96584	0.00502306	0.0672213	-2.22362
AGK	0.39853	8.09765	2.96574	0.00502445	0.0672213	-2.22386
GP5	-0.235557	4.43521	-2.96493	0.00503531	0.0673164	-2.22576
POLR3A	0.410496	7.95446	2.96289	0.00506278	0.0675573	-2.23053
ALPK1	-0.408645	7.61054	-2.96284	0.00506341	0.0675573	-2.23064
NAB2	0.288741	7.22986	2.96275	0.00506463	0.0675573	-2.23085
NINJ1	-0.532386	8.48585	-2.96131	0.00508416	0.0677407	-2.23423
MCM3AP-AS1	1.01453	7.02202	2.96117	0.00508593	0.0677407	-2.23454
ZNF736	0.676717	8.16772	2.96015	0.00509979	0.0678623	-2.23693
FDCSP	-1.76471	5.14328	-2.9597	0.00510597	0.0678623	-2.23799
GALT	0.29706	7.95312	2.95967	0.00510641	0.0678623	-2.23807
RNF26	0.345959	7.51062	2.95822	0.00512607	0.0680731	-2.24144
RPL37	0.771387	9.15845	2.95685	0.00514484	0.0682718	-2.24465
PYGL	-0.983457	7.98792	-2.95565	0.00516135	0.0684219	-2.24746
ITGB1	-0.382705	11.4806	-2.95547	0.00516378	0.0684219	-2.24788
BMP7	1.14553	8.13565	2.95493	0.00517126	0.0684706	-2.24915
MICU2	0.425533	10.7342	2.95404	0.00518351	0.068566	-2.25122
HACD4	-1.04571	7.61381	-2.95385	0.00518611	0.068566	-2.25166
PDZRN3-AS1	-0.455399	5.58638	-2.95274	0.00520142	0.0687178	-2.25425
GRSF1	0.468501	7.60311	2.95208	0.0052106	0.0687833	-2.2558
DNAJC4	0.203802	6.81238	2.95173	0.00521551	0.0687833	-2.25663
CASS4	-0.204653	3.88818	-2.95156	0.00521788	0.0687833	-2.25703
LACTB	-0.795894	8.87333	-2.95084	0.00522791	0.0688636	-2.25871
TJP1	0.458129	11.1956	2.95055	0.00523183	0.0688636	-2.25937
RAB5B	0.286622	8.14827	2.95029	0.00523549	0.0688636	-2.25998
PAIP2B	0.514711	7.6317	2.94841	0.0052617	0.0691322	-2.26437
TREX1	-0.226298	8.4402	-2.94828	0.00526362	0.0691322	-2.26469
DLG5-AS1	0.16924	6.96642	2.94728	0.00527757	0.0691832	-2.26701
SKIC2	0.143849	8.12813	2.94701	0.0052814	0.0691832	-2.26765
HDAC5	0.245041	8.04363	2.94691	0.00528276	0.0691832	-2.26787
ALKBH1	0.233492	8.16626	2.94685	0.00528368	0.0691832	-2.26802
HNRNPDL	0.490307	9.78776	2.94662	0.00528679	0.0691832	-2.26854
ZNF3	0.681739	8.67614	2.94564	0.00530061	0.0692809	-2.27083
LNPK	-0.286325	7.71761	-2.94532	0.00530518	0.0692809	-2.27159
NAP1L1	0.64087	8.69733	2.94527	0.00530583	0.0692809	-2.2717
DROSHA	0.561386	10.3324	2.94351	0.00533077	0.0695559	-2.27581
PANK3	0.394128	10.6575	2.94056	0.00537266	0.0700515	-2.28268
GEMIN5	0.36405	8.42713	2.93892	0.00539608	0.0702702	-2.28649
SLC5A3	0.542616	10.4166	2.93884	0.00539727	0.0702702	-2.28669
ZNF124	0.786051	8.27576	2.9384	0.00540361	0.0703018	-2.28772
RAB35	-0.230843	8.49653	-2.93746	0.00541712	0.0704265	-2.28991
LCLAT1	0.472762	9.44918	2.93681	0.00542645	0.0704838	-2.29142
LOC105374621	-0.182651	5.49202	-2.93661	0.00542939	0.0704838	-2.29189
ANKHD1	-0.371285	7.5224	-2.93607	0.00543714	0.0705334	-2.29314
FGD4	-0.819284	7.39695	-2.93463	0.005458	0.0706512	-2.2965
PGLYRP2	-0.165231	5.67007	-2.93436	0.00546183	0.0706512	-2.29712
FLT1	-0.824087	6.27387	-2.93384	0.0054694	0.0706512	-2.29833
CLEC16A	0.233342	6.73091	2.93377	0.00547045	0.0706512	-2.2985
ZEB1-AS1	0.708905	6.6794	2.93371	0.00547121	0.0706512	-2.29862
KLHL5	-0.518757	9.49149	-2.93362	0.00547251	0.0706512	-2.29883
TRAV12-3	-0.170294	3.51704	-2.9334	0.00547578	0.0706512	-2.29935
CCT3	0.461641	11.3272	2.93327	0.00547772	0.0706512	-2.29967
MMP25	0.204439	6.27763	2.93257	0.00548778	0.0706976	-2.30127
CHD7	0.752982	8.23421	2.93248	0.0054892	0.0706976	-2.3015
ZBTB3	0.285983	7.59644	2.93185	0.00549831	0.0707641	-2.30295
HAAO	-0.233321	7.19599	-2.93154	0.00550285	0.0707717	-2.30368
CRYBB1	-0.245882	5.99026	-2.93076	0.00551428	0.0708202	-2.3055
PCGF1	-0.177202	8.1744	-2.93048	0.00551827	0.0708202	-2.30613
ARF5	0.29348	10.0787	2.9302	0.00552237	0.0708202	-2.30678
TNFRSF10C	0.164271	6.52313	2.9302	0.00552241	0.0708202	-2.30679
RNF157	0.625121	6.71456	2.92987	0.00552727	0.070832	-2.30756
INHBA	-1.72706	8.81905	-2.9289	0.00554147	0.0709632	-2.30981
ZFTA	0.633766	9.33666	2.92849	0.00554754	0.0709903	-2.31077
PDCD7	-0.194992	6.62621	-2.92785	0.00555698	0.0710501	-2.31226
TCEA2	0.490045	8.71916	2.92763	0.00556013	0.0710501	-2.31276
NENF	-0.304719	8.25092	-2.92541	0.00559303	0.0714002	-2.31793
DOCK6	0.286931	7.73567	2.92524	0.00559549	0.0714002	-2.31832
ZKSCAN7	0.821741	7.8499	2.92439	0.00560809	0.0715101	-2.32029
MAN2A1	-0.470134	9.77409	-2.92335	0.00562352	0.0715769	-2.3227
SMPDL3A	-1.23762	9.32004	-2.92315	0.00562662	0.0715769	-2.32318
EPHB6	0.34993	6.04751	2.92299	0.005629	0.0715769	-2.32355
NACC1	0.286029	7.66913	2.92297	0.00562929	0.0715769	-2.3236
NEXN	-1.3441	7.56285	-2.92227	0.00563976	0.0716226	-2.32523
CMTM4	0.566199	8.29162	2.92199	0.00564387	0.0716226	-2.32586
CCL26	-0.367703	4.37089	-2.92192	0.00564486	0.0716226	-2.32602
RACK1	0.241428	13.5377	2.92133	0.00565373	0.0716517	-2.3274
LSS	0.232482	8.71726	2.92124	0.00565514	0.0716517	-2.32761
ZNF547	0.492598	4.80879	2.91914	0.00568666	0.0720003	-2.33249
MIS18A	0.772985	8.60097	2.9185	0.00569629	0.0720598	-2.33397
HOXC10	1.15174	8.71884	2.91806	0.0057029	0.0720598	-2.33498
TRBV7-8	-0.146207	4.16119	-2.91772	0.00570806	0.0720598	-2.33578
CMKLR1	-0.810699	7.34498	-2.91739	0.00571295	0.0720598	-2.33653
PEX1	0.467899	8.38339	2.91726	0.00571491	0.0720598	-2.33683
ZBTB33	0.372564	9.87858	2.91723	0.00571546	0.0720598	-2.33691
RTL5	0.383296	7.61515	2.91678	0.00572216	0.0720723	-2.33794
TRAC	-0.834004	7.17525	-2.91663	0.00572449	0.0720723	-2.3383
CAB39	-0.348095	10.3012	-2.91614	0.0057319	0.072115	-2.33943
HDAC4	0.503873	8.27357	2.91568	0.00573886	0.0721386	-2.34049
FUCA1	-1.21085	10.7247	-2.91484	0.0057516	0.0721386	-2.34244
SUCNR1	-1.41501	6.57495	-2.91473	0.00575332	0.0721386	-2.3427
GK5	-0.39376	7.04792	-2.91454	0.00575628	0.0721386	-2.34315
SH2B1	0.269107	7.84838	2.91444	0.00575774	0.0721386	-2.34337
RPL13	0.620712	7.76559	2.91429	0.00575998	0.0721386	-2.34371
CREG1	-0.690853	11.7516	-2.91417	0.00576192	0.0721386	-2.34401
ZNF804A	-0.527253	4.5909	-2.91355	0.00577133	0.072206	-2.34544
LAMTOR2	-0.356911	9.04197	-2.91247	0.00578782	0.0723045	-2.34794
MKNK1	-0.658612	6.9528	-2.91229	0.0057906	0.0723045	-2.34836
OR6A2	-0.140973	4.51897	-2.912	0.00579502	0.0723045	-2.34903
ADAM20	0.146201	6.01376	2.91198	0.00579532	0.0723045	-2.34907
PCYT1A	-0.340555	8.3849	-2.91111	0.00580866	0.0724205	-2.35109
NPY	1.98547	7.54071	2.91072	0.00581467	0.0724451	-2.35199
ITGAD	-0.435058	5.96829	-2.91039	0.00581976	0.0724583	-2.35276
LY96	-1.60651	8.40998	-2.91001	0.00582556	0.0724802	-2.35363
APLP1	0.326417	5.87717	2.90953	0.005833	0.0725224	-2.35475
PMF1	0.322515	7.39175	2.90854	0.00584831	0.0726624	-2.35705
SNX10	-0.776156	8.95663	-2.90743	0.00586546	0.0728251	-2.35961
RNASE6	-1.43352	8.60741	-2.90672	0.00587641	0.0728926	-2.36125
P4HA3	-0.695611	6.75165	-2.90655	0.00587902	0.0728926	-2.36164
C2orf49	0.484892	8.43889	2.90563	0.0058933	0.0729589	-2.36376
TMEM120B	-0.198994	6.88531	-2.90546	0.00589593	0.0729589	-2.36415
TAMM41	0.272217	6.8419	2.90542	0.00589657	0.0729589	-2.36425
OSGIN1	-0.217759	6.82095	-2.90479	0.00590645	0.0729816	-2.36571
LMAN2	-0.25773	9.61937	-2.90478	0.00590654	0.0729816	-2.36573
LINC00996	-0.363893	4.54052	-2.90271	0.00593888	0.0732796	-2.37051
RUSF1	0.196126	6.30004	2.90245	0.00594307	0.0732796	-2.37113
CASP12	-0.208911	4.42613	-2.90244	0.00594321	0.0732796	-2.37115
MBLAC1	0.186918	7.28096	2.9022	0.005947	0.0732796	-2.3717
VIL1	-0.128013	6.18558	-2.90187	0.0059522	0.0732933	-2.37247
YIPF2	0.184272	8.05431	2.90126	0.00596179	0.0733264	-2.37388
CR1	-1.51815	6.91053	-2.90105	0.00596506	0.0733264	-2.37436
PIK3R4	0.289569	9.11607	2.90087	0.00596787	0.0733264	-2.37477
YTHDC1	0.34034	11.0785	2.90065	0.00597139	0.0733264	-2.37529
TLR6	-0.325349	6.21158	-2.90032	0.00597651	0.0733264	-2.37604
INIP	0.204336	7.9991	2.90012	0.0059797	0.0733264	-2.37651
PLA2G4C	-0.214074	5.27559	-2.89988	0.00598349	0.0733264	-2.37706
DHX57	0.390514	7.32784	2.89926	0.00599322	0.0733955	-2.37849
FPGS	0.147151	7.35635	2.89774	0.00601736	0.0736408	-2.382
CSNK1A1P1	0.13389	4.05979	2.89736	0.00602335	0.073655	-2.38288
TMED10	-0.325151	10.2264	-2.89702	0.00602872	0.073655	-2.38366
SLC25A38	0.363349	8.92309	2.89689	0.00603083	0.073655	-2.38396
KCNG3	1.30864	5.814	2.8955	0.00605297	0.073875	-2.38717
KRT10-AS1	0.421534	8.3792	2.89508	0.00605963	0.0739061	-2.38813
LINC01857	-1.42813	5.50529	-2.89467	0.00606624	0.0739364	-2.38909
EPS8	-0.832773	9.5376	-2.89377	0.00608056	0.0740607	-2.39115
CRAMP1	0.430101	7.77465	2.8929	0.00609456	0.074093	-2.39317
GADD45G	-0.39946	6.44171	-2.89286	0.00609515	0.074093	-2.39325
EFNB2	0.893701	10.3639	2.89284	0.0060956	0.074093	-2.39332
PPM1G	0.231043	9.01762	2.89241	0.00610241	0.0741255	-2.39429
NRK	-1.51458	7.59118	-2.89171	0.00611377	0.0741952	-2.39592
ZNF529	0.544696	9.11896	2.8914	0.00611864	0.0741952	-2.39662
CCDC80	-0.991001	9.00166	-2.89066	0.00613058	0.0741952	-2.39832
CAB39L	0.768382	7.84105	2.89042	0.00613448	0.0741952	-2.39888
SIPA1L1	0.85048	7.94992	2.89014	0.0061391	0.0741952	-2.39954
RPF2	-0.325371	9.9197	-2.8901	0.00613975	0.0741952	-2.39963
LOC100507384	0.111706	4.59405	2.89005	0.00614047	0.0741952	-2.39974
KCNJ6	1.3102	4.87774	2.89	0.00614123	0.0741952	-2.39984
IGLV4-3	-0.255198	6.43374	-2.88912	0.00615561	0.0743189	-2.40189
TRG-AS1	-0.558464	5.00997	-2.88807	0.00617254	0.0744732	-2.4043
QARS1	0.319431	10.832	2.88741	0.00618338	0.0745538	-2.40583
ZNF180	0.283081	6.35081	2.8871	0.00618838	0.074564	-2.40654
PRMT5	0.372603	9.09625	2.88618	0.00620331	0.074676	-2.40865
GNAQ	-0.267087	10.8258	-2.88602	0.006206	0.074676	-2.40903
MED28	0.537854	10.3839	2.88558	0.00621316	0.074712	-2.41004
ARRDC2	-0.499992	6.8809	-2.88414	0.00623674	0.0749453	-2.41335
GNPTG	-0.356084	8.76059	-2.88291	0.006257	0.0750952	-2.41619
TSPAN6	0.826545	10.5442	2.88281	0.00625861	0.0750952	-2.41641
CCR2	-1.02555	6.3111	-2.88219	0.00626886	0.0750952	-2.41784
EMC3	-0.369934	10.0038	-2.88214	0.00626963	0.0750952	-2.41795
SBK1	1.07827	8.06797	2.88205	0.0062711	0.0750952	-2.41816
PTGES3	0.239969	12.5729	2.88178	0.00627553	0.0750952	-2.41878
IL12RB1	-0.49102	5.98191	-2.8816	0.00627851	0.0750952	-2.41919
CDK5R1	0.912609	6.19982	2.88064	0.00629447	0.0751861	-2.42141
KCTD19	-0.14133	6.22388	-2.88053	0.00629625	0.0751861	-2.42166
EARS2	0.50206	7.65175	2.88038	0.00629868	0.0751861	-2.422
FUBP3	0.307109	9.95831	2.88009	0.00630342	0.0751926	-2.42266
CRLF3	-0.40951	9.39699	-2.87871	0.00632637	0.0754162	-2.42583
SLC25A19	-0.603608	7.59183	-2.87823	0.00633446	0.0754625	-2.42695
TRIM65	-0.154643	5.1323	-2.87709	0.00635342	0.0756382	-2.42957
SRSF9	0.328631	11.5608	2.87595	0.00637252	0.0758153	-2.43219
ZNF703	0.821001	8.89018	2.87561	0.00637812	0.0758315	-2.43296
RFX7	0.696668	9.82713	2.87444	0.0063978	0.0759785	-2.43566
SREBF2	0.202554	6.89745	2.87437	0.00639895	0.0759785	-2.43581
USP42	0.449625	8.8155	2.87403	0.00640468	0.0759785	-2.4366
STEAP1	-1.23872	6.79745	-2.87387	0.00640741	0.0759785	-2.43697
PRADC1	-0.32382	7.45718	-2.8734	0.00641526	0.0760074	-2.43804
R3HCC1	0.265118	9.38228	2.87322	0.00641832	0.0760074	-2.43846
CD248	-0.329862	8.3487	-2.8728	0.00642544	0.0760414	-2.43943
SOD1	0.283806	12.2112	2.87206	0.0064379	0.0761387	-2.44112
FBXW4	0.444385	8.8848	2.87164	0.00644503	0.076149	-2.44209
RAD23B	0.345457	9.6925	2.8715	0.00644726	0.076149	-2.44239
ADAMDEC1	-1.75908	6.03429	-2.87097	0.00645639	0.0762066	-2.44363
TANGO6	-0.226266	7.23162	-2.87029	0.00646792	0.0762787	-2.44519
S100B	-0.699441	5.12569	-2.86986	0.00647515	0.0762787	-2.44617
KIAA2013	0.279825	8.83401	2.86985	0.00647525	0.0762787	-2.44618
SMARCD3	0.500636	7.74522	2.86938	0.0064833	0.0763234	-2.44727
PIK3C2B	0.519095	8.81664	2.86898	0.0064901	0.0763534	-2.44818
COL2A1	2.19095	8.52996	2.86871	0.00649476	0.0763581	-2.44881
TRAF7	-0.156241	5.27311	-2.8683	0.0065017	0.0763896	-2.44974
PSMC4	0.239941	8.96003	2.86759	0.00651388	0.0764827	-2.45138
INO80C	0.435329	9.25906	2.86687	0.00652605	0.0765542	-2.45301
FAM186A	0.478617	4.34638	2.86673	0.00652851	0.0765542	-2.45334
LENG8	0.267124	6.60894	2.86623	0.00653707	0.0766046	-2.45449
SEC24C	0.210799	8.77174	2.86536	0.00655195	0.0766448	-2.45648
RNFT2	0.841677	7.11909	2.86516	0.00655552	0.0766448	-2.45695
SCFD1	-0.303095	5.323	-2.865	0.00655825	0.0766448	-2.45732
ATP6V1FNB	0.256812	5.58829	2.8648	0.0065617	0.0766448	-2.45778
ALG6	-0.248381	8.61373	-2.86479	0.00656187	0.0766448	-2.4578
EFL1	0.286227	8.57762	2.86439	0.00656871	0.0766535	-2.45871
ACTA2-AS1	-0.196458	5.04154	-2.86425	0.00657115	0.0766535	-2.45904
LUZP1	-0.523095	8.59212	-2.86394	0.0065764	0.0766649	-2.45973
ZKSCAN3	0.429412	6.58048	2.86365	0.00658144	0.0766737	-2.4604
STK17B	-1.1117	8.09077	-2.86323	0.00658868	0.0767083	-2.46136
ASB7	0.42283	8.00629	2.86221	0.00660632	0.076817	-2.4637
WAPL	0.320047	9.92501	2.8622	0.00660658	0.076817	-2.46374
SLC37A1	-0.155294	4.48076	-2.86178	0.00661381	0.0768513	-2.46469
HNRNPA3	0.516913	11.6474	2.86003	0.00664413	0.0771536	-2.46869
HPS3	-0.228569	6.38978	-2.85942	0.00665474	0.0772268	-2.47008
CHD2	0.758105	9.63782	2.85886	0.00666454	0.0772905	-2.47137
CCDC113	0.86072	6.24499	2.8586	0.00666905	0.0772929	-2.47196
KLHL24	0.474391	9.74554	2.85789	0.00668153	0.0773875	-2.4736
CAMK2N1	0.96743	10.2482	2.85688	0.00669911	0.0775363	-2.47589
CHAF1A	0.332583	7.2657	2.85666	0.00670301	0.0775363	-2.4764
USP32	-0.187185	6.42265	-2.85608	0.0067132	0.0775966	-2.47773
GREM1	-2.18321	6.34778	-2.85587	0.00671688	0.0775966	-2.47821
RS1	0.123839	3.6125	2.8547	0.00673751	0.0777788	-2.48089
EIF2B3	-0.296416	8.30489	-2.85447	0.00674166	0.0777788	-2.48143
PRKCI	0.320625	9.94161	2.85419	0.00674651	0.0777788	-2.48205
CASTOR2	0.231782	8.4432	2.85397	0.0067504	0.0777788	-2.48256
SARS2	0.308756	7.20836	2.85375	0.00675433	0.0777788	-2.48307
VANGL2	0.760784	8.15117	2.85296	0.00676829	0.0778896	-2.48487
TMEM67	0.499436	7.33122	2.85209	0.00678361	0.0779651	-2.48685
GUCY1A2	-1.22305	7.47567	-2.8518	0.00678884	0.0779651	-2.48752
LRRN4	0.895016	7.1171	2.85146	0.0067949	0.0779651	-2.4883
LOC374443	-0.436274	5.58824	-2.85137	0.0067964	0.0779651	-2.48849
LINC01395	-0.104687	4.08342	-2.85132	0.00679737	0.0779651	-2.48862
S1PR5	-0.329222	5.66355	-2.85099	0.00680327	0.0779651	-2.48937
INTS1	0.190665	6.48754	2.8507	0.00680834	0.0779651	-2.49002
CC2D1A	0.143156	6.76336	2.85063	0.00680962	0.0779651	-2.49019
ACVRL1	-0.441874	6.87508	-2.8489	0.00684045	0.0782682	-2.49414
WASF2	0.293512	9.90991	2.84861	0.0068457	0.0782783	-2.49481
POLG	0.230516	7.72609	2.84759	0.00686389	0.0784348	-2.49712
OTUD4	-0.318355	5.40205	-2.84709	0.0068729	0.0784348	-2.49827
UBAP2	0.323946	9.20392	2.84698	0.00687491	0.0784348	-2.49853
SEZ6L2	0.186378	7.13482	2.84687	0.00687687	0.0784348	-2.49877
PRR12	0.330475	6.12785	2.84634	0.00688647	0.0784944	-2.49999
EGLN1	0.328907	10.556	2.84583	0.00689568	0.0785494	-2.50116
MTHFSD	0.278639	6.39845	2.8451	0.0069087	0.0786479	-2.50281
UBQLN1	0.251485	11.1157	2.84463	0.00691733	0.0786529	-2.5039
PHF2	0.339209	8.90447	2.84446	0.00692027	0.0786529	-2.50427
UNC5C-AS1	1.5405	6.6187	2.84435	0.0069223	0.0786529	-2.50453
AOAH	-0.898521	7.46951	-2.84336	0.00694027	0.0787534	-2.50679
PDIA3	-0.252007	11.7783	-2.84319	0.00694323	0.0787534	-2.50716
DENND2A	0.657631	7.80456	2.84313	0.00694431	0.0787534	-2.5073
ROR1-AS1	-0.134348	3.96964	-2.84203	0.00696435	0.0789308	-2.50982
CACNB4	-0.599121	5.69765	-2.84136	0.00697652	0.0789657	-2.51134
IFI27	-1.04979	8.73446	-2.84132	0.00697732	0.0789657	-2.51144
COX11	0.62542	5.40902	2.84093	0.00698447	0.0789657	-2.51233
PKN2	0.379482	9.6929	2.84089	0.00698504	0.0789657	-2.51241
USP28	0.520677	7.84969	2.84054	0.00699154	0.0789894	-2.51322
TMEM25	0.266484	7.00447	2.83979	0.00700527	0.0790609	-2.51493
CTU2	0.231668	7.15876	2.83971	0.00700668	0.0790609	-2.51511
SIRPB2	-0.555559	4.46711	-2.83928	0.00701456	0.0791001	-2.51609
LCP1	-1.10279	8.41965	-2.83817	0.00703483	0.0792411	-2.51861
ASTN1	1.27661	5.44506	2.83811	0.0070359	0.0792411	-2.51874
DHX37	0.164863	8.00372	2.83732	0.00705058	0.0793106	-2.52056
LRRC56	0.192284	7.15433	2.83722	0.00705232	0.0793106	-2.52078
NR1H3	-0.703226	7.33677	-2.83706	0.00705533	0.0793106	-2.52115
MCF2L	0.44607	7.84084	2.83632	0.00706897	0.0793738	-2.52284
ZNF709	0.764615	8.14237	2.83579	0.00707865	0.0793738	-2.52403
HAUS2	0.36129	7.7232	2.83578	0.00707882	0.0793738	-2.52405
STX2	-0.299163	7.96477	-2.83567	0.00708087	0.0793738	-2.5243
PPP2R3C	-0.370437	8.932	-2.83555	0.00708308	0.0793738	-2.52458
MPP2	0.196443	6.72137	2.83453	0.00710197	0.0794993	-2.5269
TMEM38A	0.429151	6.60467	2.83378	0.0071159	0.0794993	-2.52861
ADAMTSL1	-0.679438	6.4315	-2.83335	0.00712391	0.0794993	-2.52959
TAF4B	0.475262	7.50357	2.83324	0.00712592	0.0794993	-2.52984
IFRD2	0.212282	8.02598	2.83295	0.00713127	0.0794993	-2.5305
COPS2	0.440218	8.08629	2.83255	0.00713878	0.0794993	-2.53141
DNAL1	0.348295	7.46586	2.83251	0.00713942	0.0794993	-2.53149
TRIR	0.206758	10.0064	2.83235	0.00714245	0.0794993	-2.53186
UBE2N	0.380435	10.4021	2.83223	0.00714468	0.0794993	-2.53214
UBXN6	0.435264	9.47142	2.83221	0.00714505	0.0794993	-2.53218
RELCH	-0.328239	8.22157	-2.83211	0.00714693	0.0794993	-2.53241
FANCF	0.64469	8.31753	2.83188	0.00715116	0.0794993	-2.53293
AQP4	1.07323	4.62429	2.83184	0.00715188	0.0794993	-2.53301
SNX20	-0.92855	6.48125	-2.8309	0.00716947	0.0796455	-2.53516
GPR82	-0.363275	5.60161	-2.82988	0.00718855	0.0797299	-2.53748
DFFA	0.301738	8.92075	2.82983	0.00718958	0.0797299	-2.5376
LEPROTL1	0.335909	10.0828	2.82978	0.0071904	0.0797299	-2.5377
KLHL6	-1.54731	6.379	-2.82928	0.00719974	0.0797635	-2.53884
PNN	0.546572	10.7103	2.82915	0.00720232	0.0797635	-2.53915
CHGB	1.03499	6.14689	2.82829	0.00721843	0.0798913	-2.5411
PI15	-2.24136	7.24072	-2.82806	0.00722277	0.0798913	-2.54162
STX18	-0.191461	8.30067	-2.8274	0.00723516	0.0799364	-2.54312
PHACTR4	0.233802	9.82787	2.82735	0.00723607	0.0799364	-2.54323
CDC14A	0.470582	6.58823	2.82678	0.00724682	0.0799364	-2.54452
ANAPC16	0.29974	11.2396	2.82677	0.00724706	0.0799364	-2.54455
MEG8	-0.179223	4.6499	-2.82666	0.00724913	0.0799364	-2.5448
HMGN4	0.288989	10.2933	2.82595	0.00726258	0.0800356	-2.54642
PCBP3	0.192255	6.23627	2.82532	0.00727445	0.0801172	-2.54784
CLGN	1.49366	6.66169	2.82475	0.00728517	0.0801861	-2.54913
ATRN	0.327153	8.76765	2.82223	0.00733319	0.0806651	-2.55486
SLC16A1	0.6178	6.94992	2.82028	0.00737036	0.0810243	-2.55927
GIHCG	0.576669	8.70566	2.81968	0.00738205	0.0811031	-2.56066
AMPD1	-0.214094	5.03204	-2.81909	0.00739325	0.0811396	-2.56198
CD48	-1.15508	8.9224	-2.81888	0.00739725	0.0811396	-2.56245
FKBP11	-0.71957	7.73809	-2.81848	0.00740511	0.0811396	-2.56338
ORC4	0.681155	7.24257	2.81839	0.00740672	0.0811396	-2.56357
NKX2-2	-0.110706	3.76761	-2.81833	0.00740799	0.0811396	-2.56372
FPR2	-0.443546	5.25053	-2.81771	0.00741995	0.081221	-2.56512
FGF7	-1.3952	7.22231	-2.81736	0.00742664	0.0812448	-2.56591
RUNX2	-1.03729	7.86241	-2.81657	0.00744197	0.0813628	-2.56771
ZNF667	0.680544	8.02888	2.81565	0.00745962	0.0815061	-2.56977
ZNF329	0.409041	7.98168	2.81509	0.00747051	0.0815754	-2.57105
SPTBN2	1.16067	6.96827	2.81454	0.00748131	0.0815884	-2.57231
LOC93429	-0.159697	5.55999	-2.81438	0.00748433	0.0815884	-2.57266
PTPRD	0.928795	9.88278	2.81433	0.00748534	0.0815884	-2.57278
PREX1	-0.656903	7.98349	-2.81385	0.0074947	0.0816408	-2.57387
ADGRL1	0.653144	8.39163	2.81351	0.0075013	0.0816412	-2.57463
POLD4	-0.420989	7.7679	-2.81338	0.00750383	0.0816412	-2.57493
EBF3	-0.350973	5.34489	-2.8127	0.00751701	0.081735	-2.57646
TNIP3	-0.117667	3.78099	-2.81105	0.00754935	0.081923	-2.5802
LINC01426	-0.12117	3.80613	-2.81095	0.00755123	0.081923	-2.58042
DLG5	0.260406	6.10185	2.81093	0.00755171	0.081923	-2.58047
WDR5	0.41265	7.84693	2.81081	0.007554	0.081923	-2.58074
CYP7B1	-0.265543	4.03884	-2.81049	0.00756041	0.081923	-2.58148
S100Z	-0.193949	4.31924	-2.81042	0.0075617	0.081923	-2.58163
CLASP1	0.267129	9.76103	2.81005	0.00756901	0.0819527	-2.58247
GALNT5	-0.341536	6.12498	-2.80956	0.00757858	0.0820069	-2.58357
PRSS35	-1.01198	5.74157	-2.8085	0.00759947	0.0821833	-2.58597
C10orf95-AS1	0.55981	7.19349	2.80717	0.00762578	0.0824181	-2.58898
THEMIS	-0.665653	4.57561	-2.80682	0.0076326	0.0824422	-2.58976
RFXAP	0.581106	8.16922	2.80623	0.00764427	0.0825186	-2.5911
SHROOM3	1.40914	9.29333	2.80591	0.00765063	0.0825375	-2.59182
GRIPAP1	0.222518	7.71631	2.80529	0.00766311	0.0826225	-2.59324
COQ10A	0.328706	7.855	2.8046	0.00767681	0.0827205	-2.5948
IGSF10	-0.69761	5.6822	-2.80435	0.00768163	0.0827227	-2.59534
SNRNP27	0.177891	9.79888	2.80407	0.00768736	0.0827348	-2.59599
TAF2	0.221445	9.85601	2.8033	0.00770257	0.0827785	-2.59772
QPRT	0.648532	9.9843	2.80311	0.00770636	0.0827785	-2.59815
LOC101927018	-0.129141	3.97361	-2.80286	0.00771145	0.0827785	-2.59872
SHC2	0.437927	7.87444	2.80284	0.0077118	0.0827785	-2.59876
GCSAM	-0.217192	4.50216	-2.80271	0.00771449	0.0827785	-2.59907
FAM76B	0.579714	8.83714	2.80243	0.00772013	0.0827895	-2.5997
WNT9B	-0.20747	4.84083	-2.80194	0.00772978	0.0828435	-2.60079
SPTAN1	0.405674	8.15782	2.80057	0.00775743	0.0830902	-2.6039
INPP1	-0.377468	8.61827	-2.79993	0.00777017	0.083177	-2.60533
HOOK1	1.00715	8.23687	2.79952	0.00777857	0.0832173	-2.60628
RSBN1L	0.279238	8.28379	2.7991	0.00778696	0.0832574	-2.60721
GMEB2	0.19843	8.65523	2.79878	0.00779346	0.0832772	-2.60794
MSS51	-0.265075	5.96864	-2.79847	0.00779968	0.0832915	-2.60864
LINC01560	0.785079	6.89737	2.79825	0.00780408	0.0832915	-2.60913
POP4	0.215168	6.64919	2.79714	0.00782667	0.083443	-2.61165
ZNF134	0.497614	8.00885	2.79687	0.00783208	0.083443	-2.61225
PKP4	0.597506	9.73102	2.79686	0.00783222	0.083443	-2.61227
PSORS1C1	-0.135544	4.85477	-2.7961	0.00784768	0.083558	-2.61398
EID2B	0.830729	6.67914	2.79582	0.00785341	0.0835694	-2.61462
MIR4307HG	-0.130068	4.49246	-2.79546	0.00786074	0.0835978	-2.61543
SCOC	0.391675	11.1328	2.79503	0.00786947	0.0836411	-2.6164
LINC02493	-0.167424	5.48532	-2.79462	0.00787791	0.0836812	-2.61733
SUCLG2-DT	0.221653	4.61106	2.79414	0.00788756	0.0837125	-2.6184
DNAAF2	0.624679	9.57029	2.79401	0.00789018	0.0837125	-2.61869
KRIT1	0.438667	9.63679	2.79305	0.00790995	0.0838726	-2.62087
FAM172A	0.394668	9.69893	2.79265	0.00791799	0.0839083	-2.62175
PHF6	0.585829	10.4663	2.7912	0.00794789	0.0841754	-2.62504
LINC00491	0.346019	6.84141	2.79046	0.00796296	0.0842853	-2.62669
TMEM147-AS1	0.24737	7.41873	2.78954	0.00798203	0.0844372	-2.62877
SYT16	0.523692	6.17373	2.78925	0.00798798	0.0844504	-2.62942
SPIRE2	0.309081	5.25142	2.78875	0.00799836	0.0844934	-2.63055
CNGA4	-0.177953	4.46834	-2.78839	0.00800587	0.0844934	-2.63137
TBC1D10A	-0.209481	5.24851	-2.78834	0.00800687	0.0844934	-2.63148
TNNI2	-0.405044	6.41538	-2.78814	0.00801089	0.0844934	-2.63191
RBM11	0.605227	3.91662	2.78784	0.00801727	0.0845111	-2.63261
DDX52	0.56489	9.09973	2.7875	0.00802425	0.0845233	-2.63337
MAP3K13	0.308872	10.0563	2.78733	0.00802785	0.0845233	-2.63376
C21orf91	0.602644	10.4312	2.78687	0.00803741	0.0845743	-2.63479
HDLBP	0.333933	8.87515	2.78635	0.00804809	0.084637	-2.63595
RARG	-0.183356	6.85481	-2.78547	0.00806641	0.0847458	-2.63793
SLC2A13	-0.793781	8.05125	-2.78492	0.00807795	0.0847458	-2.63918
NAB1	0.343383	9.8148	2.78472	0.00808206	0.0847458	-2.63962
GSPT1	0.322616	9.2267	2.78457	0.00808519	0.0847458	-2.63996
MTERF2	0.522779	8.34647	2.78453	0.00808596	0.0847458	-2.64004
IRAG2	-0.572908	7.74335	-2.7845	0.00808678	0.0847458	-2.64013
SNHG16	0.450043	10.2519	2.78354	0.00810675	0.0848747	-2.64227
CYTIP	-1.48273	7.05574	-2.78321	0.00811361	0.0848747	-2.64301
CREBBP	0.408611	10.4473	2.78289	0.00812045	0.0848747	-2.64374
PACRG-AS1	-0.153576	5.17185	-2.78267	0.00812503	0.0848747	-2.64423
ZNF84	0.828706	9.33392	2.78266	0.0081252	0.0848747	-2.64425
LILRB4	-0.830109	6.5141	-2.78242	0.0081302	0.0848747	-2.64479
GID8	0.449497	9.79934	2.78222	0.00813448	0.0848747	-2.64525
LINC02052	-0.0922672	3.45401	-2.78206	0.00813775	0.0848747	-2.6456
GTF3C3	0.364164	8.21882	2.78186	0.00814202	0.0848747	-2.64605
CACNA1B	0.667022	5.6357	2.78165	0.00814639	0.0848747	-2.64652
NRSN2-AS1	0.392583	4.62939	2.7814	0.00815178	0.0848816	-2.6471
ZNF263	0.286127	8.45014	2.78073	0.0081659	0.0849749	-2.6486
LINC00888	0.460284	8.68884	2.78044	0.00817187	0.0849749	-2.64924
FMNL2	-0.449518	10.4367	-2.78029	0.00817499	0.0849749	-2.64957
MPDZ	0.58617	9.61037	2.78007	0.00817968	0.0849749	-2.65007
TUBD1	0.619348	7.56481	2.77968	0.00818785	0.0850021	-2.65094
TAC4	0.148377	5.87674	2.77941	0.00819362	0.0850021	-2.65155
MRPL42	0.582328	8.08757	2.77928	0.00819652	0.0850021	-2.65186
CD274	-0.72408	6.11988	-2.77786	0.0082266	0.0852648	-2.65505
ATXN7L1	0.230638	6.78703	2.77727	0.00823895	0.0853435	-2.65636
TBCA	0.255756	12.2973	2.77543	0.00827823	0.0857009	-2.6605
PCP4	1.87035	7.72435	2.77508	0.00828579	0.0857297	-2.66129
FGF14-AS2	0.530508	6.73593	2.77423	0.00830397	0.0858683	-2.6632
EFCAB6	0.143105	6.69129	2.77347	0.00832023	0.0859524	-2.6649
MAP3K8	-1.00115	6.60928	-2.7734	0.00832168	0.0859524	-2.66505
FAM114A1	-0.711732	8.67208	-2.77294	0.00833159	0.0859683	-2.66609
SOAT2	-0.181176	6.08218	-2.77288	0.00833281	0.0859683	-2.66622
ALPP	-0.164228	4.93763	-2.77263	0.00833826	0.0859751	-2.66678
OCIAD2	0.67137	10.1525	2.77119	0.00836932	0.0861875	-2.67002
CANX	-0.624169	8.98651	-2.77103	0.00837257	0.0861875	-2.67036
PAK6	0.344946	6.5513	2.7708	0.00837756	0.0861875	-2.67088
HMOX1	-1.80875	9.08089	-2.77076	0.00837841	0.0861875	-2.67096
UBE2W	0.356093	8.83822	2.77045	0.00838511	0.0861875	-2.67166
NFATC2	-0.841636	7.84815	-2.77033	0.00838769	0.0861875	-2.67193
ZNF865	0.166925	6.8029	2.7699	0.00839706	0.0862345	-2.6729
MAN1C1	-1.00332	8.04292	-2.76906	0.00841528	0.0863722	-2.67479
FBXO16	0.620458	6.4224	2.76879	0.00842121	0.0863837	-2.6754
CRTAM	-0.908315	5.61747	-2.76778	0.00844314	0.0865591	-2.67766
TNKS	0.61142	9.44213	2.76666	0.00846744	0.086689	-2.68016
MANBA	-0.647541	8.02387	-2.76642	0.0084727	0.086689	-2.6807
UTP25	0.338237	6.7487	2.76639	0.00847325	0.086689	-2.68076
NAT9	0.235579	8.30676	2.76618	0.00847803	0.086689	-2.68125
ANGPT4	-0.182583	7.05646	-2.76609	0.00847997	0.086689	-2.68145
BCDIN3D	0.335769	7.45694	2.76518	0.00849985	0.0867579	-2.68349
MOSPD2	-0.342928	8.62146	-2.76512	0.00850106	0.0867579	-2.68361
SRPX2	-0.801021	6.33685	-2.76511	0.00850122	0.0867579	-2.68363
ZBTB42	0.255327	5.84084	2.76213	0.00856675	0.087377	-2.6903
PHOSPHO2	0.737634	7.73804	2.76137	0.0085835	0.0874981	-2.692
ABHD12	-0.264944	7.84745	-2.76043	0.00860419	0.0876591	-2.6941
ZXDB	0.363201	7.85284	2.75996	0.00861478	0.0876908	-2.69517
RAD50	0.352746	6.88776	2.75985	0.00861707	0.0876908	-2.6954
SLC25A21-AS1	0.693909	6.21191	2.75931	0.00862914	0.0877638	-2.69662
FCRL3	-0.538306	4.83793	-2.75895	0.00863721	0.0877877	-2.69743
S1PR1-DT	-0.208918	4.11278	-2.75876	0.00864127	0.0877877	-2.69784
GSG1L	-0.154245	6.66809	-2.75767	0.00866549	0.0879839	-2.70027
CCT6A	0.431251	9.98869	2.7559	0.00870497	0.0883048	-2.70422
ADAM9	-0.776044	10.6469	-2.75571	0.00870936	0.0883048	-2.70466
MVB12B	0.448819	8.73215	2.75554	0.00871309	0.0883048	-2.70503
SP3	0.31839	11.5452	2.75463	0.00873355	0.0883048	-2.70707
TMEM221	0.405885	6.97953	2.7546	0.00873423	0.0883048	-2.70714
MS4A6A	-1.22714	9.69676	-2.75434	0.00874	0.0883048	-2.70772
ZNF14	0.474453	8.24069	2.75407	0.0087462	0.0883048	-2.70833
SENP8	0.430027	6.23615	2.75384	0.0087512	0.0883048	-2.70883
IDE	-0.234885	8.66711	-2.75374	0.00875356	0.0883048	-2.70906
EIF1AX	0.46236	10.4227	2.75334	0.00876244	0.0883048	-2.70994
STAC	-0.466438	6.0824	-2.75313	0.00876719	0.0883048	-2.71042
MAU2	0.325968	9.72512	2.75313	0.00876734	0.0883048	-2.71043
MLKL	-0.830727	6.4344	-2.75294	0.00877143	0.0883048	-2.71084
TMEM35B	-0.525968	9.51336	-2.75289	0.00877275	0.0883048	-2.71097
DMAC1	0.309211	10.2095	2.75277	0.00877528	0.0883048	-2.71122
PLIN4	0.224896	6.1836	2.75241	0.00878347	0.0883048	-2.71203
IZUMO1	-0.140293	3.95861	-2.75233	0.00878528	0.0883048	-2.71221
TWF1	-0.356464	10.2204	-2.75231	0.00878569	0.0883048	-2.71225
KLK6	1.19503	7.89082	2.752	0.00879263	0.0883251	-2.71294
PXYLP1	0.619912	9.87498	2.7514	0.00880633	0.0884132	-2.71429
ZNF662	0.758669	6.77294	2.75104	0.00881441	0.0884448	-2.71509
CACNA1C	-0.215204	6.81333	-2.75081	0.00881973	0.0884487	-2.71561
TMCC3	1.27209	9.87366	2.74947	0.0088499	0.0886756	-2.71858
IFNL2	0.250226	4.49386	2.74937	0.00885224	0.0886756	-2.71881
ZNF623	0.62946	8.30369	2.74882	0.0088649	0.0887396	-2.72005
CD86	-0.661358	7.19752	-2.74847	0.00887265	0.0887396	-2.72081
NOD2	-0.696414	5.8223	-2.74825	0.00887784	0.0887396	-2.72132
LOC105377663	-0.212282	3.70769	-2.74805	0.00888234	0.0887396	-2.72176
MIRLET7D	0.370832	8.10877	2.748	0.00888336	0.0887396	-2.72186
RSBN1	0.504318	9.47068	2.74735	0.00889829	0.0888393	-2.72332
THEM6	0.300103	6.60159	2.74697	0.00890687	0.0888755	-2.72416
GLMP	-0.543476	8.50924	-2.74658	0.00891588	0.088916	-2.72503
SLC44A5	1.59116	6.25611	2.74591	0.00893126	0.0889217	-2.72653
SPRING1	0.475394	10.3344	2.7459	0.00893139	0.0889217	-2.72655
CDH24	0.31877	6.7449	2.74553	0.00893987	0.0889217	-2.72737
SLC25A4	0.508732	8.7761	2.74542	0.00894241	0.0889217	-2.72762
PKDREJ	-0.151435	5.56463	-2.74528	0.00894571	0.0889217	-2.72794
LOC389831	0.93624	6.37032	2.74526	0.00894619	0.0889217	-2.72798
ZNF174	0.33912	6.82368	2.74495	0.00895326	0.088936	-2.72867
FRYL	-0.306087	7.70518	-2.74476	0.00895755	0.088936	-2.72909
LOC105373714	0.230233	4.66637	2.74452	0.00896311	0.088942	-2.72963
URI1	0.353746	7.33429	2.74402	0.00897468	0.0890076	-2.73075
NCAPD3	0.415923	8.42025	2.74336	0.0089898	0.089105	-2.73221
CCL19	-1.20251	7.01207	-2.74316	0.00899443	0.089105	-2.73266
LARP1	0.249439	11.2099	2.74142	0.0090346	0.0894535	-2.73653
ZNF480	-0.361891	5.6745	-2.73949	0.00907934	0.0898024	-2.74082
LINC02053	-0.140865	4.01178	-2.73912	0.00908807	0.0898024	-2.74166
FCGBP	0.816388	6.87128	2.73864	0.00909908	0.0898024	-2.74271
S100A12	-1.00184	4.92095	-2.73861	0.00909994	0.0898024	-2.74279
FBXW11	0.23637	9.44072	2.73844	0.00910379	0.0898024	-2.74316
SLC16A6	-0.946016	6.51578	-2.73842	0.00910423	0.0898024	-2.7432
SYNGR3	0.48844	5.6014	2.73812	0.00911132	0.0898024	-2.74387
VASN	0.393085	8.09491	2.73792	0.00911604	0.0898024	-2.74432
CHST10	0.340669	8.1829	2.73777	0.0091194	0.0898024	-2.74464
SIGLECL1	-0.119446	4.00518	-2.73775	0.00911989	0.0898024	-2.74469
TCN2	-0.585374	7.61941	-2.73686	0.00914086	0.0899595	-2.74669
MOK	0.300698	7.0964	2.73609	0.00915877	0.0899724	-2.74839
CAVIN3	-0.790959	6.45375	-2.73583	0.00916495	0.0899724	-2.74897
IMP4	-0.323324	8.51695	-2.73575	0.00916669	0.0899724	-2.74914
LOC728392	0.963498	10.2696	2.73568	0.00916852	0.0899724	-2.74931
LOC339539	-0.176036	5.30354	-2.73548	0.00917305	0.0899724	-2.74974
C1orf35	0.234131	7.75733	2.7353	0.00917725	0.0899724	-2.75014
MRPS27	0.317324	9.31948	2.73511	0.00918185	0.0899724	-2.75057
NDUFA4L2	-0.197897	6.47218	-2.7349	0.00918674	0.0899724	-2.75103
NCAM1	1.23854	9.96888	2.73488	0.00918731	0.0899724	-2.75109
PSMB9	-0.91998	8.28358	-2.73463	0.00919309	0.0899799	-2.75163
PRDM15	0.23339	6.67268	2.73338	0.00922256	0.090177	-2.75441
EHMT1	0.43143	10.0067	2.73335	0.00922328	0.090177	-2.75448
SP6	0.505054	6.61148	2.73304	0.00923046	0.0901981	-2.75516
RIOX1	0.253658	8.00769	2.73265	0.00923988	0.090241	-2.75604
BCCIP	0.73027	8.27758	2.73167	0.00926301	0.090393	-2.75821
FAM20A	-0.883229	6.91441	-2.73146	0.00926788	0.090393	-2.75867
MARK4	0.290347	9.04405	2.73135	0.00927056	0.090393	-2.75892
ICAM3	-0.547546	7.67684	-2.73087	0.0092819	0.0904544	-2.75998
MSANTD4	0.496901	9.47905	2.73049	0.00929105	0.0904944	-2.76084
CNN3-DT	-0.244808	6.01988	-2.73017	0.00929852	0.090517	-2.76154
BMPR1A	0.58792	9.73436	2.72986	0.00930591	0.090517	-2.76223
TPM3P4	-0.166941	4.47043	-2.72975	0.0093085	0.090517	-2.76247
LYST	-0.59238	7.5128	-2.72945	0.00931576	0.0905385	-2.76315
GLUL	-1.11769	6.90103	-2.72902	0.00932593	0.0905883	-2.76409
METTL25B	0.23981	6.22529	2.72778	0.00935555	0.0908268	-2.76685
MEDAG	-0.839192	7.25262	-2.72728	0.00936759	0.0908945	-2.76796
HRH1	-0.773868	6.75044	-2.72678	0.00937942	0.0909601	-2.76906
CASP2	0.504941	9.40514	2.72647	0.00938688	0.0909667	-2.76975
SLC35C1	0.174072	7.04883	2.72633	0.00939024	0.0909667	-2.77006
KNDC1	0.264695	6.42172	2.72487	0.00942529	0.0912133	-2.77329
PTPN3	0.689876	7.77078	2.72485	0.00942586	0.0912133	-2.77335
APTX	0.298254	8.2834	2.72459	0.00943205	0.0912239	-2.77392
PDCD6	0.255482	10.0822	2.72412	0.00944341	0.0912846	-2.77496
EPC1	0.421215	9.80437	2.7231	0.00946811	0.0914358	-2.77723
FKBP14	-0.51421	7.95653	-2.723	0.00947048	0.0914358	-2.77744
ZC3H14	0.345404	9.82327	2.72284	0.00947434	0.0914358	-2.7778
DDX25	0.598619	6.64653	2.7219	0.00949709	0.0915601	-2.77988
ZNF385C	0.166949	6.30778	2.7217	0.0095019	0.0915601	-2.78032
VSIG4	-1.18163	8.55424	-2.72155	0.00950566	0.0915601	-2.78066
MMP1	-1.22407	5.43892	-2.72132	0.00951116	0.0915601	-2.78116
EFHD2	-0.611623	7.49635	-2.72126	0.00951273	0.0915601	-2.78131
IPO13	0.194484	6.9663	2.72048	0.00953164	0.0916929	-2.78303
LCNL1	-0.161219	6.3744	-2.72025	0.00953714	0.0916966	-2.78353
CD44	-1.33399	9.20659	-2.71967	0.00955146	0.0917851	-2.78483
ZNF607	0.319007	6.14187	2.71944	0.00955697	0.0917889	-2.78533
FNBP1	-0.326542	10.0792	-2.71845	0.00958111	0.0919	-2.78752
LOC100506446	-0.140187	5.04706	-2.71832	0.00958419	0.0919	-2.7878
LINC01618	-0.120569	4.24117	-2.71817	0.00958801	0.0919	-2.78815
CLIC3	-0.504102	5.67491	-2.71797	0.00959296	0.0919	-2.7886
CD300LF	-1.10766	6.72151	-2.71792	0.00959416	0.0919	-2.7887
CEP72	0.42686	7.00015	2.71754	0.00960329	0.0919384	-2.78953
YY1	0.313849	9.79322	2.71712	0.00961381	0.0919452	-2.79048
LINC00652	0.204192	5.80437	2.71694	0.00961817	0.0919452	-2.79087
MRC1	-1.22939	9.25785	-2.71689	0.00961937	0.0919452	-2.79098
KCNG1	0.535353	6.58793	2.7159	0.00964365	0.0921282	-2.79317
PIGS	0.204477	8.32077	2.71482	0.0096702	0.0922947	-2.79555
AMBP	-0.160199	6.3357	-2.71468	0.00967367	0.0922947	-2.79587
NDUFV2-AS1	0.293141	6.25785	2.71457	0.00967651	0.0922947	-2.79612
DNAI3	-0.268689	4.18841	-2.71322	0.00970978	0.0924908	-2.7991
IRGC	-0.145013	5.962	-2.71311	0.00971247	0.0924908	-2.79934
CHMP4A	-0.335979	8.41369	-2.71311	0.00971254	0.0924908	-2.79934
RANBP9	-0.324286	5.05964	-2.71215	0.00973637	0.0926686	-2.80147
STING1	-0.486978	6.44158	-2.71108	0.00976292	0.0928365	-2.80383
EFNB3	0.670002	8.37767	2.71102	0.00976437	0.0928365	-2.80396
NREP	0.983402	9.09289	2.71016	0.00978589	0.0928709	-2.80587
DLX6-AS1	-0.133737	4.56866	-2.70997	0.00979047	0.0928709	-2.80628
PCBD2	0.454952	7.47084	2.70989	0.00979242	0.0928709	-2.80645
HSD3B7	-0.268211	6.82042	-2.70954	0.0098012	0.0928709	-2.80723
ZNF674-AS1	0.509112	5.9398	2.70953	0.00980148	0.0928709	-2.80725
SP2	0.243375	7.21248	2.70931	0.00980695	0.0928709	-2.80773
AGAP11	-0.137213	5.55167	-2.70918	0.00981027	0.0928709	-2.80803
SENP3	0.206543	7.83609	2.70904	0.00981367	0.0928709	-2.80833
CPA1	0.208063	4.44759	2.709	0.0098147	0.0928709	-2.80842
FANCL	0.602712	10.0633	2.70879	0.00982007	0.0928709	-2.80889
DPH5	0.55442	6.31143	2.70858	0.00982512	0.0928709	-2.80934
WDR90	0.400966	7.53151	2.70839	0.0098301	0.0928709	-2.80978
NAGK	-0.674457	9.9672	-2.70812	0.0098367	0.0928791	-2.81036
LINC01204	-0.18694	4.63475	-2.70767	0.0098479	0.0928791	-2.81135
FBXL13	-0.542978	4.7556	-2.70761	0.00984946	0.0928791	-2.81149
IGSF9	0.774418	6.74625	2.70752	0.00985168	0.0928791	-2.81168
RGP1	0.18071	8.11149	2.70622	0.00988441	0.0931388	-2.81456
ACTA2	-1.14812	11.6436	-2.70595	0.00989129	0.0931547	-2.81516
PTPN14	0.844004	11.4384	2.70527	0.00990829	0.0932264	-2.81665
TMEM177	0.476916	7.19203	2.70523	0.00990931	0.0932264	-2.81674
YTHDF2	0.340705	11.1547	2.70488	0.00991829	0.0932421	-2.81752
BLTP3B	-0.294287	8.22642	-2.70475	0.00992136	0.0932421	-2.81779
ZFAND5	-0.688733	6.39287	-2.70441	0.00993019	0.0932762	-2.81856
PROX2	-0.105101	4.17075	-2.70408	0.00993845	0.093305	-2.81929
RBMS1	-0.460275	9.85848	-2.7035	0.0099532	0.0933945	-2.82057
HOXB4	0.300387	8.26819	2.70282	0.00997043	0.0935073	-2.82207
OLFML2B	-0.792977	9.06563	-2.70238	0.00998156	0.0935479	-2.82304
ACAP1	0.213417	6.70222	2.70201	0.00999084	0.0935479	-2.82384
MPHOSPH9	0.518219	8.03563	2.70185	0.00999501	0.0935479	-2.8242
KLRB1	-1.20545	7.72609	-2.70162	0.0100007	0.0935479	-2.8247
ST3GAL6	-0.639072	7.10975	-2.70162	0.0100008	0.0935479	-2.82471
KLHL12	0.269296	9.3195	2.70132	0.0100084	0.0935703	-2.82537
HOXC9	1.13462	7.78549	2.70031	0.0100342	0.093728	-2.82759
FGFR1	0.56384	9.65851	2.70025	0.0100358	0.093728	-2.82773
PRDM4	0.2836	9.49776	2.69949	0.0100551	0.0938594	-2.8294
ZCCHC12	0.792617	5.66694	2.69917	0.0100633	0.0938594	-2.83011
NUDT10	0.254724	7.51335	2.69908	0.0100655	0.0938594	-2.8303
TRAV21	-0.177458	5.38426	-2.69854	0.0100793	0.0938603	-2.83149
LRRC45	0.167299	7.14577	2.69839	0.0100834	0.0938603	-2.83183
ING3	0.449806	9.38951	2.69832	0.010085	0.0938603	-2.83197
NUP35	0.403146	9.60685	2.69826	0.0100865	0.0938603	-2.83211
RRP1B	0.427844	10.0927	2.6979	0.0100959	0.0938847	-2.83291
NSMCE3	0.307531	8.27699	2.69762	0.010103	0.0938847	-2.83352
GNS	-0.720932	11.0209	-2.69755	0.0101049	0.0938847	-2.83368
MLF1	0.58075	7.93168	2.69674	0.0101255	0.0940264	-2.83545
PAX7	-0.129149	5.22716	-2.69609	0.0101425	0.0940264	-2.8369
SIK3	0.321768	9.05607	2.69598	0.0101451	0.0940264	-2.83713
RAVER2	0.665741	6.18689	2.6958	0.0101498	0.0940264	-2.83752
VN1R1	0.252577	5.45565	2.69575	0.0101512	0.0940264	-2.83764
SMIM7	0.436878	8.41815	2.69573	0.0101516	0.0940264	-2.83768
ENTREP2	0.324302	5.19382	2.69517	0.010166	0.0941114	-2.83891
LINC00526	0.577615	7.77356	2.69371	0.0102039	0.0943369	-2.84213
IDH1-AS1	-0.22905	5.67136	-2.69353	0.0102085	0.0943369	-2.84253
KRT8P12	0.197405	6.75501	2.69324	0.0102161	0.0943369	-2.84317
PDGFRL	-1.07404	7.96455	-2.69318	0.0102177	0.0943369	-2.8433
WDR83OS	0.193493	10.2784	2.69287	0.0102256	0.0943369	-2.84397
GPR34	-1.34859	8.25479	-2.69251	0.010235	0.0943369	-2.84477
TNFRSF13B	-0.165399	6.1475	-2.69227	0.0102412	0.0943369	-2.84529
MITF	-0.94074	8.76772	-2.69224	0.0102419	0.0943369	-2.84535
SLAMF7	-1.20366	6.24128	-2.69221	0.0102427	0.0943369	-2.84542
NME5	0.798078	8.09038	2.6922	0.0102429	0.0943369	-2.84544
IL10RB-DT	-0.411699	5.57905	-2.69053	0.0102865	0.0946456	-2.84912
TMEM216	0.337203	9.11375	2.69041	0.0102896	0.0946456	-2.84938
INPP5F	0.914637	9.29772	2.69031	0.0102923	0.0946456	-2.8496
BBS5	-0.156028	4.82359	-2.68994	0.0103019	0.0946568	-2.85041
RNF150	0.501361	8.28674	2.68986	0.010304	0.0946568	-2.85059
LOC105374928	-0.143893	3.91562	-2.68916	0.0103224	0.0947542	-2.85214
TDP1	0.361799	7.55305	2.68905	0.0103252	0.0947542	-2.85237
WFS1	0.321127	8.02827	2.68866	0.0103355	0.0948003	-2.85324
NCSTN	0.222776	8.11855	2.68804	0.0103517	0.0949003	-2.85459
BCL9	0.372977	8.04236	2.68766	0.0103616	0.0949133	-2.85542
CCDC134	0.480274	7.34045	2.68757	0.0103642	0.0949133	-2.85564
FNTA	0.264437	11.4286	2.68738	0.010369	0.0949133	-2.85604
AP3B2	0.356424	5.62166	2.68624	0.0103991	0.0950994	-2.85855
BICD1	0.980014	7.81307	2.68621	0.0103999	0.0950994	-2.85862
TPM3	-0.293121	5.74262	-2.68597	0.0104062	0.0951082	-2.85914
CD52	-1.42339	7.92975	-2.68572	0.0104127	0.0951191	-2.85968
FANCE	0.338661	7.75559	2.68543	0.0104203	0.0951362	-2.86031
GTF3C4	0.537671	8.54437	2.68525	0.0104252	0.0951362	-2.86072
AIM2	-0.646498	5.97011	-2.68485	0.0104357	0.0951843	-2.8616
SOX21	-0.182916	4.99284	-2.68382	0.0104632	0.0953862	-2.86387
RHOU	-0.723047	10.1849	-2.68298	0.0104853	0.095539	-2.8657
LINC00939	-0.170931	5.61307	-2.68277	0.010491	0.0955428	-2.86617
LILRA1	-0.230722	4.90094	-2.68234	0.0105023	0.0955506	-2.8671
ZDHHC22	0.757062	5.79774	2.68233	0.0105025	0.0955506	-2.86712
LOC100506639	0.204336	5.71946	2.68187	0.0105148	0.0956136	-2.86813
MAGEF1	0.502841	8.43544	2.68134	0.010529	0.0956942	-2.8693
RNASE1	-1.09967	10.2465	-2.68094	0.0105397	0.0957434	-2.87018
MMP8	-0.748654	4.92929	-2.68058	0.0105494	0.0957823	-2.87097
TMEM156	-0.356391	5.03681	-2.68017	0.0105602	0.095832	-2.87186
SMG8	0.303145	8.98218	2.67962	0.010575	0.0959181	-2.87307
LZTS1-AS1	-0.180683	5.22707	-2.67908	0.0105894	0.0960002	-2.87425
IGHM	-0.448437	5.78217	-2.67882	0.0105964	0.0960155	-2.87483
DSE	-0.600575	10.163	-2.6784	0.0106077	0.0960691	-2.87575
LYZL6	-0.149202	6.00611	-2.67816	0.0106142	0.0960794	-2.87628
FOCAD	0.478055	8.10869	2.6779	0.0106211	0.0960933	-2.87684
FXYD5	-0.421322	5.45939	-2.67621	0.0106667	0.0964182	-2.88055
PTER	-0.859078	6.99667	-2.67617	0.0106677	0.0964182	-2.88063
MAPK13	-0.677993	6.65585	-2.67535	0.0106899	0.0965284	-2.88243
BCAT2	0.449353	7.52162	2.67532	0.0106907	0.0965284	-2.8825
MYO1G	-0.484373	5.97518	-2.67474	0.0107065	0.0965707	-2.88377
CASD1	0.714071	9.30709	2.67463	0.0107095	0.0965707	-2.88401
RUVBL2	0.345944	9.43729	2.67455	0.0107115	0.0965707	-2.88418
GNAS	0.755013	8.03442	2.67419	0.0107214	0.0966111	-2.88498
HIC2	0.652174	8.13077	2.67362	0.0107368	0.0966612	-2.88622
DCHS2	0.378717	5.5801	2.67358	0.0107377	0.0966612	-2.8863
KMT5A	0.309699	7.5506	2.67303	0.0107527	0.096747	-2.8875
USP51	0.342482	7.43592	2.67274	0.0107606	0.0967703	-2.88814
SPDYE1	0.527556	6.9958	2.67189	0.0107839	0.0968799	-2.89001
MOB3B	0.80932	9.47005	2.67189	0.0107839	0.0968799	-2.89001
CD63-AS1	-0.132151	6.84326	-2.67151	0.0107942	0.0968799	-2.89083
ATXN7L3-AS1	0.328604	5.87037	2.6715	0.0107944	0.0968799	-2.89085
[truncated: 15,942 more rows]

## Sheet: RNAseq Library Information
SampleID	Histology_Mutation	LibrarySize	NormalisationFactor	EffectiveLibrarySize
Blastemal_PADZUB	Blastemal	156651018	1.04211	163247553
Blastemal_PAEAFB	Blastemal	117133004	0.961391	112610644
Blastemal_PAEBXA	Blastemal	164307707	0.959233	157609429
Blastemal_PAJLKR	Blastemal	146213167	0.93437	136617211
Blastemal_PAJLUJ	Blastemal	109342973	0.9336	102082646
Blastemal_PAJLWT	Blastemal	158231982	1.01755	161008674
Blastemal_PAJMEN	Blastemal	144984188	1.05905	153545255
Blastemal_PAJMJT	Blastemal	115640164	0.983792	113765922
Blastemal_PAJMMY	Blastemal	128101931	0.959441	122906253
Blastemal_PAJMXF	Blastemal	149887958	1.05199	157680232
Blastemal_PAJNCJ	Blastemal	94822024	1.09103	103453570
Blastemal_PAJNGH	Blastemal	124751450	1.03555	129185749
Blastemal_PAJNRL	Blastemal	100497979	0.974819	97967355
Blastemal_PAJPGY	Blastemal	117020688	0.891745	104352613
Blastemal_PAKMSV	Blastemal	94156440	0.948916	89346579
Blastemal_PAKULH	Blastemal	111477586	0.944672	105309713
Blastemal_PAKXWB	Blastemal	170535884	0.966003	164738147
Blastemal_PAKZFK	Blastemal	108114449	1.05929	114525095
Blastemal_PAKZHF	Blastemal	108665336	0.925021	100517734
Blastemal_PALDWP	Blastemal	153100683	1.04165	159477826
Blastemal_PALGVY	Blastemal	165330687	0.967035	159880519
Blastemal_PALKCW	Blastemal	128045632	1.03939	133089100
MIXEDes_CAAAAC	MIXEDes	102076927	1.02647	104778732
MIXEDes_CAAAAJ	MIXEDes	120429733	1.02752	123744391
MIXEDes_CAAAAS	MIXEDes	156269143	0.955659	149340049
MIXEDes_CAAAQ	MIXEDes	116759295	0.987494	115299155
MIXEDes_CAAAR	MIXEDes	160743618	1.0656	171288439
MIXEDes_PAECJB	MIXEDes	138387234	1.08889	150687969
MIXEDes_PAJLNJ	MIXEDes	125918280	1.01672	128023347
MIXEDes_PAJLSP	MIXEDes	105277002	1.06617	112243203
MIXEDes_PAJLTH	MIXEDes	129156660	0.967113	124909141
MIXEDes_PAJLTI	MIXEDes	100102796	1.00308	100411537
MIXEDes_PAJMEL	MIXEDes	135589379	0.930772	126202769
MIXEDes_PAJMEP	MIXEDes	155570748	1.02594	159606050
MIXEDes_PAJMKJ	MIXEDes	100253337	0.96092	96335404
MIXEDes_PAJMKN	MIXEDes	80011727	1.0985	87892972
MIXEDes_PAJMUF	MIXEDes	123107976	1.04792	129006863
MIXEDes_PAJNBN	MIXEDes	161019034	1.03524	166693992
MIXEDes_PAJNCC	MIXEDes	110757201	1.03424	114549666
MIXEDes_PAJNCZ	MIXEDes	115146169	1.06001	122056078
MIXEDes_PAJNJJ	MIXEDes	99436677	1.04844	104253599
MIXEDes_PAJNLT	MIXEDes	99235889	1.01252	100478613
MIXEDes_PAJNNC	MIXEDes	113865814	1.02371	116565384
MIXEDes_PAJNSL	MIXEDes	126452447	1.08676	137423655
MIXEDes_PAJNTJ	MIXEDes	139958288	1.08889	152399091
MIXEDes_PAJNUS	MIXEDes	137153286	1.02164	140121187
MIXEDes_PAJNYT	MIXEDes	124513417	0.9998	124488517
MIXEDes_PAJNZK	MIXEDes	125138033	1.00068	125223407
MIXEDes_PAJNZU	MIXEDes	153688785	1.0314	158514686
MIXEDes_PAJPDC	MIXEDes	152316308	0.959195	146101051
MIXEDes_PAJPEW	MIXEDes	124125107	0.924623	114768873
MIXEDes_PAJPHA	MIXEDes	151196519	1.01061	152801038
MIXEDes_PAKECR	MIXEDes	104099335	0.870846	90654506
MIXEDes_PAKFME	MIXEDes	183942122	0.977107	179731058
MIXEDes_PAKGMU	MIXEDes	123649287	0.964084	119208244
MIXEDes_PAKGZX	MIXEDes	79558444	0.830465	66070470
MIXEDes_PAKJGM	MIXEDes	57536266	0.993096	57139060
MIXEDes_PAKKNS	MIXEDes	128179478	1.03805	133057127
MIXEDes_PAKKSE	MIXEDes	134317606	1.02662	137892657
MIXEDes_PAKMUB	MIXEDes	145794284	0.857443	125010282
MIXEDes_PAKNAL	MIXEDes	160236301	1.04615	167631731
MIXEDes_PAKNTW	MIXEDes	129941297	0.902136	117224752
MIXEDes_PAKRZW	MIXEDes	106169602	0.925493	98259183
MIXEDes_PAKSCC	MIXEDes	143128288	0.955972	136826594
MIXEDes_PAKSDG	MIXEDes	94218650	1.0289	96941872
MIXEDes_PAKVET	MIXEDes	104440669	1.06696	111433531
MIXEDes_PAKWPM	MIXEDes	153806502	0.984731	151457975
MIXEDes_PAKYFC	MIXEDes	116484155	1.01709	118474926
MIXEDes_PAKYLT	MIXEDes	144873883	1.05011	152134230
MIXEDes_PAKZER	MIXEDes	196186296	0.920246	180539607
MIXEDes_PALERC	MIXEDes	167176145	1.12104	187411862
MIXEDes_PALEZT	MIXEDes	146581264	1.04718	153496756
MIXEDes_PALFME	MIXEDes	157062555	1.02452	160913370
MIXEDes_PALFRD	MIXEDes	110726706	0.9966	110350216
MIXEDes_PALGAZ	MIXEDes	155175971	1.08092	167732777
MIXEDes_PALGLU	MIXEDes	106634705	0.93954	100187588
MIXEDes_PALJIP	MIXEDes	126708617	1.03966	131733458
MIXEDes_PALLFB	MIXEDes	120625490	1.03419	124750263
SIX12_Q177R_CAAAL	SIX12_Q177R	119798006	1.01541	121643799
SIX12_Q177R_CAAAO	SIX12_Q177R	125459576	0.998345	125251942
SIX12_Q177R_PAJMFY	SIX12_Q177R	118042671	1.05362	124372267
SIX12_Q177R_PAJMIZ	SIX12_Q177R	149413493	0.973262	145418461
SIX12_Q177R_PAJMSE	SIX12_Q177R	143502184	0.982677	141016314
SIX12_Q177R_PAJPAU	SIX12_Q177R	133137712	0.987565	131482129
SIX12_Q177R_PAKRVH	SIX12_Q177R	83782056	0.991962	83108590
SIX12_Q177R_PALDTE	SIX12_Q177R	146296968	1.00524	147063768

## Sheet: RNAseq_SIX12-Q177R-Blastemal
ENSEMBL	SYMBOL	GENENAME	GO	EVIDENCE	ONTOLOGY	logFC	AveExpr	t	P.Value	adj.P.Val	B
ENSG00000187231	SESTD1	SEC14 and spectrin domain containing 1	GO:0005515	IPI	MF	1.36171	6.60478	8.21654	1.64957e-12	1.78583e-08	17.9159
ENSG00000163947	ARHGEF3	Rho guanine nucleotide exchange factor 3	GO:0005085	TAS	MF	1.87561	4.79934	7.64048	2.53202e-11	1.2296e-07	15.3361
ENSG00000170485	NPAS2	neuronal PAS domain protein 2	GO:0000980	ISS	MF	2.20547	4.56052	7.58518	3.40735e-11	1.2296e-07	15.0567
ENSG00000151422	FER	FER tyrosine kinase	GO:0000226	IMP	BP	1.79708	5.56738	7.32676	1.0908e-10	2.82767e-07	13.9788
ENSG00000158528	PPP1R9A	protein phosphatase 1 regulatory subunit 9A	GO:0005515	IPI	MF	1.57623	6.23255	7.28246	1.30596e-10	2.82767e-07	13.8096
ENSG00000163629	PTPN13	protein tyrosine phosphatase, non-receptor type 13	GO:0004725	IDA	MF	1.62178	7.49478	7.08384	3.26573e-10	5.89247e-07	12.9152
ENSG00000130881	LRP3	LDL receptor related protein 3	GO:0005905	IEA	CC	-1.33392	5.85045	-6.99432	4.92651e-10	7.61919e-07	12.5252
ENSG00000145703	IQGAP2	IQ motif containing GTPase activating protein 2	GO:0003779	TAS	MF	1.55719	5.13065	6.94195	6.26256e-10	8.47481e-07	12.3264
ENSG00000166016	ABTB2	ankyrin repeat and BTB domain containing 2	GO:0003674	ND	MF	2.47217	4.50862	6.70057	1.97966e-09	2.38131e-06	11.2373
ENSG00000153714	LURAP1L	leucine rich adaptor protein 1 like	GO:0043123	IEA	BP	-2.34369	4.49569	-6.47524	5.44282e-09	5.8924e-06	10.2088
ENSG00000198954	KIF1BP	KIF1 binding protein	GO:0005515	IPI	MF	0.769826	5.49282	6.3133	1.0715e-08	1.05456e-05	9.66578
ENSG00000041982	TNC	tenascin C	GO:0001649	HDA	BP	-2.90255	8.43434	-6.27368	1.33279e-08	1.2024e-05	9.45555
ENSG00000089094	KDM2B	lysine demethylase 2B	GO:0000122	ISS	BP	2.03288	8.10783	6.13248	2.48199e-08	2.06692e-05	8.84604
ENSG00000102781	KATNAL1	katanin catalytic subunit A1 like 1	GO:0000922	IDA	CC	0.841414	5.87288	6.00054	4.25835e-08	3.29292e-05	8.36986
ENSG00000115415	STAT1	signal transducer and activator of transcription 1	GO:0000122	ISS	BP	1.24056	6.74911	5.97879	4.68271e-08	3.29448e-05	8.27782
ENSG00000141179	PCTP	phosphatidylcholine transfer protein	GO:0005515	IPI	MF	1.4141	4.23235	5.97085	4.86899e-08	3.29448e-05	8.23338
ENSG00000213339	QTRT1	queuine tRNA-ribosyltransferase catalytic subunit 1	GO:0005634	IEA	CC	-0.87138	4.54188	-5.77675	1.1247e-07	6.77963e-05	7.42452
ENSG00000139668	WDFY2	WD repeat and FYVE domain containing 2	GO:0001934	IDA	BP	0.896801	2.70003	5.75896	1.21419e-07	6.77963e-05	7.32722
ENSG00000095015	MAP3K1	mitogen-activated protein kinase kinase kinase 1	GO:0000165	IEA	BP	1.30757	6.42147	5.75329	1.24879e-07	6.77963e-05	7.35798
ENSG00000088387	DOCK9	dedicator of cytokinesis 9	GO:0005085	ISS	MF	1.22314	6.32303	5.75175	1.25247e-07	6.77963e-05	7.35515
ENSG00000095397	WHRN	whirlin	GO:0001895	IMP	BP	-1.47363	3.63191	-5.67607	1.73265e-07	8.93224e-05	6.99829
ENSG00000147324	MFHAS1	malignant fibrous histiocytoma amplified sequence 1	GO:0005515	IPI	MF	0.952177	6.30553	5.64862	1.94828e-07	9.58729e-05	6.94096
ENSG00000048828	FAM120A	family with sequence similarity 120A	GO:0003723	HDA	MF	0.764361	7.66	5.6294	2.11474e-07	9.68504e-05	6.86065
ENSG00000120519	SLC10A7	solute carrier family 10 member 7	GO:0005789	IEA	CC	0.730411	3.69428	5.62173	2.18503e-07	9.68504e-05	6.80744
ENSG00000159840	ZYX	zyxin	GO:0001725	IDA	CC	-1.0307	7.71503	-5.60441	2.35221e-07	9.68504e-05	6.76383
ENSG00000143797	MBOAT2	membrane bound O-acyltransferase domain containing 2	GO:0003841	TAS	MF	0.694375	5.91445	5.59818	2.41537e-07	9.68504e-05	6.73932
ENSG00000169242	EFNA1	ephrin A1	GO:0000122	ISS	BP	-1.56429	4.55576	-5.59641	2.45862e-07	9.68504e-05	6.69399
ENSG00000197217	ENTPD4	ectonucleoside triphosphate diphosphohydrolase 4	GO:0000139	TAS	CC	0.906923	5.43951	5.58647	2.53868e-07	9.68504e-05	6.69219
ENSG00000144674	GOLGA4	golgin A4	GO:0000139	IEA	CC	0.819789	7.25595	5.58136	2.59437e-07	9.68504e-05	6.67081
ENSG00000143554	SLC27A3	solute carrier family 27 member 3	GO:0000166	IEA	MF	-0.926154	3.86196	-5.54848	2.98263e-07	0.000103224	6.50599
ENSG00000198642	KLHL9	kelch like family member 9	GO:0004842	IDA	MF	0.742201	6.38086	5.54021	3.08899e-07	0.000103224	6.50847
ENSG00000107566	ERLIN1	ER lipid raft associated 1	GO:0005515	IPI	MF	0.714491	5.51874	5.53625	3.14121e-07	0.000103224	6.49247
ENSG00000102531	FNDC3A	fibronectin type III domain containing 3A	GO:0000139	IEA	CC	0.624356	7.83047	5.53509	3.15664e-07	0.000103224	6.4858
ENSG00000134285	FKBP11	FK506 binding protein 11	GO:0000413	IEA	BP	-1.25252	3.51404	-5.52879	3.24184e-07	0.000103224	6.41967
ENSG00000066777	ARFGEF1	ADP ribosylation factor guanine nucleotide exchange factor 1	GO:0000139	IDA	CC	1.02085	6.18804	5.49629	3.71905e-07	0.000115036	6.33431
ENSG00000150403	TMCO3	transmembrane and coiled-coil domains 3	GO:0015299	IEA	MF	0.717592	5.28405	5.48298	3.93382e-07	0.000118299	6.28139
ENSG00000144357	UBR3	ubiquitin protein ligase E3 component n-recognin 3	GO:0000151	IBA	CC	0.608061	5.97786	5.47343	4.09518e-07	0.000119823	6.24396
ENSG00000080815	PSEN1	presenilin 1	GO:0000045	IEA	BP	0.628814	6.40146	5.46391	4.26274e-07	0.000121443	6.20634
ENSG00000163785	RYK	receptor-like tyrosine kinase	GO:0004714	IBA	MF	0.483868	6.28343	5.4368	4.77736e-07	0.000130578	6.09942
ENSG00000084733	RAB10	RAB10, member RAS oncogene family	GO:0000139	IEA	CC	0.467422	7.56409	5.43445	4.82462e-07	0.000130578	6.09016
ENSG00000113360	DROSHA	drosha ribonuclease III	GO:0001530	IDA	MF	0.728848	6.7948	5.42741	4.96938e-07	0.000131216	6.06261
ENSG00000071205	ARHGAP10	Rho GTPase activating protein 10	GO:0005096	IBA	MF	0.862533	4.87646	5.39726	5.6386e-07	0.000142791	5.94426
ENSG00000134198	TSPAN2	tetraspanin 2	GO:0005515	IPI	MF	-1.90372	5.07909	-5.40217	5.67155e-07	0.000142791	5.92698
ENSG00000184347	SLIT3	slit guidance ligand 3	GO:0003180	ISS	BP	1.78011	7.32422	5.38595	6.06831e-07	0.000149308	5.87558
ENSG00000154124	OTULIN	OTU deubiquitinase with linear linkage specificity	GO:0002040	ISS	BP	0.869432	5.01592	5.37356	6.22611e-07	0.000149786	5.85157
ENSG00000129595	EPB41L4A	erythrocyte membrane protein band 4.1 like 4A	GO:0003674	ND	MF	1.9976	4.53026	5.34241	7.27292e-07	0.000171167	5.70787
ENSG00000160285	LSS	lanosterol synthase	GO:0000250	IBA	MF	0.932249	5.48436	5.32394	7.65694e-07	0.00017637	5.65742
ENSG00000151208	DLG5	discs large MAGUK scaffold protein 5	GO:0001837	IMP	BP	0.911204	7.10449	5.31492	7.94951e-07	0.000177616	5.62296
ENSG00000141441	GAREM1	GRB2 associated regulator of MAPK1 subtype 1	GO:0005515	IPI	MF	1.90103	6.00362	5.314	8.18208e-07	0.000177616	5.59788
ENSG00000186073	C15orf41	chromosome 15 open reading frame 41	NA	NA	NA	0.828296	4.81004	5.30736	8.20324e-07	0.000177616	5.5938
ENSG00000157538	VPS26C	VPS26 endosomal protein sorting factor C	GO:0003674	ND	MF	0.665819	4.90993	5.2929	8.7107e-07	0.000184906	5.53771
ENSG00000116991	SIPA1L2	signal induced proliferation associated 1 like 2	GO:0005096	IEA	MF	1.34788	5.94275	5.28385	9.16292e-07	0.000190765	5.49044
ENSG00000147459	DOCK5	dedicator of cytokinesis 5	GO:0005085	ISS	MF	1.27945	4.73346	5.26596	9.79609e-07	0.000200099	5.4286
ENSG00000149294	NCAM1	neural cell adhesion molecule 1	GO:0000139	TAS	CC	1.09326	8.00934	5.25237	1.03026e-06	0.000204624	5.38075
ENSG00000150907	FOXO1	forkhead box O1	GO:0000122	IBA	BP	1.22951	5.049	5.25072	1.0415e-06	0.000204624	5.37083
ENSG00000197045	GMFB	glia maturation factor beta	GO:0003779	IEA	MF	0.626812	6.68908	5.24584	1.05847e-06	0.000204624	5.35421
ENSG00000155508	CNOT8	CCR4-NOT transcription complex subunit 8	GO:0000175	IDA	MF	0.403126	6.64669	5.23158	1.12268e-06	0.000213231	5.29889
ENSG00000175928	LRRN1	leucine rich repeat neuronal 1	GO:0005615	IBA	CC	1.77948	6.85738	5.22846	1.16453e-06	0.000217365	5.26849
ENSG00000145715	RASA1	RAS p21 protein activator 1	GO:0000165	TAS	BP	0.558236	6.33657	5.20934	1.23047e-06	0.000223929	5.21283
ENSG00000070961	ATP2B1	ATPase plasma membrane Ca2+ transporting 1	GO:0003407	IEA	BP	-0.878084	7.39305	-5.20726	1.24106e-06	0.000223929	5.20515
ENSG00000213047	DENND1B	DENN domain containing 1B	GO:0005829	IBA	CC	1.20428	4.25272	5.20115	1.27265e-06	0.000225864	5.18328
ENSG00000105894	PTN	pleiotrophin	GO:0001889	IEA	BP	-2.04564	6.64887	-5.20226	1.29683e-06	0.000226444	5.16846
ENSG00000133612	AGAP3	ArfGAP with GTPase domain, ankyrin repeat and PH domain 3	GO:0000060	ISO	BP	-0.863215	5.87826	-5.19013	1.33166e-06	0.000228835	5.14123
ENSG00000160299	PCNT	pericentrin	GO:0000086	TAS	BP	0.94204	6.11569	5.16402	1.48238e-06	0.000250754	5.03875
ENSG00000087245	MMP2	matrix metallopeptidase 2	GO:0001525	IEA	BP	-1.77284	7.57955	-5.13767	1.68885e-06	0.000281285	4.91994
ENSG00000174804	FZD4	frizzled class receptor 4	GO:0001540	IPI	MF	1.28364	6.05057	5.12124	1.78378e-06	0.000292594	4.86699
ENSG00000001084	GCLC	glutamate-cysteine ligase catalytic subunit	GO:0000287	IDA	MF	-0.723337	4.28059	-5.07532	2.12967e-06	0.000344117	4.70057
ENSG00000175229	GAL3ST3	galactose-3-O-sulfotransferase 3	GO:0001733	IEA	MF	-1.24846	4.99909	-5.07209	2.16301e-06	0.000344364	4.69119
ENSG00000128641	MYO1B	myosin IB	GO:0000146	IMP	MF	0.598345	7.12628	5.05757	2.28898e-06	0.000359137	4.63379
ENSG00000158717	RNF166	ring finger protein 166	GO:0005515	IPI	MF	-0.768185	3.86548	-5.0507	2.35375e-06	0.000364024	4.60586
ENSG00000114251	WNT5A	Wnt family member 5A	GO:0000187	IDA	BP	1.89486	5.08474	5.04722	2.43838e-06	0.000371802	4.58052
ENSG00000135535	CD164	CD164 molecule	GO:0005515	IPI	MF	0.711705	8.59904	5.0262	2.59948e-06	0.000390861	4.52053
ENSG00000183580	FBXL7	F-box and leucine rich repeat protein 7	GO:0000086	ISS	BP	1.17364	6.3267	4.99577	2.95418e-06	0.000433167	4.39532
ENSG00000178573	MAF	MAF bZIP transcription factor	GO:0000122	IEA	BP	1.65367	5.715	4.99909	2.96087e-06	0.000433167	4.395
ENSG00000136169	SETDB2	SET domain bifurcated 2	GO:0000278	IMP	BP	0.832066	4.8148	4.98875	3.02422e-06	0.000436536	4.3783
ENSG00000135862	LAMC1	laminin subunit gamma 1	GO:0005201	HDA	MF	1.23108	9.07926	4.94816	3.56112e-06	0.000507273	4.22875
ENSG00000166173	LARP6	La ribonucleoprotein domain family member 6	GO:0005515	IPI	MF	-0.847592	4.02091	-4.94184	3.65267e-06	0.000513555	4.20246
ENSG00000073060	SCARB1	scavenger receptor class B member 1	GO:0001530	IDA	MF	1.03704	5.01864	4.93275	3.7883e-06	0.000525796	4.16512
ENSG00000087095	NLK	nemo like kinase	GO:0000165	IEA	BP	0.830548	5.9599	4.92824	3.8574e-06	0.00052861	4.14457
ENSG00000126016	AMOT	angiomotin	GO:0001570	IEA	BP	1.19088	5.98416	4.9034	4.29179e-06	0.000580787	4.0464
ENSG00000196372	ASB13	ankyrin repeat and SOCS box containing 13	GO:0005515	IPI	MF	-1.00474	3.71937	-4.88885	4.51606e-06	0.000603591	4.00623
ENSG00000173706	HEG1	heart development protein with EGF like domains 1	GO:0001570	IEA	BP	1.44711	5.07131	4.8611	5.13148e-06	0.000677481	3.88559
ENSG00000070669	ASNS	asparagine synthetase (glutamine-hydrolyzing)	GO:0001889	IEA	BP	-1.05803	5.22538	-4.85001	5.27204e-06	0.000687651	3.86595
ENSG00000116005	PCYOX1	prenylcysteine oxidase 1	GO:0001735	IBA	MF	0.660789	6.46291	4.82606	5.79825e-06	0.000745093	3.76422
ENSG00000152154	TMEM178A	transmembrane protein 178A	GO:0005789	ISS	CC	-1.75001	5.27907	-4.82119	6.02016e-06	0.000745093	3.74536
ENSG00000134602	STK26	serine/threonine kinase 26	GO:0000139	IEA	CC	-2.55112	4.97385	-4.8211	6.02235e-06	0.000745093	3.7452
ENSG00000159685	CHCHD6	coiled-coil-helix-coiled-coil-helix domain containing 6	GO:0005515	IBA	MF	-0.784908	3.67891	-4.81372	6.08884e-06	0.000745093	3.73273
ENSG00000182247	UBE2E2	ubiquitin conjugating enzyme E2 E2	GO:0004842	IDA	MF	-1.29071	4.85713	-4.81379	6.11771e-06	0.000745093	3.73032
ENSG00000183762	KREMEN1	kringle containing transmembrane protein 1	GO:0005515	IPI	MF	1.24088	5.8305	4.81487	6.12537e-06	0.000745093	3.71491
ENSG00000119682	AREL1	apoptosis resistant E3 ubiquitin protein ligase 1	GO:0000209	IBA	BP	0.732569	5.63943	4.80793	6.2302e-06	0.000749424	3.69813
ENSG00000130005	GAMT	guanidinoacetate N-methyltransferase	GO:0005634	IBA	CC	-1.5888	4.86175	-4.80516	6.40598e-06	0.0007621	3.689
ENSG00000188191	PRKAR1B	protein kinase cAMP-dependent type I regulatory subunit beta	GO:0003091	TAS	BP	-1.25797	4.93303	-4.7789	7.02058e-06	0.00082224	3.60288
ENSG00000067900	ROCK1	Rho associated coiled-coil containing protein kinase 1	GO:0000139	IEA	CC	0.643954	6.86083	4.77617	7.0634e-06	0.00082224	3.58126
ENSG00000071575	TRIB2	tribbles pseudokinase 2	GO:0004860	IEA	MF	-1.20473	7.58822	-4.76949	7.31474e-06	0.000842441	3.54933
ENSG00000143320	CRABP2	cellular retinoic acid binding protein 2	GO:0001972	IEA	MF	-1.4259	8.92436	-4.73892	8.30284e-06	0.000946174	3.44362
ENSG00000244274	DBNDD2	dysbindin domain containing 2	GO:0005515	IPI	MF	-1.03917	4.30888	-4.73207	8.4027e-06	0.00094758	3.43815
ENSG00000158062	UBXN11	UBX domain protein 11	GO:0005515	IPI	MF	-0.912717	4.55034	-4.72721	8.56459e-06	0.000955878	3.41992
ENSG00000165288	BRWD3	bromodomain and WD repeat domain containing 3	GO:0005634	IBA	CC	0.664737	5.60717	4.7158	8.95639e-06	0.000982993	3.36082
ENSG00000069956	MAPK6	mitogen-activated protein kinase 6	GO:0000165	IEA	BP	0.801947	6.87424	4.71487	8.98913e-06	0.000982993	3.35819
ENSG00000100030	MAPK1	mitogen-activated protein kinase 1	GO:0000165	TAS	BP	0.573654	7.07363	4.71184	9.09653e-06	0.00098479	3.34669
ENSG00000138685	FGF2	fibroblast growth factor 2	GO:0000165	TAS	BP	1.12764	4.82723	4.70669	9.32182e-06	0.000999189	3.32765
ENSG00000152217	SETBP1	SET binding protein 1	GO:0000981	ISM	MF	1.14697	6.99736	4.70373	9.445e-06	0.00100247	3.31398
ENSG00000244313	NA	NA	NA	NA	NA	-0.872728	6.65045	-4.6882	9.97805e-06	0.00104876	3.25862
ENSG00000115762	PLEKHB2	pleckstrin homology domain containing B2	GO:0005515	IPI	MF	0.583538	6.03805	4.66849	1.07763e-05	0.00111231	3.18643
ENSG00000125898	FAM110A	family with sequence similarity 110 member A	GO:0000922	IEA	CC	-0.694968	3.98547	-4.6682	1.07881e-05	0.00111231	3.20898
ENSG00000138600	SPPL2A	signal peptide peptidase like 2A	GO:0005515	IPI	MF	0.603494	4.03492	4.65062	1.15529e-05	0.00117993	3.144
ENSG00000114631	PODXL2	podocalyxin like 2	GO:0005515	IPI	MF	-0.857244	6.09457	-4.63933	1.20714e-05	0.00122136	3.08566
ENSG00000155629	PIK3AP1	phosphoinositide-3-kinase adaptor protein 1	GO:0005829	ISS	CC	1.28687	4.24177	4.63736	1.22868e-05	0.00123164	3.08029
ENSG00000214113	LYRM4	LYR motif containing 4	GO:0005759	TAS	CC	-0.788185	6.23274	-4.62349	1.2837e-05	0.00127499	3.02627
ENSG00000004799	PDK4	pyruvate dehydrogenase kinase 4	GO:0004672	IDA	MF	1.46257	5.31263	4.62287	1.30742e-05	0.00128674	3.01248
ENSG00000169756	LIMS1	LIM zinc finger domain containing 1	GO:0005515	IPI	MF	0.896682	6.70353	4.6147	1.3282e-05	0.00129541	2.99451
ENSG00000161847	RAVER1	ribonucleoprotein, PTB binding 1	GO:0003723	HDA	MF	-0.465718	7.75265	-4.61077	1.34859e-05	0.00129553	2.98203
ENSG00000166974	MAPRE2	microtubule associated protein RP/EB family member 2	GO:0005515	IPI	MF	0.87897	6.90606	4.60991	1.35309e-05	0.00129553	2.97819
ENSG00000107551	RASSF4	Ras association domain family member 4	GO:0005515	IPI	MF	1.31401	5.67222	4.61133	1.36422e-05	0.00129553	2.96995
ENSG00000180530	NRIP1	nuclear receptor interacting protein 1	GO:0000118	IEA	CC	0.939961	6.26646	4.60322	1.38863e-05	0.00130724	2.95089
ENSG00000135069	PSAT1	phosphoserine aminotransferase 1	GO:0004648	IBA	MF	-1.10275	6.27074	-4.59295	1.4506e-05	0.00135381	2.91736
ENSG00000145779	TNFAIP8	TNF alpha induced protein 8	GO:0005515	IPI	MF	0.843419	3.73315	4.58503	1.48979e-05	0.0013602	2.90951
ENSG00000156273	BACH1	BTB domain and CNC homolog 1	GO:0000083	IMP	BP	0.821989	6.4	4.58431	1.49392e-05	0.0013602	2.88304
ENSG00000143537	ADAM15	ADAM metallopeptidase domain 15	GO:0001525	IEA	BP	-0.930059	5.23773	-4.5841	1.49514e-05	0.0013602	2.9014
ENSG00000083642	PDS5B	PDS5 cohesin associated factor B	GO:0000775	TAS	CC	0.604557	6.84994	4.58004	1.51877e-05	0.00137019	2.86839
ENSG00000062725	APPBP2	amyloid beta precursor protein binding protein 2	GO:0003777	TAS	MF	0.515495	6.21184	4.57315	1.55963e-05	0.00139313	2.84202
ENSG00000151692	RNF144A	ring finger protein 144A	GO:0000151	IBA	CC	0.750262	7.01195	4.57061	1.57499e-05	0.00139313	2.83502
ENSG00000120063	GNA13	G protein subunit alpha 13	GO:0001569	IEA	BP	0.594933	7.29154	4.56867	1.58681e-05	0.00139313	2.83082
ENSG00000070367	EXOC5	exocyst complex component 5	GO:0000145	IBA	CC	0.541462	6.42712	4.56723	1.59568e-05	0.00139313	2.82102
ENSG00000167526	RPL13	ribosomal protein L13	GO:0000184	TAS	BP	-1.07626	10.0777	-4.55655	1.66264e-05	0.00143998	2.80934
ENSG00000066427	ATXN3	ataxin 3	GO:0000226	IMP	BP	0.617139	4.60339	4.54745	1.72192e-05	0.00147948	2.76502
ENSG00000039319	ZFYVE16	zinc finger FYVE-type containing 16	GO:0005515	IPI	MF	0.510005	6.15051	4.53051	1.83764e-05	0.00156648	2.68984
ENSG00000134250	NOTCH2	notch 2	GO:0000139	TAS	CC	1.47979	8.86165	4.52192	1.92599e-05	0.0016095	2.6751
ENSG00000239264	TXNDC5	thioredoxin domain containing 5	GO:0005515	IPI	MF	-0.564535	7.52732	-4.51714	1.93431e-05	0.0016095	2.64403
ENSG00000068137	PLEKHH3	pleckstrin homology, MyTH4 and FERM domain containing H3	GO:0005615	HDA	CC	-0.744438	3.8611	-4.51463	1.95297e-05	0.0016095	2.66609
ENSG00000196562	SULF2	sulfatase 2	GO:0001822	ISS	BP	1.55096	6.82872	4.51827	1.95452e-05	0.0016095	2.64215
ENSG00000242477	NA	NA	NA	NA	NA	-0.743111	2.9552	-4.51179	1.97433e-05	0.0016095	2.657
ENSG00000260822	NA	NA	NA	NA	NA	0.91807	4.29793	4.5114	1.97731e-05	0.0016095	2.64111
ENSG00000259040	BLOC1S5-TXNDC5	BLOC1S5-TXNDC5 readthrough (NMD candidate)	NA	NA	NA	-0.558322	7.50992	-4.50718	2.0095e-05	0.0016235	2.60852
ENSG00000113657	DPYSL3	dihydropyrimidinase like 3	GO:0005515	IPI	MF	1.56568	6.56432	4.49415	2.14296e-05	0.00171849	2.555
ENSG00000130590	SAMD10	sterile alpha motif domain containing 10	NA	NA	NA	0.993804	3.47802	4.48623	2.17699e-05	0.00173245	2.56145
ENSG00000133627	ACTR3B	ARP3 actin related protein 3 homolog B	GO:0003674	ND	MF	-0.773592	3.98657	-4.48438	2.19236e-05	0.00173245	2.56008
ENSG00000166135	HIF1AN	hypoxia inducible factor 1 subunit alpha inhibitor	GO:0005112	IPI	MF	0.468279	4.72022	4.47838	2.24318e-05	0.00175685	2.522
ENSG00000254806	SYS1-DBNDD2	SYS1-DBNDD2 readthrough (NMD candidate)	NA	NA	NA	-0.888114	4.38486	-4.47692	2.25571e-05	0.00175685	2.53215
ENSG00000137075	RNF38	ring finger protein 38	GO:0004842	IDA	MF	0.7309	6.53247	4.47476	2.27436e-05	0.00175873	2.49256
ENSG00000124766	SOX4	SRY-box 4	GO:0000976	ISS	MF	-0.671291	9.57758	-4.4644	2.36589e-05	0.00181653	2.48072
ENSG00000137038	DMAC1	distal membrane arm assembly complex 1	GO:0005743	IDA	CC	-0.526727	6.1039	-4.46057	2.40054e-05	0.00182217	2.4439
ENSG00000100697	DICER1	dicer 1, ribonuclease III	GO:0000122	ISS	BP	1.12006	6.6861	4.45983	2.42226e-05	0.00182217	2.43757
ENSG00000170558	CDH2	cadherin 2	GO:0005509	IBA	MF	1.30941	8.06372	4.45961	2.43511e-05	0.00182217	2.44783
ENSG00000162522	KIAA1522	KIAA1522	GO:0030154	IBA	BP	0.906572	6.14311	4.45623	2.44056e-05	0.00182217	2.42693
ENSG00000148334	PTGES2	prostaglandin E synthase 2	GO:0000139	IEA	CC	-0.568286	4.88048	-4.45138	2.48592e-05	0.00184198	2.43113
ENSG00000114978	MOB1A	MOB kinase activator 1A	GO:0005515	IPI	MF	0.766371	5.98359	4.44978	2.50112e-05	0.00184198	2.40388
ENSG00000173482	PTPRM	protein tyrosine phosphatase, receptor type M	GO:0001937	IMP	BP	1.1595	6.52994	4.44617	2.55651e-05	0.00185835	2.38838
ENSG00000167112	TRUB2	TruB pseudouridine synthase family member 2	GO:0001522	IEA	BP	-0.489479	4.92886	-4.44389	2.55768e-05	0.00185835	2.40421
ENSG00000267303	NA	NA	NA	NA	NA	-0.560916	7.29329	-4.44161	2.57994e-05	0.00186203	2.37612
ENSG00000110756	HPS5	HPS5, biogenesis of lysosomal organelles complex 2 subunit 2	GO:0005515	IPI	MF	0.60393	4.31233	4.43977	2.59802e-05	0.00186266	2.39468
ENSG00000170293	CMTM8	CKLF like MARVEL transmembrane domain containing 8	GO:0005125	IEA	MF	1.05692	4.41189	4.43836	2.61587e-05	0.00186312	2.38017
ENSG00000166783	MARF1	meiosis regulator and mRNA stability factor 1	GO:0003674	ND	MF	0.603301	6.89376	4.43503	2.64513e-05	0.00187165	2.35368
ENSG00000214696	NA	NA	NA	NA	NA	-0.674801	5.6124	-4.43257	2.66997e-05	0.00187695	2.35617
ENSG00000139977	NAA30	N(alpha)-acetyltransferase 30, NatC catalytic subunit	GO:0004596	IBA	MF	0.543274	5.59637	4.4298	2.69811e-05	0.0018845	2.33549
ENSG00000100614	PPM1A	protein phosphatase, Mg2+/Mn2+ dependent 1A	GO:0000122	TAS	BP	0.583907	6.55653	4.42081	2.79157e-05	0.00193728	2.30226
ENSG00000170364	SETMAR	SET domain and mariner transposase fusion gene	GO:0000014	IMP	MF	0.601568	5.24513	4.41444	2.85962e-05	0.0019594	2.28475
ENSG00000165195	PIGA	phosphatidylinositol glycan anchor biosynthesis class A	GO:0000506	IBA	CC	0.515025	3.54997	4.41137	2.89306e-05	0.0019594	2.30533
ENSG00000188895	MSL1	male specific lethal 1 homolog	GO:0003682	IBA	MF	0.481144	7.13834	4.41113	2.89572e-05	0.0019594	2.27113
ENSG00000057935	MTA3	metastasis associated 1 family member 3	GO:0000122	IBA	BP	0.413397	6.31305	4.41112	2.89584e-05	0.0019594	2.26716
ENSG00000113300	CNOT6	CCR4-NOT transcription complex subunit 6	GO:0000289	IMP	BP	0.484815	6.59252	4.40165	3.00124e-05	0.0020181	2.23456
ENSG00000058091	CDK14	cyclin dependent kinase 14	GO:0000086	IDA	BP	-1.11887	5.84917	-4.4004	3.02825e-05	0.0020237	2.24704
ENSG00000142149	HUNK	hormonally up-regulated Neu-associated kinase	GO:0004674	IBA	MF	1.16923	6.3746	4.39952	3.05212e-05	0.00202713	2.22341
ENSG00000234741	GAS5	growth arrest specific 5	NA	NA	NA	-1.25813	6.68304	-4.39132	3.15707e-05	0.00208405	2.19201
ENSG00000182379	NXPH4	neurexophilin 4	GO:0003674	ND	MF	-1.80535	5.24548	-4.38994	3.17923e-05	0.00208596	2.21482
ENSG00000163040	CCDC74A	coiled-coil domain containing 74A	NA	NA	NA	-1.04897	3.77041	-4.38126	3.24116e-05	0.00210381	2.20421
ENSG00000144909	OSBPL11	oxysterol binding protein like 11	GO:0005654	IDA	CC	0.538354	4.8523	4.38092	3.2453e-05	0.00210381	2.18028
ENSG00000063177	RPL18	ribosomal protein L18	GO:0000184	TAS	BP	-0.839045	9.41721	-4.37446	3.32525e-05	0.00214281	2.16562
ENSG00000173638	SLC19A1	solute carrier family 19 member 1	GO:0005542	IBA	MF	-0.729596	4.28312	-4.37131	3.36485e-05	0.00215549	2.16657
ENSG00000037897	METTL1	methyltransferase like 1	GO:0000049	IEA	MF	-0.711699	4.04827	-4.36933	3.39005e-05	0.00215886	2.1616
ENSG00000138613	APH1B	aph-1 homolog B, gamma-secretase subunit	GO:0004175	IBA	MF	0.665158	4.29957	4.36439	3.45358e-05	0.00218646	2.12907
ENSG00000137154	RPS6	ribosomal protein S6	GO:0000082	IEA	BP	-0.709554	10.9971	-4.35841	3.53202e-05	0.00222312	2.12671
ENSG00000243199	NA	NA	NA	NA	NA	-0.684005	6.49583	-4.34933	3.65459e-05	0.00228697	2.05272
[truncated: 10,653 more rows]

## Sheet: RNAseq_SIX12-Q177R vs. MIXEDes
ENSEMBL	SYMBOL	GENENAME	GO	EVIDENCE	ONTOLOGY	logFC	AveExpr	t	P.Value	adj.P.Val	B
[truncated: 10,826 more rows]

## Sheet: RNAseq_Blastemal vs. MIXEDes
ENSEMBL	SYMBOL	GENENAME	GO	EVIDENCE	ONTOLOGY	logFC	AveExpr	t	P.Value	adj.P.Val	B
[truncated: 10,826 more rows]

[truncated: 8 more sheets: SIX12-Q177RnoMixed vs. Blastema, SIX12-Q177RnoMixed vs. MIXEDes, SIX1_Q177R-SIX2_Q177R, SIX1_Q177R-Blastemal, SIX2_Q177R-Blastemal, SIX12_Q177R-Blastemal_RelaxFilt, SIX12_Q177R-MIXEDes_RelaxFilt, Blastemal-MIXEDes_RelaxFilt]
