# Supplementary material for: Altered binding affinity of SIX1-Q177R correlates with enhanced WNT5A and WNT pathway effector expression in Wilms tumor
Source: Dis Model Mech. 2023 Nov 17;16(11):dmm050208. doi: 10.1242/dmm.050208 (PMC10668032; doi:10.1242/dmm.050208)
Supplement: Table S2. Protein binding microarray data. [file dmm-16-050208-TableS2.xlsx]

## Sheet: SIX1_REF_8mers_Rep1
8-mer	8-mer	E-score	Median	Z-score
AAAAAAAA	TTTTTTTT	-0.1841	6060.38	-0.5275
AAAAAAAC	GTTTTTTT	-0.3312	5347.34	-1.3328
AAAAAAAG	CTTTTTTT	-0.19219	5578.39	-1.0607
AAAAAAAT	ATTTTTTT	-0.21891	5479.11	-1.1762
AAAAAACA	TGTTTTTT	-0.3005	4970.64	-1.8028
AAAAAACC	GGTTTTTT	-0.08601	5732.66	-0.8852
AAAAAACG	CGTTTTTT	-0.21634	5786.83	-0.8247
AAAAAACT	AGTTTTTT	-0.25742	4847.34	-1.9644
AAAAAAGA	TCTTTTTT	-0.14358	5901.8	-0.6981
AAAAAAGC	GCTTTTTT	-0.42697	4491.63	-2.4548
AAAAAAGG	CCTTTTTT	-0.04338	6545.39	-0.0322
AAAAAAGT	ACTTTTTT	-0.16235	5459.3	-1.1995
AAAAAATA	TATTTTTT	0.13938	7848.76	1.1362
AAAAAATC	GATTTTTT	-0.16756	6703.46	0.1214
AAAAAATG	CATTTTTT	-0.25667	4688.55	-2.1787
AAAAAATT	AATTTTTT	-0.22086	3897.78	-3.3671
AAAAACAA	TTGTTTTT	-0.24314	5705.06	-0.9162
AAAAACAC	GTGTTTTT	-0.07783	6265.97	-0.3129
AAAAACAG	CTGTTTTT	-0.25065	4527.03	-2.4043
AAAAACAT	ATGTTTTT	-0.24351	4702.32	-2.1598
AAAAACCA	TGGTTTTT	-0.09814	6602.07	0.0233
AAAAACCC	GGGTTTTT	-0.18899	6070.63	-0.5166
AAAAACCG	CGGTTTTT	0.0643	6896.27	0.3038
AAAAACCT	AGGTTTTT	-0.00913	6303.15	-0.2748
AAAAACGA	TCGTTTTT	-0.08147	5710.94	-0.9096
AAAAACGC	GCGTTTTT	-0.13017	6042.71	-0.5463
AAAAACGG	CCGTTTTT	-0.08969	6257.6	-0.3215
AAAAACGT	ACGTTTTT	-0.26172	5310.56	-1.3772
AAAAACTA	TAGTTTTT	-0.13229	5569.82	-1.0706
AAAAACTC	GAGTTTTT	-0.10154	5750.95	-0.8647
AAAAACTG	CAGTTTTT	-0.21364	6250.83	-0.3284
AAAAACTT	AAGTTTTT	-0.33693	4334.7	-2.6836
AAAAAGAA	TTCTTTTT	-0.08523	5818.22	-0.7899
AAAAAGAC	GTCTTTTT	-0.15027	5641.2	-0.9886
AAAAAGAG	CTCTTTTT	-0.13455	5651.78	-0.9766
AAAAAGAT	ATCTTTTT	-0.02866	6740.94	0.1572
AAAAAGCA	TGCTTTTT	-0.32769	4847.49	-1.9642
AAAAAGCC	GGCTTTTT	-0.35581	5461.82	-1.1965
AAAAAGCG	CGCTTTTT	-0.15223	6140.75	-0.4427
AAAAAGCT	AGCTTTTT	-0.13864	5183.9	-1.5325
AAAAAGGA	TCCTTTTT	-0.06782	6281.05	-0.2974
AAAAAGGC	GCCTTTTT	-0.06035	5498.77	-1.1532
AAAAAGGG	CCCTTTTT	0.03108	6474.83	-0.1019
AAAAAGGT	ACCTTTTT	-0.10245	6545.39	-0.0322
AAAAAGTA	TACTTTTT	-0.0179	6874.92	0.2839
AAAAAGTC	GACTTTTT	-0.31615	4828.32	-1.9897
AAAAAGTG	CACTTTTT	-0.22765	5692.39	-0.9305
AAAAAGTT	AACTTTTT	-0.23712	4505.93	-2.4343
AAAAATAA	TTATTTTT	0.02078	6530.32	-0.047
AAAAATAC	GTATTTTT	0.20917	9243.43	2.1885
AAAAATAG	CTATTTTT	-0.17827	6168.38	-0.4139
AAAAATAT	ATATTTTT	0.13633	8301.96	1.4973
AAAAATCA	TGATTTTT	-0.20178	6328.9	-0.2486
AAAAATCC	GGATTTTT	0.13473	8779.93	1.8575
AAAAATCG	CGATTTTT	-0.22038	5718.03	-0.9016
AAAAATCT	AGATTTTT	-0.09747	6302.68	-0.2753
AAAAATGA	TCATTTTT	0.01229	6450.84	-0.1258
AAAAATGC	GCATTTTT	0.01186	6590.82	0.0123
AAAAATGG	CCATTTTT	-0.18587	4475.7	-2.4776
AAAAATGT	ACATTTTT	-0.34741	4747.32	-2.0986
AAAAATTA	TAATTTTT	-0.18567	5091.52	-1.6482
AAAAATTC	GAATTTTT	-0.32277	5127.79	-1.6026
AAAAATTG	CAATTTTT	-0.28583	4518.51	-2.4164
AAAAATTT	AAATTTTT	-0.16678	5315.04	-1.3718
AAAACAAA	TTTGTTTT	-0.21947	4937.95	-1.8453
AAAACAAC	GTTGTTTT	-0.39268	4797.95	-2.0303
AAAACAAG	CTTGTTTT	-0.11028	6257.07	-0.322
AAAACAAT	ATTGTTTT	-0.07155	6426.61	-0.15
AAAACACA	TGTGTTTT	-0.23873	5551.55	-1.0917
AAAACACC	GGTGTTTT	0.06352	8072.95	1.3174
AAAACACG	CGTGTTTT	-0.03194	6747.23	0.1632
AAAACACT	AGTGTTTT	-0.20087	6091.78	-0.4942
AAAACAGA	TCTGTTTT	-0.00382	6386.47	-0.1903
AAAACAGC	GCTGTTTT	-0.10862	5167.58	-1.5528
AAAACAGG	CCTGTTTT	-0.17043	6035.57	-0.5539
AAAACAGT	ACTGTTTT	-0.1782	6036.14	-0.5533
AAAACATA	TATGTTTT	0.06087	6643.76	0.0638
AAAACATC	GATGTTTT	-0.35176	5837.84	-0.7682
AAAACATG	CATGTTTT	-0.16338	5948.49	-0.6474
AAAACATT	AATGTTTT	-0.38751	4708.48	-2.1514
AAAACCAA	TTGGTTTT	-0.25144	6310.12	-0.2677
AAAACCAC	GTGGTTTT	-0.00857	7142.66	0.5297
AAAACCAG	CTGGTTTT	0.00096	7034.84	0.4318
AAAACCAT	ATGGTTTT	0.07763	7799.88	1.096
AAAACCCA	TGGGTTTT	-0.00788	6384.09	-0.1927
AAAACCCC	GGGGTTTT	-0.09409	6432.5	-0.1441
AAAACCCG	CGGGTTTT	-0.132	6220.73	-0.3595
AAAACCCT	AGGGTTTT	-0.03027	6639.52	0.0597
AAAACCGA	TCGGTTTT	0.08573	7671.89	0.9895
AAAACCGC	GCGGTTTT	-0.07733	7258.24	0.6329
AAAACCGG	CCGGTTTT	0.10043	8186.34	1.4071
AAAACCGT	ACGGTTTT	-0.17049	6360.95	-0.2161
AAAACCTA	TAGGTTTT	-0.09322	6861.88	0.2716
AAAACCTC	GAGGTTTT	0.02623	7084.28	0.4769
AAAACCTG	CAGGTTTT	-0.29483	6245.64	-0.3338
AAAACCTT	AAGGTTTT	-0.17312	5640.93	-0.9889
AAAACGAA	TTCGTTTT	-0.15274	5863.03	-0.7405
AAAACGAC	GTCGTTTT	-0.24775	5329.39	-1.3545
AAAACGAG	CTCGTTTT	-0.12115	5724.49	-0.8943
AAAACGAT	ATCGTTTT	0.21393	8495.34	1.6455
AAAACGCA	TGCGTTTT	-0.14065	6599.06	0.0204
AAAACGCC	GGCGTTTT	-0.15766	6042.71	-0.5463
AAAACGCG	CGCGTTTT	-0.3636	5353.06	-1.326
AAAACGCT	AGCGTTTT	-0.26278	5773.22	-0.8398
AAAACGGA	TCCGTTTT	0.01636	5843.18	-0.7623
AAAACGGC	GCCGTTTT	-0.11291	6368.82	-0.2081
AAAACGGG	CCCGTTTT	0.02369	6957.97	0.3611
AAAACGGT	ACCGTTTT	-0.07054	5958.86	-0.6362
AAAACGTA	TACGTTTT	-0.12604	6119.35	-0.4652
AAAACGTC	GACGTTTT	-0.19522	5450.34	-1.2101
AAAACGTG	CACGTTTT	-0.3264	5193.46	-1.5207
AAAACGTT	AACGTTTT	-0.21818	5386.69	-1.2857
AAAACTAA	TTAGTTTT	-0.33893	5234.29	-1.4703
AAAACTAC	GTAGTTTT	0.08466	6171.13	-0.411
AAAACTAG	CTAGTTTT	-0.01301	5872.76	-0.7298
AAAACTAT	ATAGTTTT	0.07171	7540.97	0.8788
AAAACTCA	TGAGTTTT	-0.11609	5027.11	-1.7302
AAAACTCC	GGAGTTTT	-0.15835	5807.84	-0.8013
AAAACTCG	CGAGTTTT	-0.10796	5750.95	-0.8647
AAAACTCT	AGAGTTTT	-0.32956	4827.64	-1.9906
AAAACTGA	TCAGTTTT	-0.11961	5276.13	-1.4191
AAAACTGC	GCAGTTTT	-0.19568	5956.73	-0.6385
AAAACTGG	CCAGTTTT	-0.15229	5318.59	-1.3675
AAAACTGT	ACAGTTTT	-0.13041	5899.09	-0.701
AAAACTTA	TAAGTTTT	-0.22836	5931.26	-0.6661
AAAACTTC	GAAGTTTT	-0.22646	5157.32	-1.5656
AAAACTTG	CAAGTTTT	-0.1696	4428.06	-2.5465
AAAACTTT	AAAGTTTT	-0.21349	5317.23	-1.3692
AAAAGAAA	TTTCTTTT	-0.12121	6235.55	-0.3442
AAAAGAAC	GTTCTTTT	-0.12151	5309.64	-1.3784
AAAAGAAG	CTTCTTTT	-0.28129	5838.25	-0.7677
AAAAGAAT	ATTCTTTT	0.0885	7668.83	0.987
AAAAGACA	TGTCTTTT	0.00102	6763.8	0.179
AAAAGACC	GGTCTTTT	-0.32197	4985.65	-1.7834
AAAAGACG	CGTCTTTT	-0.13047	6054.58	-0.5337
AAAAGACT	AGTCTTTT	-0.06514	5850.32	-0.7544
AAAAGAGA	TCTCTTTT	0.12714	6749.74	0.1656
AAAAGAGC	GCTCTTTT	-0.15967	5902.3	-0.6975
AAAAGAGG	CCTCTTTT	-0.11234	5873.42	-0.7291
AAAAGAGT	ACTCTTTT	-0.17274	5450.77	-1.2096
AAAAGATA	TATCTTTT	0.28573	9372.04	2.2774
AAAAGATC	GATCTTTT	0.23225	9913.16	2.6385
AAAAGATG	CATCTTTT	-0.18022	6355.75	-0.2213
AAAAGATT	AATCTTTT	-0.0613	6528.14	-0.0491
AAAAGCAA	TTGCTTTT	-0.3342	4273.92	-2.7744
AAAAGCAC	GTGCTTTT	-0.17007	5705.26	-0.916
AAAAGCAG	CTGCTTTT	-0.2764	4937.72	-1.8456
AAAAGCAT	ATGCTTTT	-0.25872	5523.95	-1.1238
AAAAGCCA	TGGCTTTT	-0.17706	5849.23	-0.7557
AAAAGCCC	GGGCTTTT	-0.36762	5597.89	-1.0382
AAAAGCCG	CGGCTTTT	-0.0806	6219.98	-0.3603
AAAAGCCT	AGGCTTTT	-0.22864	4751.08	-2.0935
AAAAGCGA	TCGCTTTT	0.00471	6616.47	0.0373
AAAAGCGC	GCGCTTTT	-0.2444	5413.11	-1.2542
AAAAGCGG	CCGCTTTT	-0.19863	5733.18	-0.8846
AAAAGCGT	ACGCTTTT	-0.31964	5229.45	-1.4763
AAAAGCTA	TAGCTTTT	-0.25033	5731.87	-0.8861
AAAAGCTC	GAGCTTTT	-0.12243	5931.16	-0.6662
AAAAGCTG	CAGCTTTT	-0.20758	5238.55	-1.4651
AAAAGCTT	AAGCTTTT	-0.28057	4916.96	-1.8727
AAAAGGAA	TTCCTTTT	-0.07104	6119.57	-0.465
AAAAGGAC	GTCCTTTT	-0.32115	4908.45	-1.8838
AAAAGGAG	CTCCTTTT	-0.18774	5678.02	-0.9468
AAAAGGAT	ATCCTTTT	0.23503	9286.42	2.2183
AAAAGGCA	TGCCTTTT	-0.09203	4933.75	-1.8508
AAAAGGCC	GGCCTTTT	-0.10392	5604.08	-1.0311
AAAAGGCG	CGCCTTTT	-0.22106	5300.9	-1.389
AAAAGGCT	AGCCTTTT	0.02082	6621.42	0.0421
AAAAGGGA	TCCCTTTT	-0.06747	6536.63	-0.0408
AAAAGGGC	GCCCTTTT	-0.08615	5198.3	-1.5147
AAAAGGGG	CCCCTTTT	-0.0861	5216.84	-1.4918
AAAAGGGT	ACCCTTTT	-0.07603	6429.78	-0.1468
AAAAGGTA	TACCTTTT	-0.02004	6982.76	0.384
AAAAGGTC	GACCTTTT	-0.26963	5238.62	-1.465
AAAAGGTG	CACCTTTT	0.07456	6836.67	0.248
AAAAGGTT	AACCTTTT	-0.11258	5458.63	-1.2003
AAAAGTAA	TTACTTTT	-0.18454	5700.2	-0.9217
AAAAGTAC	GTACTTTT	-0.13638	5867.6	-0.7355
AAAAGTAG	CTACTTTT	-0.05512	6844.19	0.255
AAAAGTAT	ATACTTTT	0.31269	10504.6	3.0114
AAAAGTCA	TGACTTTT	-0.25577	4854.65	-1.9547
AAAAGTCC	GGACTTTT	-0.20797	5016.29	-1.744
AAAAGTCG	CGACTTTT	-0.30914	5460.14	-1.1985
AAAAGTCT	AGACTTTT	-0.24496	4444.83	-2.5222
AAAAGTGA	TCACTTTT	-0.09221	5802.36	-0.8074
AAAAGTGC	GCACTTTT	-0.29612	5383.01	-1.2901
AAAAGTGG	CCACTTTT	-0.10892	5848.03	-0.757
AAAAGTGT	ACACTTTT	-0.14677	5662.29	-0.9646
AAAAGTTA	TAACTTTT	-0.13542	5966.38	-0.6281
AAAAGTTC	GAACTTTT	-0.3297	4690.41	-2.1762
AAAAGTTG	CAACTTTT	-0.17965	4680.09	-2.1903
AAAAGTTT	AAACTTTT	-0.35346	4356.64	-2.6511
AAAATAAA	TTTATTTT	-0.15911	5663.4	-0.9634
AAAATAAC	GTTATTTT	-0.16319	6352.25	-0.2249
AAAATAAG	CTTATTTT	-0.04146	5362.93	-1.3141
AAAATAAT	ATTATTTT	0.08922	7135.1	0.5228
AAAATACA	TGTATTTT	-0.01325	7344.89	0.7093
AAAATACC	GGTATTTT	0.23171	9850.16	2.5975
AAAATACG	CGTATTTT	0.14867	9180.64	2.1446
AAAATACT	AGTATTTT	0.08774	8542.84	1.6814
AAAATAGA	TCTATTTT	0.13417	8435.23	1.5998
AAAATAGC	GCTATTTT	-0.27378	5596.6	-1.0397
AAAATAGG	CCTATTTT	-0.088	7256.57	0.6315
AAAATAGT	ACTATTTT	-0.10507	5739.85	-0.8771
AAAATATA	TATATTTT	0.06284	8475.3	1.6303
AAAATATC	GATATTTT	0.2397	10676.2	3.1156
AAAATATG	CATATTTT	0.04249	7234.18	0.6116
AAAATATT	AATATTTT	0.06786	6935.1	0.3399
AAAATCAA	TTGATTTT	-0.20905	5335.2	-1.3475
AAAATCAC	GTGATTTT	-0.21919	6329.5	-0.248
AAAATCAG	CTGATTTT	-0.23614	6211.9	-0.3686
AAAATCAT	ATGATTTT	0.00037	5958.16	-0.6369
AAAATCCA	TGGATTTT	-0.01509	7867.48	1.1515
AAAATCCC	GGGATTTT	0.07962	8388.74	1.5642
AAAATCCG	CGGATTTT	0.21029	7980.95	1.2436
AAAATCCT	AGGATTTT	-0.25757	6503.49	-0.0735
AAAATCGA	TCGATTTT	-0.08112	6645.69	0.0657
AAAATCGC	GCGATTTT	-0.27713	6415.3	-0.1613
AAAATCGG	CCGATTTT	-0.14988	5735.2	-0.8823
AAAATCGT	ACGATTTT	-0.06598	5320.88	-1.3647
AAAATCTA	TAGATTTT	0.01483	7322.19	0.6894
AAAATCTC	GAGATTTT	-0.07663	6766.31	0.1814
AAAATCTG	CAGATTTT	-0.01789	6876.42	0.2853
AAAATCTT	AAGATTTT	-0.2839	5850.63	-0.7541
AAAATGAA	TTCATTTT	-0.18308	5675.01	-0.9502
AAAATGAC	GTCATTTT	-0.20806	5990.39	-0.6022
AAAATGAG	CTCATTTT	0.1729	7692.92	1.0071
AAAATGAT	ATCATTTT	0.25889	8058.59	1.3059
AAAATGCA	TGCATTTT	-0.15687	5947.79	-0.6481
AAAATGCC	GGCATTTT	-0.081	6857.25	0.2673
AAAATGCG	CGCATTTT	-0.29833	5618.88	-1.0141
AAAATGCT	AGCATTTT	-0.21059	6362.47	-0.2145
AAAATGGA	TCCATTTT	-0.06415	6498.66	-0.0783
AAAATGGC	GCCATTTT	-0.16622	4562.1	-2.3546
AAAATGGG	CCCATTTT	-0.36019	5223.76	-1.4833
AAAATGGT	ACCATTTT	0.06407	7464.96	0.8136
AAAATGTA	TACATTTT	-0.08152	6076.16	-0.5108
AAAATGTC	GACATTTT	-0.25095	4950.89	-1.8284
AAAATGTG	CACATTTT	-0.16395	5422.62	-1.2429
AAAATGTT	AACATTTT	-0.289	4921.49	-1.8668
AAAATTAA	TTAATTTT	-0.06224	6337.55	-0.2398
AAAATTAC	GTAATTTT	-0.25185	4993.7	-1.773
AAAATTAG	CTAATTTT	-0.24103	4847.17	-1.9647
AAAATTAT	ATAATTTT	-0.01253	6170.77	-0.4114
AAAATTCA	TGAATTTT	-0.3008	5525.54	-1.1219
AAAATTCC	GGAATTTT	-0.33094	5264.56	-1.4332
AAAATTCG	CGAATTTT	-0.14258	5559.71	-1.0823
AAAATTCT	AGAATTTT	-0.26052	5694.19	-0.9285
AAAATTGA	TCAATTTT	-0.1875	4936.26	-1.8475
AAAATTGC	GCAATTTT	-0.13084	6136.87	-0.4468
AAAATTGG	CCAATTTT	-0.2458	4990.41	-1.7773
AAAATTGT	ACAATTTT	-0.31038	5070.23	-1.6752
AAAATTTA	TAAATTTT	-0.18421	4991.31	-1.7761
AAAATTTC	GAAATTTT	-0.16302	4699.16	-2.1642
AAAATTTG	CAAATTTT	-0.11679	5915.16	-0.6835
AAAATTTT	AAAATTTT	-0.21992	4286.47	-2.7556
AAACAAAA	TTTTGTTT	-0.35562	4882.34	-1.9181
AAACAAAC	GTTTGTTT	-0.24936	5388.3	-1.2837
AAACAAAG	CTTTGTTT	-0.15727	5152.51	-1.5716
AAACAAAT	ATTTGTTT	-0.2092	4981.9	-1.7883
AAACAACA	TGTTGTTT	-0.1447	5334.72	-1.348
AAACAACC	GGTTGTTT	-0.30202	5478.04	-1.1775
AAACAACG	CGTTGTTT	-0.08336	5587.86	-1.0498
AAACAACT	AGTTGTTT	-0.13015	5584.8	-1.0533
AAACAAGA	TCTTGTTT	0.01397	6862.88	0.2726
AAACAAGC	GCTTGTTT	-0.28336	5562.82	-1.0787
AAACAAGG	CCTTGTTT	-0.00839	6207.4	-0.3733
AAACAAGT	ACTTGTTT	-0.20309	6264.61	-0.3142
AAACAATA	TATTGTTT	0.1077	7821.07	1.1134
AAACAATC	GATTGTTT	0.01008	6952.46	0.356
AAACAATG	CATTGTTT	-0.36789	5100.57	-1.6368
AAACAATT	AATTGTTT	-0.28371	5216.48	-1.4922
AAACACAA	TTGTGTTT	-0.30014	5363.52	-1.3134
AAACACAC	GTGTGTTT	-0.03794	7342.03	0.7068
AAACACAG	CTGTGTTT	-0.11697	6263.59	-0.3153
AAACACAT	ATGTGTTT	-0.12456	6249.98	-0.3293
AAACACCA	TGGTGTTT	0.12211	8080.58	1.3235
AAACACCC	GGGTGTTT	0.22056	9704.94	2.5019
AAACACCG	CGGTGTTT	0.13087	8444.73	1.607
AAACACCT	AGGTGTTT	0.17149	8749.64	1.8353
AAACACGA	TCGTGTTT	-0.15876	6485.94	-0.0909
AAACACGC	GCGTGTTT	-0.15071	5931.81	-0.6655
AAACACGG	CCGTGTTT	-0.06649	7311	0.6795
AAACACGT	ACGTGTTT	-0.16324	6101.24	-0.4843
AAACACTA	TAGTGTTT	-0.24307	5911.21	-0.6878
AAACACTC	GAGTGTTT	-0.19909	6451.84	-0.1248
AAACACTG	CAGTGTTT	-0.08857	6307.33	-0.2705
AAACACTT	AAGTGTTT	-0.24508	4954.89	-1.8232
AAACAGAA	TTCTGTTT	-0.1661	5358.08	-1.3199
AAACAGAC	GTCTGTTT	-0.31404	5936.34	-0.6605
AAACAGAG	CTCTGTTT	-0.24225	5249.49	-1.4517
AAACAGAT	ATCTGTTT	0.14969	8011.97	1.2686
AAACAGCA	TGCTGTTT	-0.23039	6380.24	-0.1966
AAACAGCC	GGCTGTTT	-0.23556	4621.28	-2.2717
AAACAGCG	CGCTGTTT	-0.04943	6916.41	0.3226
AAACAGCT	AGCTGTTT	-0.09752	5885.29	-0.7161
AAACAGGA	TCCTGTTT	-0.1452	6138.47	-0.4451
AAACAGGC	GCCTGTTT	-0.27689	5112.68	-1.6215
AAACAGGG	CCCTGTTT	-0.16896	5625.14	-1.007
AAACAGGT	ACCTGTTT	-0.12073	6534.14	-0.0432
AAACAGTA	TACTGTTT	0.03928	7123.37	0.5123
AAACAGTC	GACTGTTT	-0.32931	5062.24	-1.6853
AAACAGTG	CACTGTTT	-0.16749	5804.81	-0.8047
AAACAGTT	AACTGTTT	-0.38726	5445.66	-1.2156
AAACATAA	TTATGTTT	-0.097	5947.45	-0.6485
AAACATAC	GTATGTTT	0.07152	7134.79	0.5226
AAACATAG	CTATGTTT	-0.35409	5177.39	-1.5406
AAACATAT	ATATGTTT	0.21524	8487.23	1.6393
AAACATCA	TGATGTTT	-0.11487	5079.89	-1.663
AAACATCC	GGATGTTT	-0.03248	6847.72	0.2584
AAACATCG	CGATGTTT	-0.1988	4700.04	-2.163
AAACATCT	AGATGTTT	-0.31744	6069.59	-0.5177
AAACATGA	TCATGTTT	-0.09405	6007.92	-0.5834
AAACATGC	GCATGTTT	-0.18443	5923.72	-0.6742
AAACATGG	CCATGTTT	-0.04522	6107.75	-0.4774
AAACATGT	ACATGTTT	-0.29241	5272.73	-1.4232
AAACATTA	TAATGTTT	-0.36682	4808.65	-2.016
AAACATTC	GAATGTTT	-0.21583	5672.85	-0.9526
AAACATTG	CAATGTTT	-0.27254	5144.59	-1.5815
AAACATTT	AAATGTTT	-0.25096	4282.07	-2.7622
AAACCAAA	TTTGGTTT	-0.21352	6198.9	-0.3821
AAACCAAC	GTTGGTTT	-0.31479	5835.2	-0.7711
AAACCAAG	CTTGGTTT	-0.17709	6754.55	0.1702
AAACCAAT	ATTGGTTT	0.1105	7943.16	1.2131
AAACCACA	TGTGGTTT	-0.0103	7038.42	0.4351
AAACCACC	GGTGGTTT	0.03014	7463.55	0.8124
AAACCACG	CGTGGTTT	0.05583	7647.39	0.969
AAACCACT	AGTGGTTT	0.0928	7435.22	0.7879
AAACCAGA	TCTGGTTT	0.09383	7524.1	0.8644
AAACCAGC	GCTGGTTT	-0.05882	6472.2	-0.1045
AAACCAGG	CCTGGTTT	-0.02698	6916.2	0.3224
AAACCAGT	ACTGGTTT	-0.04102	7184.77	0.5675
AAACCATA	TATGGTTT	0.06659	7722.37	1.0317
AAACCATC	GATGGTTT	0.103	7998.64	1.2579
AAACCATG	CATGGTTT	0.08499	7206.03	0.5865
AAACCATT	AATGGTTT	-0.06447	6656.95	0.0766
AAACCCAA	TTGGGTTT	-0.10219	6697.66	0.1158
AAACCCAC	GTGGGTTT	0.03503	7102.17	0.4931
AAACCCAG	CTGGGTTT	0.10323	8651.74	1.7629
AAACCCAT	ATGGGTTT	0.16475	7746.56	1.0518
AAACCCCA	TGGGGTTT	0.06093	7178.91	0.5622
AAACCCCC	GGGGGTTT	0.13873	7985.74	1.2475
AAACCCCG	CGGGGTTT	0.02909	7924.76	1.1982
AAACCCCT	AGGGGTTT	0.06054	7318.18	0.6858
AAACCCGA	TCGGGTTT	0.12296	8987.08	2.0075
AAACCCGC	GCGGGTTT	-0.01546	7387.98	0.7469
AAACCCGG	CCGGGTTT	0.13504	8701.75	1.7999
AAACCCGT	ACGGGTTT	-0.10588	6076.98	-0.5099
AAACCCTA	TAGGGTTT	0.05907	6855.84	0.266
AAACCCTC	GAGGGTTT	-0.10378	7475.5	0.8227
AAACCCTG	CAGGGTTT	0.02283	7689.53	1.0043
AAACCCTT	AAGGGTTT	0.01027	6121.93	-0.4625
AAACCGAA	TTCGGTTT	-0.03467	6221.4	-0.3588
AAACCGAC	GTCGGTTT	-0.02056	6955.18	0.3585
AAACCGAG	CTCGGTTT	-0.02916	7243.08	0.6195
AAACCGAT	ATCGGTTT	0.17499	8661.88	1.7704
AAACCGCA	TGCGGTTT	-0.1461	7121.47	0.5105
AAACCGCC	GGCGGTTT	-0.03954	7071.88	0.4656
AAACCGCG	CGCGGTTT	-0.13407	6829.04	0.2408
AAACCGCT	AGCGGTTT	-0.00688	6857.2	0.2673
AAACCGGA	TCCGGTTT	0.09216	7601.46	0.9302
AAACCGGC	GCCGGTTT	0.04214	7111.62	0.5016
AAACCGGG	CCCGGTTT	0.0221	7209.59	0.5897
AAACCGGT	ACCGGTTT	0.07595	7477.46	0.8244
AAACCGTA	TACGGTTT	0.06094	7852.94	1.1396
AAACCGTC	GACGGTTT	-0.02515	6798.53	0.212
AAACCGTG	CACGGTTT	-0.02967	6970.02	0.3722
AAACCGTT	AACGGTTT	-0.07563	6602.59	0.0238
AAACCTAA	TTAGGTTT	-0.08322	6021.68	-0.5687
AAACCTAC	GTAGGTTT	-0.14798	6803.26	0.2164
AAACCTAG	CTAGGTTT	0.02872	6970.64	0.3728
AAACCTAT	ATAGGTTT	0.04093	7614.84	0.9415
AAACCTCA	TGAGGTTT	-0.0649	6579.76	0.0015
AAACCTCC	GGAGGTTT	0.11656	8228.49	1.4402
AAACCTCG	CGAGGTTT	-0.1129	6420.75	-0.1559
AAACCTCT	AGAGGTTT	0.06896	6487.33	-0.0895
AAACCTGA	TCAGGTTT	-0.03269	7152.29	0.5383
AAACCTGC	GCAGGTTT	-0.04136	7046.37	0.4423
AAACCTGG	CCAGGTTT	-0.07872	6327.72	-0.2498
AAACCTGT	ACAGGTTT	-0.125	6832.47	0.244
AAACCTTA	TAAGGTTT	0.09218	7345.49	0.7098
AAACCTTC	GAAGGTTT	-0.0503	6525.13	-0.0521
AAACCTTG	CAAGGTTT	-0.00323	5632.25	-0.9989
AAACCTTT	AAAGGTTT	-0.16913	5794.76	-0.8158
AAACGAAA	TTTCGTTT	-0.2316	5427.16	-1.2375
AAACGAAC	GTTCGTTT	-0.11469	6512.27	-0.0648
AAACGAAG	CTTCGTTT	-0.12891	5701.84	-0.9198
AAACGAAT	ATTCGTTT	-0.10668	6509.74	-0.0673
AAACGACA	TGTCGTTT	0.11675	6206.14	-0.3746
AAACGACC	GGTCGTTT	-0.12886	6143.94	-0.4394
AAACGACG	CGTCGTTT	-0.24298	6051.18	-0.5373
AAACGACT	AGTCGTTT	-0.30081	5866.34	-0.7369
AAACGAGA	TCTCGTTT	-0.06338	6577.32	-0.0009
AAACGAGC	GCTCGTTT	-0.0643	6694.11	0.1124
AAACGAGG	CCTCGTTT	-0.1116	6118.28	-0.4663
AAACGAGT	ACTCGTTT	0.1156	7658.52	0.9783
AAACGATA	TATCGTTT	0.38906	12686	4.2253
AAACGATC	GATCGTTT	0.26179	10847.6	3.2181
AAACGATG	CATCGTTT	-0.10782	6364.52	-0.2125
AAACGATT	AATCGTTT	-0.09719	6440.65	-0.136
AAACGCAA	TTGCGTTT	-0.1913	5222.75	-1.4845
AAACGCAC	GTGCGTTT	0.01509	6901.67	0.3088
AAACGCAG	CTGCGTTT	-0.16064	6015.75	-0.5751
AAACGCAT	ATGCGTTT	-0.14113	6306.89	-0.271
AAACGCCA	TGGCGTTT	-0.25232	5956.88	-0.6383
AAACGCCC	GGGCGTTT	-0.02258	6817.84	0.2302
AAACGCCG	CGGCGTTT	-0.19583	5877.93	-0.7242
AAACGCCT	AGGCGTTT	-0.26663	5380.44	-1.2931
AAACGCGA	TCGCGTTT	-0.23705	5611.53	-1.0226
AAACGCGC	GCGCGTTT	-0.26286	6173.82	-0.4082
AAACGCGG	CCGCGTTT	-0.08239	6262.02	-0.3169
AAACGCGT	ACGCGTTT	-0.09611	6774.12	0.1888
AAACGCTA	TAGCGTTT	-0.25512	5386.46	-1.2859
AAACGCTC	GAGCGTTT	-0.21434	6519.9	-0.0573
AAACGCTG	CAGCGTTT	-0.46261	5114.99	-1.6186
AAACGCTT	AAGCGTTT	-0.27791	5519.28	-1.1292
AAACGGAA	TTCCGTTT	-0.19049	6289.97	-0.2883
AAACGGAC	GTCCGTTT	-0.13151	5671.57	-0.9541
AAACGGAG	CTCCGTTT	-0.23963	5604.83	-1.0303
AAACGGAT	ATCCGTTT	0.38735	12453.8	4.1064
AAACGGCA	TGCCGTTT	-0.06883	6420.59	-0.156
AAACGGCC	GGCCGTTT	-0.1028	6265.77	-0.3131
AAACGGCG	CGCCGTTT	-0.13573	5825.84	-0.7814
AAACGGCT	AGCCGTTT	-0.19838	6184.24	-0.3973
AAACGGGA	TCCCGTTT	0.1074	7688.29	1.0033
AAACGGGC	GCCCGTTT	-0.04056	6656.26	0.0759
AAACGGGG	CCCCGTTT	-0.01507	6430.38	-0.1462
AAACGGGT	ACCCGTTT	0.10063	6865.07	0.2746
AAACGGTA	TACCGTTT	0.14936	5855.3	-0.749
AAACGGTC	GACCGTTT	-0.30963	5953	-0.6425
AAACGGTG	CACCGTTT	0.0501	7769.4	1.0708
AAACGGTT	AACCGTTT	-0.13419	5886.88	-0.7144
AAACGTAA	TTACGTTT	-0.2792	5326.55	-1.3579
AAACGTAC	GTACGTTT	-0.19029	6329.23	-0.2482
AAACGTAG	CTACGTTT	-0.10564	6509.03	-0.068
AAACGTAT	ATACGTTT	0.33006	10971	3.2908
AAACGTCA	TGACGTTT	-0.22061	5797.68	-0.8126
AAACGTCC	GGACGTTT	-0.3545	5337.58	-1.3446
AAACGTCG	CGACGTTT	-0.22259	5664.16	-0.9625
AAACGTCT	AGACGTTT	0.02495	7057.3	0.4523
AAACGTGA	TCACGTTT	-0.13981	5847.41	-0.7577
AAACGTGC	GCACGTTT	-0.33762	4905.72	-1.8874
AAACGTGG	CCACGTTT	-0.2478	5830.82	-0.7759
AAACGTGT	ACACGTTT	-0.16797	6244.31	-0.3351
AAACGTTA	TAACGTTT	-0.18012	6269.13	-0.3096
AAACGTTC	GAACGTTT	-0.18636	6028.42	-0.5615
AAACGTTG	CAACGTTT	-0.17186	5128.27	-1.602
AAACGTTT	AAACGTTT	-0.22488	5303.58	-1.3857
AAACTAAA	TTTAGTTT	-0.21136	5449.1	-1.2115
AAACTAAC	GTTAGTTT	-0.11769	5479.49	-1.1758
AAACTAAG	CTTAGTTT	-0.02071	6332.3	-0.2451
AAACTAAT	ATTAGTTT	-0.03063	7004.66	0.4041
AAACTACA	TGTAGTTT	0.02452	6879.22	0.2879
AAACTACC	GGTAGTTT	-0.25419	6105.67	-0.4796
AAACTACG	CGTAGTTT	-0.07472	5466.99	-1.1905
AAACTACT	AGTAGTTT	-0.0968	6014.37	-0.5765
AAACTAGA	TCTAGTTT	0.1392	7721.68	1.0311
AAACTAGC	GCTAGTTT	-0.13336	6235.23	-0.3445
AAACTAGG	CCTAGTTT	0.02523	7010.84	0.4098
AAACTAGT	ACTAGTTT	-0.03927	6225.89	-0.3541
AAACTATA	TATAGTTT	0.17239	8146.55	1.3758
AAACTATC	GATAGTTT	0.19085	9956.65	2.6667
AAACTATG	CATAGTTT	0.00036	6809.77	0.2226
AAACTATT	AATAGTTT	-0.08266	6181.47	-0.4002
AAACTCAA	TTGAGTTT	-0.22844	5951.95	-0.6436
AAACTCAC	GTGAGTTT	-0.13073	5273.58	-1.4222
AAACTCAG	CTGAGTTT	-0.19816	6008.43	-0.5829
AAACTCAT	ATGAGTTT	-0.16377	5861.78	-0.7419
AAACTCCA	TGGAGTTT	-0.19106	5318.17	-1.368
AAACTCCC	GGGAGTTT	-0.1399	6091.89	-0.4941
AAACTCCG	CGGAGTTT	-0.19627	5832.84	-0.7737
AAACTCCT	AGGAGTTT	-0.13432	5777.3	-0.8353
AAACTCGA	TCGAGTTT	-0.08006	5586.85	-1.0509
AAACTCGC	GCGAGTTT	-0.22669	5494.73	-1.1579
AAACTCGG	CCGAGTTT	-0.18227	5912.89	-0.686
AAACTCGT	ACGAGTTT	-0.29515	4899.3	-1.8958
AAACTCTA	TAGAGTTT	-0.25113	6198.46	-0.3826
AAACTCTC	GAGAGTTT	-0.15524	6070.28	-0.517
AAACTCTG	CAGAGTTT	-0.24571	5729.87	-0.8883
AAACTCTT	AAGAGTTT	-0.33315	4905.95	-1.8871
AAACTGAA	TTCAGTTT	-0.18931	5266.33	-1.431
AAACTGAC	GTCAGTTT	-0.30648	5573.68	-1.0661
AAACTGAG	CTCAGTTT	-0.06564	6421.11	-0.1555
AAACTGAT	ATCAGTTT	0.20698	7755.89	1.0596
AAACTGCA	TGCAGTTT	-0.25952	5233.69	-1.471
AAACTGCC	GGCAGTTT	-0.07683	6037.33	-0.552
AAACTGCG	CGCAGTTT	-0.23894	5355.29	-1.3233
AAACTGCT	AGCAGTTT	-0.20994	5669.8	-0.9561
AAACTGGA	TCCAGTTT	0.04873	6932.15	0.3372
AAACTGGC	GCCAGTTT	-0.09988	6678.9	0.0977
AAACTGGG	CCCAGTTT	-0.24454	5874.27	-0.7282
AAACTGGT	ACCAGTTT	0.06066	6717.25	0.1346
AAACTGTA	TACAGTTT	-0.13385	6242.01	-0.3375
AAACTGTC	GACAGTTT	-0.1083	5547.36	-1.0966
AAACTGTG	CACAGTTT	-0.07491	5844.93	-0.7604
AAACTGTT	AACAGTTT	-0.21828	5444.47	-1.217
AAACTTAA	TTAAGTTT	-0.20239	5921.5	-0.6766
AAACTTAC	GTAAGTTT	-0.04702	5740.48	-0.8764
AAACTTAG	CTAAGTTT	-0.22747	5053.2	-1.6968
AAACTTAT	ATAAGTTT	-0.19532	6552.53	-0.0251
AAACTTCA	TGAAGTTT	-0.30661	5443.54	-1.2181
AAACTTCC	GGAAGTTT	-0.25956	5184.21	-1.5322
AAACTTCG	CGAAGTTT	-0.25367	5454.22	-1.2055
AAACTTCT	AGAAGTTT	-0.21471	5712.89	-0.9074
AAACTTGA	TCAAGTTT	-0.00104	6613.82	0.0347
AAACTTGC	GCAAGTTT	-0.09537	6605.27	0.0264
AAACTTGG	CCAAGTTT	-0.09274	5070.75	-1.6745
AAACTTGT	ACAAGTTT	-0.30043	4609.81	-2.2877
AAACTTTA	TAAAGTTT	-0.00742	5494.65	-1.158
AAACTTTC	GAAAGTTT	-0.22869	5137.03	-1.591
AAACTTTG	CAAAGTTT	-0.30485	5634.58	-0.9962
AAAGAAAA	TTTTCTTT	-0.24707	5462.94	-1.1952
AAAGAAAC	GTTTCTTT	-0.05961	6384.09	-0.1927
AAAGAAAG	CTTTCTTT	-0.19714	5877.77	-0.7243
AAAGAAAT	ATTTCTTT	-0.26069	6242.01	-0.3375
AAAGAACA	TGTTCTTT	-0.19009	5655.26	-0.9726
AAAGAACC	GGTTCTTT	-0.16077	6321.38	-0.2562
AAAGAACG	CGTTCTTT	-0.13653	4916.88	-1.8728
AAAGAACT	AGTTCTTT	-0.31012	5098.01	-1.64
AAAGAAGA	TCTTCTTT	-0.04041	7058.95	0.4538
AAAGAAGC	GCTTCTTT	-0.3389	5837.18	-0.7689
AAAGAAGG	CCTTCTTT	-0.07358	6614.99	0.0359
AAAGAAGT	ACTTCTTT	-0.01899	6427.9	-0.1487
AAAGAATA	TATTCTTT	0.17671	8507.52	1.6547
AAAGAATC	GATTCTTT	-0.07677	7363.73	0.7258
AAAGAATG	CATTCTTT	-0.09694	5685.67	-0.9381
AAAGAATT	AATTCTTT	-0.24419	5135.04	-1.5935
AAAGACAA	TTGTCTTT	-0.19402	5872.26	-0.7304
AAAGACAC	GTGTCTTT	0.10526	7910.23	1.1864
AAAGACAG	CTGTCTTT	-0.17422	6221.18	-0.359
AAAGACAT	ATGTCTTT	-0.20928	5293.38	-1.3981
AAAGACCA	TGGTCTTT	-0.29603	4827.09	-1.9914
AAAGACCC	GGGTCTTT	-0.08006	7180.64	0.5638
AAAGACCG	CGGTCTTT	-0.04579	6286.44	-0.2919
AAAGACCT	AGGTCTTT	-0.28618	5290.47	-1.4016
AAAGACGA	TCGTCTTT	-0.03591	6720.68	0.1379
AAAGACGC	GCGTCTTT	-0.13408	6045.39	-0.5434
AAAGACGG	CCGTCTTT	-0.05147	6426.98	-0.1496
AAAGACGT	ACGTCTTT	-0.28605	5368.92	-1.3069
AAAGACTA	TAGTCTTT	-0.16223	5836.56	-0.7696
AAAGACTC	GAGTCTTT	-0.27827	5599.4	-1.0365
AAAGACTG	CAGTCTTT	-0.07018	5724.84	-0.8939
AAAGACTT	AAGTCTTT	-0.28065	4403.32	-2.5825
AAAGAGAA	TTCTCTTT	-0.0898	6035.62	-0.5538
AAAGAGAC	GTCTCTTT	0.069	7619.15	0.9451
AAAGAGAG	CTCTCTTT	-0.29275	5460.92	-1.1976
AAAGAGAT	ATCTCTTT	0.21208	8884.3	1.9335
AAAGAGCA	TGCTCTTT	-0.04409	7072.37	0.466
AAAGAGCC	GGCTCTTT	-0.25187	5598.98	-1.037
AAAGAGCG	CGCTCTTT	-0.25072	5894.89	-0.7056
AAAGAGCT	AGCTCTTT	-0.20706	5837.74	-0.7683
AAAGAGGA	TCCTCTTT	0.09867	6946.06	0.3501
AAAGAGGC	GCCTCTTT	-0.25836	5790.87	-0.8202
AAAGAGGG	CCCTCTTT	-0.05906	6319.66	-0.258
AAAGAGGT	ACCTCTTT	-0.10163	6797.37	0.2109
AAAGAGTA	TACTCTTT	0.02864	6929.61	0.3348
AAAGAGTC	GACTCTTT	-0.3018	5233.09	-1.4718
AAAGAGTG	CACTCTTT	-0.15906	5484.43	-1.17
AAAGAGTT	AACTCTTT	-0.24136	5990.56	-0.602
AAAGATAA	TTATCTTT	-0.09718	6993.56	0.3939
AAAGATAC	GTATCTTT	0.40447	15885.4	5.6723
AAAGATAG	CTATCTTT	0.07277	7618.68	0.9448
AAAGATAT	ATATCTTT	0.41724	15109.5	5.3501
AAAGATCA	TGATCTTT	0.27566	11121.8	3.3787
AAAGATCC	GGATCTTT	0.27807	11495.7	3.5914
AAAGATCG	CGATCTTT	0.08477	8390.04	1.5652
AAAGATCT	AGATCTTT	0.13348	8586.52	1.7142
AAAGATGA	TCATCTTT	0.0232	6834.9	0.2463
AAAGATGC	GCATCTTT	-0.30077	6754.77	0.1704
AAAGATGG	CCATCTTT	-0.14381	6487.33	-0.0895
AAAGATGT	ACATCTTT	-0.25641	6472.98	-0.1037
AAAGATTA	TAATCTTT	0.009	6973.61	0.3756
AAAGATTC	GAATCTTT	-0.06603	6453.66	-0.123
AAAGATTG	CAATCTTT	-0.20889	6301.9	-0.2761
AAAGATTT	AAATCTTT	-0.23671	6362.13	-0.2149
AAAGCAAA	TTTGCTTT	-0.21428	5088.09	-1.6526
AAAGCAAC	GTTGCTTT	-0.25305	5141.42	-1.5855
AAAGCAAG	CTTGCTTT	-0.24305	5595.76	-1.0407
AAAGCAAT	ATTGCTTT	-0.05314	6798.6	0.212
AAAGCACA	TGTGCTTT	-0.26926	5091.21	-1.6486
AAAGCACC	GGTGCTTT	-0.26458	5731.42	-0.8866
AAAGCACG	CGTGCTTT	-0.02189	5586.27	-1.0516
AAAGCACT	AGTGCTTT	0.0476	6114.23	-0.4706
AAAGCAGA	TCTGCTTT	-0.04181	6543.57	-0.034
AAAGCAGC	GCTGCTTT	-0.27506	4849.85	-1.9611
AAAGCAGG	CCTGCTTT	-0.16944	5503.41	-1.1477
AAAGCAGT	ACTGCTTT	-0.09745	5677.33	-0.9476
AAAGCATA	TATGCTTT	-0.18712	6866.29	0.2758
AAAGCATC	GATGCTTT	-0.08428	6993.41	0.3938
AAAGCATG	CATGCTTT	-0.1843	5612.32	-1.0217
AAAGCATT	AATGCTTT	-0.08134	6034.94	-0.5546
AAAGCCAA	TTGGCTTT	-0.33118	5464.36	-1.1936
AAAGCCAC	GTGGCTTT	-0.25757	5051.72	-1.6987
AAAGCCAG	CTGGCTTT	-0.10454	6591.75	0.0132
AAAGCCAT	ATGGCTTT	-0.17038	6301.22	-0.2768
AAAGCCCA	TGGGCTTT	-0.15001	5653.98	-0.9741
AAAGCCCC	GGGGCTTT	-0.2103	5510.78	-1.1391
AAAGCCCG	CGGGCTTT	-0.21009	5662.72	-0.9641
AAAGCCCT	AGGGCTTT	-0.33168	5597.89	-1.0382
AAAGCCGA	TCGGCTTT	-0.24206	5969.58	-0.6246
AAAGCCGC	GCGGCTTT	-0.2771	5844.76	-0.7606
AAAGCCGG	CCGGCTTT	-0.14064	6192.1	-0.3892
AAAGCCGT	ACGGCTTT	-0.00079	6921.99	0.3278
AAAGCCTA	TAGGCTTT	-0.10811	5982.94	-0.6102
AAAGCCTC	GAGGCTTT	-0.26274	4765.01	-2.0746
AAAGCCTG	CAGGCTTT	-0.08952	6186.31	-0.3952
AAAGCCTT	AAGGCTTT	-0.30142	5614.05	-1.0197
AAAGCGAA	TTCGCTTT	0.09926	7699.41	1.0126
AAAGCGAC	GTCGCTTT	-0.24775	5671.96	-0.9537
AAAGCGAG	CTCGCTTT	-0.15816	6271.45	-0.3072
AAAGCGAT	ATCGCTTT	0.26625	9626.13	2.4495
AAAGCGCA	TGCGCTTT	-0.06761	5687.62	-0.9359
AAAGCGCC	GGCGCTTT	-0.16532	5792.15	-0.8187
AAAGCGCG	CGCGCTTT	-0.2431	5567.15	-1.0737
AAAGCGCT	AGCGCTTT	-0.34103	5393.85	-1.2771
AAAGCGGA	TCCGCTTT	0.12313	6383.93	-0.1929
AAAGCGGC	GCCGCTTT	-0.13766	6029.25	-0.5606
AAAGCGGG	CCCGCTTT	-0.22614	5749.49	-0.8663
AAAGCGGT	ACCGCTTT	-0.23355	5640.95	-0.9889
AAAGCGTA	TACGCTTT	-0.08654	5701.82	-0.9199
AAAGCGTC	GACGCTTT	-0.2252	5931.65	-0.6656
AAAGCGTG	CACGCTTT	-0.30399	5066.1	-1.6804
AAAGCGTT	AACGCTTT	-0.42318	4715.15	-2.1423
AAAGCTAA	TTAGCTTT	-0.36388	5689.31	-0.934
AAAGCTAC	GTAGCTTT	-0.10266	7126.78	0.5153
AAAGCTAG	CTAGCTTT	0.05372	7430.05	0.7835
AAAGCTAT	ATAGCTTT	0.07972	8270.16	1.4727
AAAGCTCA	TGAGCTTT	-0.21465	5921.7	-0.6764
AAAGCTCC	GGAGCTTT	-0.23335	5848.95	-0.756
AAAGCTCG	CGAGCTTT	-0.17964	6565.34	-0.0126
AAAGCTCT	AGAGCTTT	-0.13726	5780.03	-0.8322
AAAGCTGA	TCAGCTTT	-0.04912	6411.32	-0.1653
AAAGCTGC	GCAGCTTT	-0.16536	5675.37	-0.9498
AAAGCTGG	CCAGCTTT	-0.12204	6133.1	-0.4508
AAAGCTGT	ACAGCTTT	-0.23131	5753.57	-0.8617
AAAGCTTA	TAAGCTTT	-0.11232	6046.8	-0.5419
AAAGCTTC	GAAGCTTT	-0.23049	5153.29	-1.5707
AAAGCTTG	CAAGCTTT	-0.21823	5031.88	-1.724
AAAGCTTT	AAAGCTTT	-0.19641	4983.4	-1.7863
AAAGGAAA	TTTCCTTT	-0.23865	5071.98	-1.673
AAAGGAAC	GTTCCTTT	-0.15803	5090.95	-1.649
AAAGGAAG	CTTCCTTT	-0.30255	5486.93	-1.167
AAAGGAAT	ATTCCTTT	-0.12592	6483.62	-0.0932
AAAGGACA	TGTCCTTT	-0.0653	5532.93	-1.1133
AAAGGACC	GGTCCTTT	-0.39635	4837.22	-1.9779
AAAGGACG	CGTCCTTT	-0.26681	5599.93	-1.0359
AAAGGACT	AGTCCTTT	-0.26105	5564.56	-1.0766
AAAGGAGA	TCTCCTTT	0.08961	7441.73	0.7936
AAAGGAGC	GCTCCTTT	-0.22578	5718.99	-0.9005
AAAGGAGG	CCTCCTTT	-0.20628	5663.4	-0.9634
AAAGGAGT	ACTCCTTT	-0.1609	6528.28	-0.049
AAAGGATA	TATCCTTT	0.38074	13338.9	4.5482
AAAGGATC	GATCCTTT	0.32754	12153.8	3.9496
AAAGGATG	CATCCTTT	-0.0303	6940.93	0.3453
AAAGGATT	AATCCTTT	0.10788	7738.91	1.0455
AAAGGCAA	TTGCCTTT	-0.27627	4609.69	-2.2879
AAAGGCAC	GTGCCTTT	-0.23693	5463.23	-1.1949
AAAGGCAG	CTGCCTTT	-0.0828	5759.27	-0.8554
AAAGGCAT	ATGCCTTT	-0.1784	5845.03	-0.7603
AAAGGCCA	TGGCCTTT	-0.07459	5809.16	-0.7999
AAAGGCCC	GGGCCTTT	-0.18308	5132.07	-1.5972
AAAGGCCG	CGGCCTTT	0.0039	5507.94	-1.1424
AAAGGCCT	AGGCCTTT	-0.33	4913.63	-1.877
AAAGGCGA	TCGCCTTT	-0.02808	5536.56	-1.1091
AAAGGCGC	GCGCCTTT	-0.15798	5085.68	-1.6556
AAAGGCGG	CCGCCTTT	-0.14576	5937.69	-0.6591
AAAGGCGT	ACGCCTTT	-0.11687	5129.89	-1.5999
AAAGGCTA	TAGCCTTT	-0.07812	6322.17	-0.2554
AAAGGCTC	GAGCCTTT	0.06632	7230.76	0.6085
AAAGGCTG	CAGCCTTT	-0.044	7060.29	0.455
AAAGGCTT	AAGCCTTT	-0.21841	5538.35	-1.107
AAAGGGAA	TTCCCTTT	-0.13954	6753.39	0.1691
AAAGGGAC	GTCCCTTT	-0.26137	5303.73	-1.3855
AAAGGGAG	CTCCCTTT	-0.12795	6567.91	-0.0101
AAAGGGAT	ATCCCTTT	0.31957	10067.3	2.7378
AAAGGGCA	TGCCCTTT	0.06783	6802.05	0.2153
AAAGGGCC	GGCCCTTT	-0.28694	5051.71	-1.6987
AAAGGGCG	CGCCCTTT	-0.19359	5820.38	-0.7875
AAAGGGCT	AGCCCTTT	-0.30275	4955.27	-1.8228
AAAGGGGA	TCCCCTTT	0.13193	6104.94	-0.4804
AAAGGGGC	GCCCCTTT	-0.17742	6188.78	-0.3926
AAAGGGGG	CCCCCTTT	-0.00764	6490.33	-0.0865
AAAGGGGT	ACCCCTTT	-0.11032	6162.22	-0.4203
AAAGGGTA	TACCCTTT	0.01506	7771.12	1.0722
AAAGGGTC	GACCCTTT	-0.18354	6689.71	0.1082
AAAGGGTG	CACCCTTT	0.1107	5846.44	-0.7587
AAAGGGTT	AACCCTTT	-0.0469	6121.93	-0.4625
AAAGGTAA	TTACCTTT	-0.16462	5894.35	-0.7062
AAAGGTAC	GTACCTTT	-0.14057	6362.24	-0.2148
AAAGGTAG	CTACCTTT	-0.07962	6939.18	0.3437
AAAGGTAT	ATACCTTT	0.39811	14214.5	4.9573
AAAGGTCA	TGACCTTT	-0.27871	5194.8	-1.519
AAAGGTCC	GGACCTTT	-0.22844	5318.97	-1.3671
AAAGGTCG	CGACCTTT	-0.23181	5581.68	-1.0569
AAAGGTCT	AGACCTTT	-0.15783	6362.53	-0.2145
AAAGGTGA	TCACCTTT	0.07653	6995.79	0.396
AAAGGTGC	GCACCTTT	-0.1227	6135.52	-0.4482
AAAGGTGG	CCACCTTT	-0.19302	4951.86	-1.8272
AAAGGTGT	ACACCTTT	0.17921	10201.3	2.8228
AAAGGTTA	TAACCTTT	-0.1543	5627.12	-1.0047
AAAGGTTC	GAACCTTT	0.08048	7760.34	1.0633
AAAGGTTG	CAACCTTT	-0.14047	4882.19	-1.9183
AAAGTAAA	TTTACTTT	-0.25096	5873.42	-0.7291
AAAGTAAC	GTTACTTT	-0.30581	5423.5	-1.2418
AAAGTAAG	CTTACTTT	-0.1952	6106.35	-0.4789
AAAGTAAT	ATTACTTT	-0.06276	6392.74	-0.184
AAAGTACA	TGTACTTT	-0.10856	5927.93	-0.6697
AAAGTACC	GGTACTTT	-0.20123	5731.42	-0.8866
AAAGTACG	CGTACTTT	-0.12247	6905.65	0.3125
AAAGTACT	AGTACTTT	-0.10485	6539.85	-0.0376
AAAGTAGA	TCTACTTT	0.1905	6806.48	0.2195
AAAGTAGC	GCTACTTT	-0.11943	6994.26	0.3946
AAAGTAGG	CCTACTTT	-0.1068	6451.37	-0.1253
AAAGTAGT	ACTACTTT	-0.1084	6709.89	0.1275
AAAGTATA	TATACTTT	0.27888	10504.6	3.0114
AAAGTATC	GATACTTT	0.45807	17455.6	6.2787
AAAGTATG	CATACTTT	-0.0606	6615.05	0.0359
AAAGTATT	AATACTTT	0.19152	9600.46	2.4323
AAAGTCAA	TTGACTTT	-0.22518	5355.03	-1.3236
AAAGTCAC	GTGACTTT	-0.33857	4699.24	-2.1641
AAAGTCAG	CTGACTTT	-0.34149	4658.53	-2.2201
AAAGTCAT	ATGACTTT	-0.22047	5365.94	-1.3105
AAAGTCCA	TGGACTTT	-0.23328	4663.09	-2.2138
AAAGTCCC	GGGACTTT	-0.16505	5149.21	-1.5757
AAAGTCCG	CGGACTTT	-0.14187	5349.72	-1.33
AAAGTCCT	AGGACTTT	-0.24487	5058.45	-1.6902
AAAGTCGA	TCGACTTT	-0.23656	5493.66	-1.1592
AAAGTCGC	GCGACTTT	-0.12112	5936.59	-0.6603
AAAGTCGG	CCGACTTT	-0.24728	5347.05	-1.3332
AAAGTCGT	ACGACTTT	-0.23781	5160.54	-1.5616
AAAGTCTA	TAGACTTT	-0.18962	5452.1	-1.208
AAAGTCTC	GAGACTTT	-0.15843	6668.81	0.088
AAAGTCTG	CAGACTTT	-0.29057	4987.77	-1.7807
AAAGTCTT	AAGACTTT	-0.27684	4890.76	-1.9071
AAAGTGAA	TTCACTTT	-0.07275	6614.53	0.0354
AAAGTGAC	GTCACTTT	-0.1995	4893.4	-1.9036
AAAGTGAG	CTCACTTT	0.12124	8505.23	1.653
AAAGTGAT	ATCACTTT	0.31929	9867.99	2.6091
AAAGTGCA	TGCACTTT	-0.20404	5313.83	-1.3733
AAAGTGCC	GGCACTTT	-0.2519	5446.99	-1.214
AAAGTGCG	CGCACTTT	-0.28401	5471.28	-1.1854
AAAGTGCT	AGCACTTT	-0.2776	4928.91	-1.8571
AAAGTGGA	TCCACTTT	-0.05554	6591.63	0.0131
AAAGTGGC	GCCACTTT	-0.21027	5185.35	-1.5308
AAAGTGGG	CCCACTTT	-0.15006	5726.26	-0.8924
AAAGTGGT	ACCACTTT	-0.06586	5921.7	-0.6764
AAAGTGTA	TACACTTT	0.06098	7499.89	0.8436
AAAGTGTC	GACACTTT	0.17874	8303.91	1.4989
AAAGTGTG	CACACTTT	-0.13354	5553.66	-1.0893
AAAGTGTT	AACACTTT	-0.19041	6000.36	-0.5915
AAAGTTAA	TTAACTTT	-0.03387	5798.27	-0.8119
AAAGTTAC	GTAACTTT	-0.23347	5296.67	-1.3941
AAAGTTAG	CTAACTTT	-0.24899	5677.41	-0.9475
AAAGTTAT	ATAACTTT	0.02493	7445.48	0.7968
AAAGTTCA	TGAACTTT	-0.19471	4639.22	-2.2468
AAAGTTCC	GGAACTTT	-0.3814	4356.75	-2.6509
AAAGTTCG	CGAACTTT	-0.18963	5563.17	-1.0783
AAAGTTCT	AGAACTTT	-0.39775	5324.19	-1.3608
AAAGTTGA	TCAACTTT	-0.22375	4536.38	-2.391
AAAGTTGC	GCAACTTT	-0.18785	5211.54	-1.4983
AAAGTTGG	CCAACTTT	-0.27541	5315.01	-1.3719
AAAGTTGT	ACAACTTT	-0.28551	5134.22	-1.5945
AAAGTTTA	TAAACTTT	-0.22739	5501.3	-1.1502
AAAGTTTC	GAAACTTT	-0.25764	5768.98	-0.8445
AAAGTTTG	CAAACTTT	-0.21643	4887.03	-1.912
AAATAAAA	TTTTATTT	-0.1901	6246.61	-0.3328
AAATAAAC	GTTTATTT	-0.18441	5891.2	-0.7097
AAATAAAG	CTTTATTT	-0.06483	5580.96	-1.0577
AAATAAAT	ATTTATTT	-0.17871	5720.98	-0.8983
AAATAACA	TGTTATTT	0.03719	6772.49	0.1873
AAATAACC	GGTTATTT	-0.19292	6573.92	-0.0042
AAATAACG	CGTTATTT	-0.11378	5685.57	-0.9382
AAATAACT	AGTTATTT	-0.1821	6206.89	-0.3738
AAATAAGA	TCTTATTT	0.02164	7050.79	0.4464
AAATAAGC	GCTTATTT	-0.23784	5826.7	-0.7805
AAATAAGG	CCTTATTT	-0.21959	5558.23	-1.084
AAATAAGT	ACTTATTT	-0.12322	5860.12	-0.7437
AAATAATA	TATTATTT	0.2545	10340.2	2.9099
AAATAATC	GATTATTT	0.18019	7706.14	1.0182
AAATAATG	CATTATTT	-0.13518	6760.34	0.1757
AAATAATT	AATTATTT	-0.14045	6507.98	-0.069
AAATACAA	TTGTATTT	-0.06449	6028.58	-0.5613
AAATACAC	GTGTATTT	0.11352	7579.81	0.9118
AAATACAG	CTGTATTT	-0.12004	6531.06	-0.0463
AAATACAT	ATGTATTT	0.00294	7109.03	0.4993
AAATACCA	TGGTATTT	0.12158	7515.98	0.8574
AAATACCC	GGGTATTT	0.19383	9600.4	2.4323
AAATACCG	CGGTATTT	0.19658	9120.42	2.1023
AAATACCT	AGGTATTT	0.20283	9072.14	2.0681
AAATACGA	TCGTATTT	0.13293	8176.99	1.3998
AAATACGC	GCGTATTT	0.02547	8670.26	1.7766
AAATACGG	CCGTATTT	0.19806	8787.32	1.8629
AAATACGT	ACGTATTT	-0.03325	7574.18	0.9071
AAATACTA	TAGTATTT	-0.07695	7432.44	0.7855
AAATACTC	GAGTATTT	0.1296	8511.44	1.6577
AAATACTG	CAGTATTT	0.03719	8161	1.3872
AAATACTT	AAGTATTT	-0.01636	7094.96	0.4866
AAATAGAA	TTCTATTT	-0.02798	7267.36	0.641
AAATAGAC	GTCTATTT	0.19186	8478.21	1.6325
AAATAGAG	CTCTATTT	-0.19061	5858.98	-0.7449
AAATAGAT	ATCTATTT	0.26562	10006	2.6985
AAATAGCA	TGCTATTT	0.0732	7717.62	1.0278
AAATAGCC	GGCTATTT	-0.14741	6828.16	0.2399
AAATAGCG	CGCTATTT	-0.23798	5141.56	-1.5853
AAATAGCT	AGCTATTT	-0.25078	6595.46	0.0169
AAATAGGA	TCCTATTT	0.05846	7911.46	1.1874
AAATAGGC	GCCTATTT	-0.18552	6615.91	0.0368
AAATAGGG	CCCTATTT	0.01262	7856.57	1.1426
AAATAGGT	ACCTATTT	-0.05752	6462.9	-0.1138
AAATAGTA	TACTATTT	0.10602	7363.88	0.7259
AAATAGTC	GACTATTT	0.0424	6757.39	0.1729
AAATAGTG	CACTATTT	-0.19244	5567.18	-1.0736
AAATAGTT	AACTATTT	-0.41718	5046.78	-1.705
AAATATAA	TTATATTT	-0.11139	6598.35	0.0197
AAATATAC	GTATATTT	0.29393	11274.4	3.4664
AAATATAG	CTATATTT	0.02228	7532.16	0.8713
AAATATAT	ATATATTT	0.21411	10066	2.7369
AAATATCA	TGATATTT	0.33562	12532.9	4.1472
AAATATCC	GGATATTT	0.29096	11441.2	3.5608
AAATATCG	CGATATTT	0.19354	9963.42	2.6711
AAATATCT	AGATATTT	0.20994	9279.69	2.2137
AAATATGA	TCATATTT	0.09322	8494.22	1.6446
AAATATGC	GCATATTT	0.10373	7765.38	1.0675
AAATATGG	CCATATTT	0.04386	7283.12	0.6549
AAATATGT	ACATATTT	-0.09629	6952.48	0.356
AAATATTA	TAATATTT	-0.00932	7022.65	0.4206
AAATATTC	GAATATTT	-0.05421	7302.34	0.6719
AAATATTG	CAATATTT	-0.00297	6817.84	0.2302
AAATATTT	AAATATTT	-0.3121	4891.16	-1.9065
AAATCAAA	TTTGATTT	-0.18017	5549.61	-1.094
AAATCAAC	GTTGATTT	-0.17254	5624.66	-1.0075
AAATCAAG	CTTGATTT	-0.22263	5577.95	-1.0612
AAATCAAT	ATTGATTT	-0.17533	5265.63	-1.4319
AAATCACA	TGTGATTT	-0.30065	5467.84	-1.1895
AAATCACC	GGTGATTT	0.07756	8073.82	1.3181
AAATCACG	CGTGATTT	-0.25959	6580.8	0.0025
AAATCACT	AGTGATTT	-0.19384	5934.7	-0.6623
AAATCAGA	TCTGATTT	0.01518	7001.54	0.4013
AAATCAGC	GCTGATTT	-0.20234	6059.12	-0.5288
AAATCAGG	CCTGATTT	-0.0779	5292.8	-1.3988
AAATCAGT	ACTGATTT	-0.21325	5979.99	-0.6134
AAATCATA	TATGATTT	0.00312	7724.68	1.0336
AAATCATC	GATGATTT	-0.1051	6360.62	-0.2164
AAATCATG	CATGATTT	-0.14341	5949.66	-0.6461
AAATCATT	AATGATTT	-0.31469	5293.26	-1.3982
AAATCCAA	TTGGATTT	-0.14142	6626.35	0.0469
AAATCCAC	GTGGATTT	-0.09397	7254.29	0.6294
AAATCCAG	CTGGATTT	-0.01923	7737.94	1.0447
AAATCCAT	ATGGATTT	0.12715	7634.01	0.9577
AAATCCCA	TGGGATTT	-0.09524	6847.58	0.2582
AAATCCCC	GGGGATTT	0.12063	8284	1.4834
AAATCCCG	CGGGATTT	0.01517	7153.88	0.5398
AAATCCCT	AGGGATTT	0.06468	8210.07	1.4257
AAATCCGA	TCGGATTT	0.10473	8011.51	1.2682
AAATCCGC	GCGGATTT	0.01591	7191.25	0.5733
AAATCCGG	CCGGATTT	0.22497	9361.24	2.27
AAATCCGT	ACGGATTT	0.13047	8954.11	1.9839
AAATCCTA	TAGGATTT	-0.09244	7134.66	0.5225
AAATCCTC	GAGGATTT	-0.15435	6830.09	0.2418
AAATCCTG	CAGGATTT	-0.15876	6226.61	-0.3534
AAATCCTT	AAGGATTT	-0.09922	7204.47	0.5851
AAATCGAA	TTCGATTT	-0.25889	5735.94	-0.8815
AAATCGAC	GTCGATTT	-0.35836	5454.53	-1.2051
AAATCGAG	CTCGATTT	-0.26571	5539.33	-1.1059
AAATCGAT	ATCGATTT	0.14269	7697.8	1.0112
AAATCGCA	TGCGATTT	-0.05286	6566.47	-0.0115
AAATCGCC	GGCGATTT	-0.25935	6680.93	0.0997
AAATCGCG	CGCGATTT	-0.08262	6409.39	-0.1673
AAATCGCT	AGCGATTT	-0.36783	5875.72	-0.7266
AAATCGGA	TCCGATTT	-0.06399	5908.76	-0.6905
AAATCGGC	GCCGATTT	-0.1533	6297.93	-0.2801
AAATCGGG	CCCGATTT	-0.05204	6463.57	-0.1131
AAATCGGT	ACCGATTT	-0.16217	6077.46	-0.5094
AAATCGTA	TACGATTT	0.02767	7228.29	0.6063
AAATCGTC	GACGATTT	-0.05282	6811.4	0.2241
AAATCGTG	CACGATTT	-0.11268	5913.65	-0.6852
AAATCGTT	AACGATTT	-0.20115	5720.2	-0.8992
AAATCTAA	TTAGATTT	-0.14836	5869.71	-0.7332
AAATCTAC	GTAGATTT	0.03654	7237.66	0.6147
AAATCTAG	CTAGATTT	-0.05774	7010.89	0.4099
AAATCTAT	ATAGATTT	-0.10737	6351.34	-0.2258
AAATCTCA	TGAGATTT	-0.04072	6945.36	0.3494
AAATCTCC	GGAGATTT	-0.0797	6472.96	-0.1038
AAATCTCG	CGAGATTT	-0.20406	5977.03	-0.6166
AAATCTCT	AGAGATTT	-0.20124	6329.83	-0.2476
AAATCTGA	TCAGATTT	0.11472	8283.69	1.4832
AAATCTGC	GCAGATTT	-0.11796	6449.73	-0.1269
AAATCTGG	CCAGATTT	-0.0662	6939.41	0.3439
AAATCTGT	ACAGATTT	-0.19455	5915.16	-0.6835
AAATCTTA	TAAGATTT	-0.09951	6430.99	-0.1456
AAATCTTC	GAAGATTT	-0.20286	5946.64	-0.6494
AAATCTTG	CAAGATTT	-0.30144	5877.97	-0.7241
AAATGAAA	TTTCATTT	0.04185	7139.26	0.5266
AAATGAAC	GTTCATTT	-0.23479	4865.76	-1.94
AAATGAAG	CTTCATTT	-0.10261	6503.35	-0.0736
AAATGAAT	ATTCATTT	-0.11355	5675.01	-0.9502
AAATGACA	TGTCATTT	-0.09367	6482.25	-0.0945
AAATGACC	GGTCATTT	-0.22989	5769.69	-0.8437
AAATGACG	CGTCATTT	-0.12989	5141.6	-1.5853
AAATGACT	AGTCATTT	-0.24204	5573.27	-1.0666
AAATGAGA	TCTCATTT	0.20534	9611.14	2.4394
AAATGAGC	GCTCATTT	0.05329	7409.67	0.7658
AAATGAGG	CCTCATTT	-0.12513	6204.13	-0.3767
AAATGAGT	ACTCATTT	0.02167	6458.89	-0.1178
AAATGATA	TATCATTT	0.44991	15464.4	5.4995
AAATGATC	GATCATTT	0.39619	14513.7	5.0913
AAATGATG	CATCATTT	-0.13127	5802.69	-0.807
AAATGATT	AATCATTT	-0.33165	5531.12	-1.1154
AAATGCAA	TTGCATTT	-0.25054	5407.98	-1.2603
AAATGCAC	GTGCATTT	-0.2305	5781.04	-0.8311
AAATGCAG	CTGCATTT	-0.13328	5586.96	-1.0508
AAATGCAT	ATGCATTT	-0.21905	5694.14	-0.9285
AAATGCCA	TGGCATTT	-0.21697	5641.81	-0.9879
AAATGCCC	GGGCATTT	-0.19039	5393.91	-1.277
AAATGCCG	CGGCATTT	0.12	7918.73	1.1933
AAATGCCT	AGGCATTT	-0.02642	6225.9	-0.3541
AAATGCGA	TCGCATTT	-0.04169	5823.36	-0.7842
AAATGCGC	GCGCATTT	-0.27628	5323.46	-1.3616
AAATGCGG	CCGCATTT	-0.15764	6454.52	-0.1221
AAATGCGT	ACGCATTT	-0.06435	6221.07	-0.3591
AAATGCTA	TAGCATTT	0.09881	6645.48	0.0655
AAATGCTC	GAGCATTT	-0.37265	4892.48	-1.9048
AAATGCTG	CAGCATTT	-0.22726	6034.47	-0.5551
AAATGCTT	AAGCATTT	-0.23268	4899.3	-1.8958
AAATGGAA	TTCCATTT	-0.3123	5466.8	-1.1907
AAATGGAC	GTCCATTT	0.00222	6299.85	-0.2782
AAATGGAG	CTCCATTT	-0.11474	6046.97	-0.5417
AAATGGAT	ATCCATTT	0.17366	7948.2	1.2172
AAATGGCA	TGCCATTT	-0.11787	6086.11	-0.5002
AAATGGCC	GGCCATTT	-0.33486	4617.68	-2.2767
AAATGGCG	CGCCATTT	-0.1288	4660.5	-2.2173
AAATGGCT	AGCCATTT	-0.07112	6948.86	0.3527
AAATGGGA	TCCCATTT	-0.00863	6736.34	0.1528
AAATGGGC	GCCCATTT	-0.2292	5750.12	-0.8656
AAATGGGG	CCCCATTT	-0.18928	5919.54	-0.6788
AAATGGGT	ACCCATTT	-0.13008	5972.28	-0.6217
AAATGGTA	TACCATTT	-0.10986	5731.08	-0.8869
AAATGGTC	GACCATTT	-0.18305	6195.17	-0.386
AAATGGTG	CACCATTT	0.00965	7563.13	0.8977
AAATGGTT	AACCATTT	-0.29076	6375.97	-0.2009
AAATGTAA	TTACATTT	-0.11146	5759.81	-0.8548
AAATGTAC	GTACATTT	-0.03768	6025.89	-0.5642
AAATGTAG	CTACATTT	-0.23108	5695.57	-0.9269
AAATGTAT	ATACATTT	0.06171	7358.47	0.7212
AAATGTCA	TGACATTT	-0.28962	5025.5	-1.7322
AAATGTCC	GGACATTT	-0.29643	5497.2	-1.155
AAATGTCG	CGACATTT	-0.25761	5594.32	-1.0423
AAATGTCT	AGACATTT	-0.23897	5571.67	-1.0684
AAATGTGA	TCACATTT	-0.06435	6417.63	-0.159
AAATGTGC	GCACATTT	-0.20531	5679.82	-0.9447
AAATGTGG	CCACATTT	-0.13432	6232.95	-0.3468
AAATGTGT	ACACATTT	-0.16158	5593.42	-1.0434
AAATGTTA	TAACATTT	-0.29972	5306.99	-1.3816
AAATGTTC	GAACATTT	-0.18227	5608.78	-1.0257
AAATGTTG	CAACATTT	-0.34987	4570.33	-2.343
AAATTAAA	TTTAATTT	-0.19101	5658.48	-0.969
AAATTAAC	GTTAATTT	-0.20917	4995.11	-1.7712
AAATTAAG	CTTAATTT	-0.28336	5722.22	-0.8969
AAATTAAT	ATTAATTT	0.03386	7172.15	0.5562
AAATTACA	TGTAATTT	-0.34103	5575.84	-1.0636
AAATTACC	GGTAATTT	-0.21493	5593.8	-1.0429
AAATTACG	CGTAATTT	-0.29154	5114.05	-1.6198
AAATTACT	AGTAATTT	-0.11002	5336.08	-1.3464
AAATTAGA	TCTAATTT	-0.18926	6041.31	-0.5478
AAATTAGC	GCTAATTT	-0.14815	5676.17	-0.9489
AAATTAGG	CCTAATTT	-0.19094	5684.27	-0.9397
AAATTAGT	ACTAATTT	-0.22898	5548.71	-1.095
AAATTATA	TATAATTT	0.12597	7500.61	0.8443
AAATTATC	GATAATTT	0.11789	8742.09	1.8297
AAATTATG	CATAATTT	-0.22731	4961.29	-1.8149
AAATTATT	AATAATTT	-0.28073	4806.66	-2.0187
AAATTCAA	TTGAATTT	-0.17791	5206.57	-1.5045
AAATTCAC	GTGAATTT	-0.35411	5321.03	-1.3646
AAATTCAG	CTGAATTT	-0.1722	5824.46	-0.783
AAATTCAT	ATGAATTT	-0.17081	5572.59	-1.0674
AAATTCCA	TGGAATTT	-0.30441	5521.25	-1.1269
AAATTCCC	GGGAATTT	-0.28449	5078.93	-1.6642
AAATTCCG	CGGAATTT	-0.01978	6036.01	-0.5534
AAATTCCT	AGGAATTT	-0.27611	4659.37	-2.2189
AAATTCGA	TCGAATTT	-0.12338	5149.64	-1.5752
AAATTCGC	GCGAATTT	-0.173	6217.37	-0.363
AAATTCGG	CCGAATTT	0.05002	7331.15	0.6972
AAATTCGT	ACGAATTT	0.02579	6800.38	0.2137
AAATTCTA	TAGAATTT	-0.24341	5557.76	-1.0845
AAATTCTC	GAGAATTT	-0.19454	5892.35	-0.7084
AAATTCTG	CAGAATTT	0.03896	7079.89	0.4729
AAATTCTT	AAGAATTT	-0.34141	4922.58	-1.8653
AAATTGAA	TTCAATTT	-0.33024	4936.26	-1.8475
AAATTGAC	GTCAATTT	-0.11801	5449.46	-1.2111
AAATTGAG	CTCAATTT	-0.07147	5946.44	-0.6496
AAATTGAT	ATCAATTT	-0.01182	6702.95	0.1209
AAATTGCA	TGCAATTT	-0.30327	5445.42	-1.2159
AAATTGCC	GGCAATTT	-0.06276	6220.63	-0.3596
AAATTGCG	CGCAATTT	-0.06831	5539.09	-1.1062
AAATTGCT	AGCAATTT	-0.31618	4579.58	-2.33
AAATTGGA	TCCAATTT	0.02659	6961.39	0.3643
AAATTGGC	GCCAATTT	-0.24579	5288.74	-1.4037
AAATTGGG	CCCAATTT	-0.23505	4596.83	-2.3058
AAATTGGT	ACCAATTT	-0.10342	5762.7	-0.8515
AAATTGTA	TACAATTT	-0.28209	6075.28	-0.5117
AAATTGTC	GACAATTT	-0.23902	5026.28	-1.7312
AAATTGTG	CACAATTT	-0.15254	5537.05	-1.1085
AAATTGTT	AACAATTT	-0.23183	5068.66	-1.6772
AAATTTAA	TTAAATTT	-0.27841	5684.61	-0.9393
AAATTTAC	GTAAATTT	-0.17527	5866.46	-0.7367
AAATTTAG	CTAAATTT	-0.06875	5942.64	-0.6537
AAATTTAT	ATAAATTT	-0.09959	5572.64	-1.0673
AAATTTCA	TGAAATTT	-0.33757	4622.56	-2.2699
AAATTTCC	GGAAATTT	-0.24845	4874.02	-1.9291
AAATTTCG	CGAAATTT	-0.13212	5494.86	-1.1577
AAATTTCT	AGAAATTT	-0.40098	4765.22	-2.0744
AAATTTGA	TCAAATTT	0.06906	6137.2	-0.4465
AAATTTGC	GCAAATTT	-0.27271	5027.59	-1.7295
AAATTTGG	CCAAATTT	-0.27286	4910.41	-1.8813
AAATTTGT	ACAAATTT	-0.21444	5306.14	-1.3826
AAATTTTA	TAAAATTT	-0.15056	4603.71	-2.2962
AAATTTTC	GAAAATTT	-0.0942	4857.39	-1.9511
AAATTTTG	CAAAATTT	-0.3774	4649.74	-2.2322
AACAAAAA	TTTTTGTT	-0.15777	5006.48	-1.7566
AACAAAAC	GTTTTGTT	-0.12898	6308.29	-0.2695
AACAAAAG	CTTTTGTT	-0.14262	6157.06	-0.4257
AACAAAAT	ATTTTGTT	-0.33076	5157.27	-1.5657
AACAAACA	TGTTTGTT	-0.06164	6297.37	-0.2807
AACAAACC	GGTTTGTT	-0.03777	6772.1	0.1869
AACAAACG	CGTTTGTT	-0.23875	4908.07	-1.8843
AACAAACT	AGTTTGTT	-0.28518	5696.92	-0.9254
AACAAAGA	TCTTTGTT	-0.22618	5703.07	-0.9185
AACAAAGC	GCTTTGTT	-0.26002	5464.8	-1.193
AACAAAGG	CCTTTGTT	-0.226	4544.39	-2.3796
AACAAAGT	ACTTTGTT	-0.14939	5210.22	-1.5
AACAAATA	TATTTGTT	0.05214	7992.5	1.2529
AACAAATC	GATTTGTT	0.06924	7411.98	0.7678
AACAAATG	CATTTGTT	-0.22085	5466.71	-1.1908
AACAAATT	AATTTGTT	-0.30347	4339.9	-2.6759
AACAACAA	TTGTTGTT	-0.16039	5828.59	-0.7784
AACAACAC	GTGTTGTT	0.0884	7829.87	1.1207
AACAACAG	CTGTTGTT	-0.22064	5337.28	-1.3449
AACAACAT	ATGTTGTT	-0.32278	5277.32	-1.4176
AACAACCA	TGGTTGTT	-0.2482	5546.81	-1.0972
AACAACCC	GGGTTGTT	-0.12358	6411.4	-0.1652
AACAACCG	CGGTTGTT	-0.05802	6244.77	-0.3347
AACAACCT	AGGTTGTT	-0.26072	5116.25	-1.6171
AACAACGA	TCGTTGTT	0.03926	6706.79	0.1246
AACAACGC	GCGTTGTT	-0.1271	5546.44	-1.0976
AACAACGG	CCGTTGTT	-0.12046	5179.67	-1.5378
AACAACGT	ACGTTGTT	-0.18756	5464.28	-1.1936
AACAACTA	TAGTTGTT	-0.20271	5544.71	-1.0996
AACAACTC	GAGTTGTT	-0.2469	5016.54	-1.7437
AACAACTG	CAGTTGTT	-0.30952	5143.69	-1.5826
AACAACTT	AAGTTGTT	-0.29011	5323.88	-1.3611
AACAAGAA	TTCTTGTT	-0.09437	6421.13	-0.1555
AACAAGAC	GTCTTGTT	0.0379	7671.81	0.9895
AACAAGAG	CTCTTGTT	-0.21796	5695.99	-0.9265
AACAAGAT	ATCTTGTT	0.08379	7710.35	1.0217
AACAAGCA	TGCTTGTT	-0.17459	5173.44	-1.5455
AACAAGCC	GGCTTGTT	-0.26446	5643.66	-0.9858
AACAAGCG	CGCTTGTT	-0.18476	5334.11	-1.3488
AACAAGCT	AGCTTGTT	-0.29578	5695.41	-0.9271
AACAAGGA	TCCTTGTT	0.1812	7790.36	1.0881
AACAAGGC	GCCTTGTT	-0.31122	5585.48	-1.0525
AACAAGGG	CCCTTGTT	-0.23557	5416.37	-1.2503
AACAAGGT	ACCTTGTT	-0.14053	6113.97	-0.4709
AACAAGTA	TACTTGTT	-0.18481	6805.77	0.2188
AACAAGTC	GACTTGTT	-0.11457	5996.96	-0.5952
AACAAGTG	CACTTGTT	-0.20602	5667.65	-0.9585
AACAAGTT	AACTTGTT	-0.15983	4609.81	-2.2877
AACAATAA	TTATTGTT	-0.08855	6339.04	-0.2383
AACAATAC	GTATTGTT	0.27997	12060.1	3.8998
AACAATAG	CTATTGTT	-0.27964	6025.47	-0.5647
AACAATAT	ATATTGTT	0.29732	9774.37	2.5478
AACAATCA	TGATTGTT	-0.09401	6477.23	-0.0995
AACAATCC	GGATTGTT	0.12754	9278.25	2.2127
AACAATCG	CGATTGTT	-0.06407	5537.77	-1.1077
AACAATCT	AGATTGTT	0.0766	7328.89	0.6953
AACAATGA	TCATTGTT	-0.00623	6350.01	-0.2271
AACAATGC	GCATTGTT	-0.21408	6532.05	-0.0453
AACAATGG	CCATTGTT	-0.19566	4972.79	-1.8
AACAATGT	ACATTGTT	-0.218	5182.66	-1.5341
AACAATTA	TAATTGTT	-0.18474	5516.23	-1.1328
AACAATTC	GAATTGTT	-0.40656	4511.61	-2.4262
AACAATTG	CAATTGTT	-0.15974	4887.78	-1.911
AACACAAA	TTTGTGTT	-0.12387	5746.32	-0.8699
AACACAAC	GTTGTGTT	-0.13803	6264.45	-0.3144
AACACAAG	CTTGTGTT	-0.26083	5044.72	-1.7077
AACACAAT	ATTGTGTT	0.04721	6397.02	-0.1797
AACACACA	TGTGTGTT	-0.13334	7179.05	0.5624
AACACACC	GGTGTGTT	0.01237	7511.53	0.8536
AACACACG	CGTGTGTT	-0.18816	6289.83	-0.2884
AACACACT	AGTGTGTT	-0.25262	5653.98	-0.9741
AACACAGA	TCTGTGTT	-0.04465	5871.24	-0.7315
AACACAGC	GCTGTGTT	-0.13594	5318.44	-1.3677
AACACAGG	CCTGTGTT	-0.23229	6149.64	-0.4334
AACACAGT	ACTGTGTT	-0.20786	6113.75	-0.4711
AACACATA	TATGTGTT	0.08469	7492.22	0.8371
AACACATC	GATGTGTT	-0.19056	6555.41	-0.0223
AACACATG	CATGTGTT	-0.32668	5420.19	-1.2458
AACACATT	AATGTGTT	-0.13415	6003.8	-0.5878
AACACCAA	TTGGTGTT	0.2402	9235.04	2.1826
AACACCAC	GTGGTGTT	0.23633	9676.77	2.4832
AACACCAG	CTGGTGTT	0.18381	9898.26	2.6288
AACACCAT	ATGGTGTT	0.18506	9076.95	2.0715
AACACCCA	TGGGTGTT	0.12461	9010.26	2.0241
AACACCCC	GGGGTGTT	0.24255	10439.9	2.9716
AACACCCG	CGGGTGTT	0.29916	10069.7	2.7393
AACACCCT	AGGGTGTT	0.19063	10051.5	2.7277
AACACCGA	TCGGTGTT	0.24841	10986.2	3.2998
AACACCGC	GCGGTGTT	0.26438	10283	2.8742
AACACCGG	CCGGTGTT	0.29285	11413.6	3.5453
AACACCGT	ACGGTGTT	0.2358	9960.69	2.6693
AACACCTA	TAGGTGTT	0.16888	8693.12	1.7936
AACACCTC	GAGGTGTT	0.28524	11210.2	3.4296
AACACCTG	CAGGTGTT	0.26944	10562.3	3.0466
AACACCTT	AAGGTGTT	0.08134	8923.81	1.9621
AACACGAA	TTCGTGTT	0.11218	7475.6	0.8228
AACACGAC	GTCGTGTT	-0.10934	6676.62	0.0955
AACACGAG	CTCGTGTT	-0.0757	6335	-0.2424
AACACGAT	ATCGTGTT	0.19733	9410.38	2.3036
AACACGCA	TGCGTGTT	-0.07318	6351.75	-0.2254
AACACGCC	GGCGTGTT	-0.22877	6234.16	-0.3456
AACACGCG	CGCGTGTT	-0.00243	6800.19	0.2135
AACACGCT	AGCGTGTT	0.01826	6962.12	0.3649
AACACGGA	TCCGTGTT	0.10417	7528.8	0.8684
AACACGGC	GCCGTGTT	0.00938	7517.93	0.8591
AACACGGG	CCCGTGTT	0.04758	7595.52	0.9252
AACACGGT	ACCGTGTT	0.03091	7341	0.7059
AACACGTA	TACGTGTT	0.11277	6853.68	0.2639
AACACGTC	GACGTGTT	-0.25668	6297.99	-0.2801
AACACGTG	CACGTGTT	-0.08986	6718.43	0.1357
AACACGTT	AACGTGTT	-0.08825	6745.79	0.1619
AACACTAA	TTAGTGTT	-0.11517	6391.33	-0.1854
AACACTAC	GTAGTGTT	-0.086	6429.07	-0.1475
AACACTAG	CTAGTGTT	-0.00919	6765.45	0.1806
AACACTAT	ATAGTGTT	0.02358	8150.67	1.379
AACACTCA	TGAGTGTT	0.05831	7351.3	0.7149
AACACTCC	GGAGTGTT	-0.23276	6392.43	-0.1843
AACACTCG	CGAGTGTT	-0.25803	6477.01	-0.0997
AACACTCT	AGAGTGTT	-0.08398	6384.74	-0.192
AACACTGA	TCAGTGTT	-0.01719	6580.65	0.0024
AACACTGC	GCAGTGTT	-0.24003	6315.72	-0.262
AACACTGG	CCAGTGTT	-0.05632	7312.57	0.6809
AACACTGT	ACAGTGTT	-0.1049	6591.6	0.0131
AACACTTA	TAAGTGTT	-0.23995	5896.8	-0.7035
AACACTTC	GAAGTGTT	-0.09269	6430.64	-0.146
AACACTTG	CAAGTGTT	-0.154	6328.66	-0.2488
AACAGAAA	TTTCTGTT	-0.22087	5137	-1.591
AACAGAAC	GTTCTGTT	-0.13499	6091.78	-0.4942
AACAGAAG	CTTCTGTT	-0.11972	5488.75	-1.1649
AACAGAAT	ATTCTGTT	-0.26732	5497.44	-1.1547
AACAGACA	TGTCTGTT	-0.11309	6354.22	-0.2229
AACAGACC	GGTCTGTT	-0.22367	5759.06	-0.8556
AACAGACG	CGTCTGTT	-0.09427	7043.51	0.4397
AACAGACT	AGTCTGTT	-0.3416	5385.65	-1.2869
AACAGAGA	TCTCTGTT	0.03045	6369.89	-0.207
AACAGAGC	GCTCTGTT	-0.26707	5317.85	-1.3684
AACAGAGG	CCTCTGTT	-0.1734	6187.06	-0.3944
AACAGAGT	ACTCTGTT	-0.2405	5633.63	-0.9973
AACAGATA	TATCTGTT	0.27202	9484.45	2.3541
AACAGATC	GATCTGTT	0.22902	10579.8	3.0573
AACAGATG	CATCTGTT	-0.31394	5388.61	-1.2834
AACAGATT	AATCTGTT	-0.16248	6397.17	-0.1795
AACAGCAA	TTGCTGTT	-0.14011	5472.86	-1.1836
AACAGCAC	GTGCTGTT	-0.26658	6155.16	-0.4277
AACAGCAG	CTGCTGTT	-0.06761	6702.44	0.1204
AACAGCAT	ATGCTGTT	-0.22281	6054.74	-0.5335
AACAGCCA	TGGCTGTT	-0.1395	5011.1	-1.7507
AACAGCCC	GGGCTGTT	-0.29548	5105.57	-1.6305
AACAGCCG	CGGCTGTT	-0.19519	5056.05	-1.6932
AACAGCCT	AGGCTGTT	-0.23051	5230.74	-1.4747
AACAGCGA	TCGCTGTT	0.03735	7524.88	0.8651
AACAGCGC	GCGCTGTT	-0.07744	6418.81	-0.1578
AACAGCGG	CCGCTGTT	-0.26958	5980.21	-0.6132
AACAGCGT	ACGCTGTT	-0.07062	6120.23	-0.4643
AACAGCTA	TAGCTGTT	0.04113	7311.41	0.6799
AACAGCTC	GAGCTGTT	-0.12314	6169.03	-0.4132
AACAGCTG	CAGCTGTT	-0.17734	5003.5	-1.7604
AACAGCTT	AAGCTGTT	-0.35351	4970.05	-1.8036
AACAGGAA	TTCCTGTT	-0.17747	5444.97	-1.2164
AACAGGAC	GTCCTGTT	-0.27913	5729.35	-0.8889
AACAGGAG	CTCCTGTT	-0.07672	6302.47	-0.2755
AACAGGAT	ATCCTGTT	0.20798	9750.75	2.5322
AACAGGCA	TGCCTGTT	-0.25718	5460.46	-1.1982
AACAGGCC	GGCCTGTT	-0.33786	5112.68	-1.6215
AACAGGCG	CGCCTGTT	-0.1671	5678.01	-0.9468
AACAGGCT	AGCCTGTT	-0.0351	5822.7	-0.7849
AACAGGGA	TCCCTGTT	-0.0471	6065.25	-0.5223
AACAGGGC	GCCCTGTT	-0.13648	6344.6	-0.2326
AACAGGGG	CCCCTGTT	-0.07985	6223.28	-0.3568
AACAGGGT	ACCCTGTT	-0.18462	5790.05	-0.8211
AACAGGTA	TACCTGTT	0.03116	6819.09	0.2314
AACAGGTC	GACCTGTT	-0.28	5774.44	-0.8384
AACAGGTG	CACCTGTT	0.03105	6125.94	-0.4583
AACAGGTT	AACCTGTT	-0.15212	6375.73	-0.2011
AACAGTAA	TTACTGTT	-0.16659	5280.72	-1.4135
AACAGTAC	GTACTGTT	-0.16456	5562.86	-1.0786
AACAGTAG	CTACTGTT	-0.17917	6593.22	0.0147
AACAGTAT	ATACTGTT	0.27208	10340.4	2.91
AACAGTCA	TGACTGTT	-0.10759	4801.39	-2.0257
AACAGTCC	GGACTGTT	-0.27385	4584.68	-2.3229
AACAGTCG	CGACTGTT	-0.14118	5813.84	-0.7947
AACAGTCT	AGACTGTT	-0.20102	5776.7	-0.8359
AACAGTGA	TCACTGTT	-0.07039	6501.76	-0.0752
AACAGTGC	GCACTGTT	-0.14758	5664.21	-0.9624
AACAGTGG	CCACTGTT	-0.18848	5843.26	-0.7622
AACAGTGT	ACACTGTT	-0.09807	6609.09	0.0301
AACAGTTA	TAACTGTT	-0.26885	5862.58	-0.741
AACAGTTC	GAACTGTT	-0.17543	6317.89	-0.2598
AACAGTTG	CAACTGTT	-0.31998	5170.65	-1.549
AACATAAA	TTTATGTT	-0.07165	5877.77	-0.7243
AACATAAC	GTTATGTT	0.01042	6181.51	-0.4002
AACATAAG	CTTATGTT	-0.32852	5700.87	-0.9209
AACATAAT	ATTATGTT	0.0922	8276.64	1.4777
AACATACA	TGTATGTT	0.02037	6279.08	-0.2994
AACATACC	GGTATGTT	0.12591	7283.23	0.6551
AACATACG	CGTATGTT	0.04005	7445.84	0.7971
AACATACT	AGTATGTT	-0.04464	7019.03	0.4173
AACATAGA	TCTATGTT	-0.02867	7026.28	0.424
AACATAGC	GCTATGTT	-0.02067	6533.85	-0.0435
AACATAGG	CCTATGTT	-0.19725	5895.21	-0.7053
AACATAGT	ACTATGTT	-0.13471	6461.42	-0.1152
AACATATA	TATATGTT	0.28109	10171.4	2.804
AACATATC	GATATGTT	0.43611	17410.4	6.262
AACATATG	CATATGTT	-0.01882	7045.68	0.4417
AACATATT	AATATGTT	0.04962	7503.96	0.8471
AACATCAA	TTGATGTT	-0.21184	5631.88	-0.9993
AACATCAC	GTGATGTT	-0.14345	5810.68	-0.7982
AACATCAG	CTGATGTT	-0.24672	5631.93	-0.9992
AACATCAT	ATGATGTT	-0.10156	5930.43	-0.667
AACATCCA	TGGATGTT	-0.0496	7207.76	0.588
AACATCCC	GGGATGTT	-0.01329	6848.96	0.2595
AACATCCG	CGGATGTT	-0.06804	6946.12	0.3501
AACATCCT	AGGATGTT	-0.07908	6246.94	-0.3324
AACATCGA	TCGATGTT	-0.04742	6392.16	-0.1846
AACATCGC	GCGATGTT	-0.11406	6268.27	-0.3105
AACATCGG	CCGATGTT	-0.0411	5865.47	-0.7378
AACATCGT	ACGATGTT	-0.1494	5317.4	-1.369
AACATCTA	TAGATGTT	-0.14579	6357.49	-0.2196
AACATCTC	GAGATGTT	0.04251	7979.06	1.2421
AACATCTG	CAGATGTT	-0.20766	6069.59	-0.5177
AACATCTT	AAGATGTT	-0.20884	5686.31	-0.9374
AACATGAA	TTCATGTT	-0.18249	5843.97	-0.7614
AACATGAC	GTCATGTT	-0.27621	5264.83	-1.4329
AACATGAG	CTCATGTT	0.07641	7187.44	0.5699
AACATGAT	ATCATGTT	0.12997	7147.37	0.5339
AACATGCA	TGCATGTT	-0.06205	6475.07	-0.1017
AACATGCC	GGCATGTT	-0.23821	5374.84	-1.2998
AACATGCG	CGCATGTT	-0.30889	5353.69	-1.3252
AACATGCT	AGCATGTT	-0.19586	5928.21	-0.6694
AACATGGA	TCCATGTT	-0.10343	6048.92	-0.5397
AACATGGC	GCCATGTT	-0.18452	5346.46	-1.3339
AACATGGG	CCCATGTT	0.06647	6734.5	0.1511
AACATGGT	ACCATGTT	0.01824	7035.21	0.4321
AACATGTA	TACATGTT	0.12095	6874.68	0.2836
AACATGTC	GACATGTT	-0.08956	6109.61	-0.4754
AACATGTG	CACATGTT	-0.18378	6402.43	-0.1742
AACATGTT	AACATGTT	-0.17514	5307.88	-1.3805
AACATTAA	TTAATGTT	-0.14496	5580.61	-1.0581
AACATTAC	GTAATGTT	-0.25811	4843.29	-1.9698
AACATTAG	CTAATGTT	-0.33007	5402.68	-1.2666
AACATTAT	ATAATGTT	0.00144	7054.88	0.4501
AACATTCA	TGAATGTT	-0.1997	5180.64	-1.5366
AACATTCC	GGAATGTT	-0.31834	5306.68	-1.3819
AACATTCG	CGAATGTT	-0.1397	6312.87	-0.2649
AACATTCT	AGAATGTT	-0.26842	5325.68	-1.3589
AACATTGA	TCAATGTT	-0.14609	5933.11	-0.664
AACATTGC	GCAATGTT	-0.24777	5188.14	-1.5273
AACATTGG	CCAATGTT	-0.2914	5569.41	-1.071
AACATTGT	ACAATGTT	-0.14563	5395.81	-1.2748
AACATTTA	TAAATGTT	-0.15025	4796.84	-2.0318
AACATTTC	GAAATGTT	-0.35516	4286.68	-2.7553
AACATTTG	CAAATGTT	-0.28706	5285.02	-1.4083
AACCAAAA	TTTTGGTT	-0.0388	6294.39	-0.2837
AACCAAAC	GTTTGGTT	-0.28932	5600	-1.0358
AACCAAAG	CTTTGGTT	-0.26843	5592.56	-1.0444
AACCAAAT	ATTTGGTT	-0.17192	6277.31	-0.3012
AACCAACA	TGTTGGTT	-0.00401	6345.14	-0.2321
AACCAACC	GGTTGGTT	-0.12688	6499.91	-0.077
AACCAACG	CGTTGGTT	-0.15567	5985.23	-0.6078
AACCAACT	AGTTGGTT	-0.22691	5916.77	-0.6818
AACCAAGA	TCTTGGTT	-0.01096	7109.87	0.5001
AACCAAGC	GCTTGGTT	-0.29466	6273.65	-0.305
AACCAAGG	CCTTGGTT	-0.19109	6366.18	-0.2108
AACCAAGT	ACTTGGTT	-0.14553	6071.53	-0.5157
AACCAATA	TATTGGTT	0.15624	7384.28	0.7437
AACCAATC	GATTGGTT	-0.00085	7751.6	1.056
AACCAATG	CATTGGTT	-0.18885	5684.17	-0.9398
AACCAATT	AATTGGTT	-0.13664	5849.19	-0.7557
AACCACAA	TTGTGGTT	-0.18565	5680.5	-0.944
AACCACAC	GTGTGGTT	-0.09723	6424.78	-0.1518
AACCACAG	CTGTGGTT	-0.11978	6324.21	-0.2533
AACCACAT	ATGTGGTT	-0.18116	6669.62	0.0888
AACCACCA	TGGTGGTT	-0.00914	6936.35	0.3411
AACCACCC	GGGTGGTT	-0.19048	6582.35	0.0041
AACCACCG	CGGTGGTT	-0.06775	6837	0.2483
AACCACCT	AGGTGGTT	-0.13841	6414.9	-0.1617
AACCACGA	TCGTGGTT	-0.06322	6899.57	0.3069
AACCACGC	GCGTGGTT	-0.16153	6313.83	-0.2639
AACCACGG	CCGTGGTT	-0.14322	5793.83	-0.8169
AACCACGT	ACGTGGTT	-0.11092	6181.4	-0.4003
AACCACTA	TAGTGGTT	-0.11756	6613.82	0.0347
AACCACTC	GAGTGGTT	-0.00587	6726.15	0.1431
AACCACTG	CAGTGGTT	0.02338	6557.97	-0.0198
AACCACTT	AAGTGGTT	-0.09642	6562.39	-0.0155
AACCAGAA	TTCTGGTT	-0.10578	6870.92	0.2801
AACCAGAC	GTCTGGTT	-0.20002	6422.4	-0.1542
AACCAGAG	CTCTGGTT	-0.22796	6312.64	-0.2651
AACCAGAT	ATCTGGTT	0.26625	9541.77	2.3928
AACCAGCA	TGCTGGTT	-0.25537	5984.61	-0.6084
AACCAGCC	GGCTGGTT	-0.09443	6753.19	0.1689
AACCAGCG	CGCTGGTT	-0.1777	5764.23	-0.8498
AACCAGCT	AGCTGGTT	-0.09178	6681.36	0.1001
AACCAGGA	TCCTGGTT	-0.0232	6089.27	-0.4969
AACCAGGC	GCCTGGTT	-0.16379	5828.95	-0.778
AACCAGGG	CCCTGGTT	-0.10137	6435.6	-0.141
AACCAGGT	ACCTGGTT	-0.10442	6495.62	-0.0813
AACCAGTA	TACTGGTT	0.0529	6946.9	0.3509
AACCAGTC	GACTGGTT	-0.04242	6185.1	-0.3964
AACCAGTG	CACTGGTT	-0.12808	6907.68	0.3144
AACCAGTT	AACTGGTT	-0.02927	7091.5	0.4834
AACCATAA	TTATGGTT	-0.14569	6006.87	-0.5846
AACCATAC	GTATGGTT	0.00991	7681.92	0.9979
AACCATAG	CTATGGTT	-0.21971	6336.82	-0.2405
AACCATAT	ATATGGTT	0.31196	10756.2	3.1636
AACCATCA	TGATGGTT	-0.21859	5821.3	-0.7865
AACCATCC	GGATGGTT	-0.06259	6975.18	0.377
AACCATCG	CGATGGTT	-0.1198	6435.77	-0.1408
AACCATCT	AGATGGTT	0.18974	8217.93	1.4319
AACCATGA	TCATGGTT	-0.01613	6747.88	0.1639
AACCATGC	GCATGGTT	-0.00926	7153.79	0.5397
AACCATGG	CCATGGTT	-0.15523	5790.58	-0.8205
AACCATGT	ACATGGTT	-0.10539	6869.51	0.2788
AACCATTA	TAATGGTT	-0.1385	6395.92	-0.1808
AACCATTC	GAATGGTT	-0.29393	5672.55	-0.953
AACCATTG	CAATGGTT	-0.06163	6486.13	-0.0907
AACCCAAA	TTTGGGTT	-0.10457	6438.56	-0.138
AACCCAAC	GTTGGGTT	0.07665	6988.64	0.3894
AACCCAAG	CTTGGGTT	0.01799	5370.18	-1.3054
AACCCAAT	ATTGGGTT	-0.12957	5810.91	-0.7979
AACCCACA	TGTGGGTT	-0.03382	7244.94	0.6211
AACCCACC	GGTGGGTT	-0.04428	6608.43	0.0295
AACCCACG	CGTGGGTT	-0.0782	6165.86	-0.4165
AACCCACT	AGTGGGTT	-0.02776	6523.17	-0.054
AACCCAGA	TCTGGGTT	0.16044	7939.89	1.2104
AACCCAGC	GCTGGGTT	-0.0247	6884.24	0.2926
AACCCAGG	CCTGGGTT	-0.00105	6803.53	0.2167
AACCCAGT	ACTGGGTT	-0.11877	6216.14	-0.3642
AACCCATA	TATGGGTT	0.2181	8064.3	1.3105
AACCCATC	GATGGGTT	-0.04746	6216.4	-0.364
AACCCATG	CATGGGTT	0.08717	7108.88	0.4992
AACCCATT	AATGGGTT	-0.16308	6378.7	-0.1981
AACCCCAA	TTGGGGTT	-0.10545	6907.31	0.3141
AACCCCAC	GTGGGGTT	0.05324	8551.3	1.6877
AACCCCAG	CTGGGGTT	0.05742	6843.67	0.2545
AACCCCAT	ATGGGGTT	-0.02148	7549.71	0.8862
AACCCCCA	TGGGGGTT	-0.10332	6754.97	0.1706
AACCCCCC	GGGGGGTT	0.00323	7412.52	0.7683
AACCCCCG	CGGGGGTT	0.09564	8184.29	1.4055
AACCCCCT	AGGGGGTT	0.06043	8018.44	1.2738
AACCCCGA	TCGGGGTT	0.1914	9535.01	2.3883
AACCCCGC	GCGGGGTT	0.00893	7766.29	1.0682
AACCCCGG	CCGGGGTT	0.02868	7129.75	0.518
AACCCCGT	ACGGGGTT	0.09328	7656.32	0.9765
AACCCCTA	TAGGGGTT	0.02805	7421.46	0.776
AACCCCTC	GAGGGGTT	0.00847	7596.31	0.9258
AACCCCTG	CAGGGGTT	-0.07753	5948.52	-0.6474
AACCCCTT	AAGGGGTT	0.02023	7495.61	0.84
AACCCGAA	TTCGGGTT	-0.05307	6029.54	-0.5603
AACCCGAC	GTCGGGTT	0.00982	6954.78	0.3582
AACCCGAG	CTCGGGTT	0.16538	8592.59	1.7187
AACCCGAT	ATCGGGTT	0.23701	8839.54	1.901
AACCCGCA	TGCGGGTT	-0.06357	7305.93	0.6751
AACCCGCC	GGCGGGTT	-0.13224	6410.08	-0.1666
AACCCGCG	CGCGGGTT	0.02789	8270.36	1.4728
AACCCGCT	AGCGGGTT	-0.04534	6969.8	0.372
AACCCGGA	TCCGGGTT	0.19986	8778.06	1.8561
AACCCGGC	GCCGGGTT	-0.02208	7049.09	0.4448
AACCCGGG	CCCGGGTT	0.16518	8806.1	1.8766
AACCCGGT	ACCGGGTT	0.15808	8358.96	1.5414
AACCCGTA	TACGGGTT	0.15792	7540.41	0.8783
AACCCGTC	GACGGGTT	-0.04299	7158.81	0.5442
AACCCGTG	CACGGGTT	-0.066	6433.39	-0.1432
AACCCGTT	AACGGGTT	-0.13577	5864.08	-0.7393
AACCCTAA	TTAGGGTT	-0.05101	6182.39	-0.3993
AACCCTAC	GTAGGGTT	-0.09383	6489.98	-0.0869
AACCCTAG	CTAGGGTT	-0.13943	5851.81	-0.7528
AACCCTAT	ATAGGGTT	0.18403	8412.49	1.5824
AACCCTCA	TGAGGGTT	0.01973	7702.65	1.0153
AACCCTCC	GGAGGGTT	-0.22525	6681.22	0.1
AACCCTCG	CGAGGGTT	0.00715	7186.24	0.5688
AACCCTCT	AGAGGGTT	-0.23273	6651.73	0.0715
AACCCTGA	TCAGGGTT	0.01912	8023.06	1.2775
AACCCTGC	GCAGGGTT	0.0158	7604.08	0.9324
AACCCTGG	CCAGGGTT	-0.01917	6817.84	0.2302
AACCCTGT	ACAGGGTT	-0.08863	6985.94	0.3869
AACCCTTA	TAAGGGTT	-0.13521	6487.08	-0.0897
AACCCTTC	GAAGGGTT	0.08779	7468.88	0.817
AACCCTTG	CAAGGGTT	0.02951	7261.1	0.6355
AACCGAAA	TTTCGGTT	-0.14846	6285.14	-0.2932
AACCGAAC	GTTCGGTT	-0.09237	6877.58	0.2863
AACCGAAG	CTTCGGTT	-0.12893	5252.71	-1.4477
AACCGAAT	ATTCGGTT	-0.10702	6365.32	-0.2117
AACCGACA	TGTCGGTT	0.03823	7526.52	0.8665
AACCGACC	GGTCGGTT	0.07481	8429.69	1.5956
AACCGACG	CGTCGGTT	-0.13859	6845.24	0.256
AACCGACT	AGTCGGTT	-0.17535	6503.06	-0.0739
AACCGAGA	TCTCGGTT	0.1945	9394.38	2.2927
AACCGAGC	GCTCGGTT	-0.18714	7093.77	0.4855
AACCGAGG	CCTCGGTT	-0.03486	6172.54	-0.4095
AACCGAGT	ACTCGGTT	-0.09599	6338.87	-0.2384
AACCGATA	TATCGGTT	0.40446	14446.9	5.0616
AACCGATC	GATCGGTT	0.32956	12072.1	3.9062
AACCGATG	CATCGGTT	-0.05707	6070.06	-0.5172
AACCGATT	AATCGGTT	-0.07642	6743.55	0.1597
AACCGCAA	TTGCGGTT	-0.12548	6035.62	-0.5538
AACCGCAC	GTGCGGTT	-0.29004	6097.19	-0.4885
AACCGCAG	CTGCGGTT	-0.05887	6246.46	-0.3329
AACCGCAT	ATGCGGTT	0.01276	7406.96	0.7634
AACCGCCA	TGGCGGTT	-0.13288	6475.3	-0.1014
AACCGCCC	GGGCGGTT	-0.10841	6190.13	-0.3912
AACCGCCG	CGGCGGTT	-0.09281	5826.92	-0.7802
AACCGCCT	AGGCGGTT	-0.09234	6870.86	0.2801
AACCGCGA	TCGCGGTT	0.08655	7333.91	0.6997
AACCGCGC	GCGCGGTT	-0.18693	5956.26	-0.639
AACCGCGG	CCGCGGTT	0.09402	8256.75	1.4622
AACCGCGT	ACGCGGTT	-0.07225	6691.85	0.1102
AACCGCTA	TAGCGGTT	0.05247	7315.26	0.6833
AACCGCTC	GAGCGGTT	-0.21724	6594.34	0.0158
AACCGCTG	CAGCGGTT	-0.04566	6436.58	-0.14
AACCGCTT	AAGCGGTT	-0.29468	5685.8	-0.938
AACCGGAA	TTCCGGTT	-0.09737	6500.9	-0.076
AACCGGAC	GTCCGGTT	0.01491	7681.5	0.9976
AACCGGAG	CTCCGGTT	-0.08481	6498.13	-0.0788
AACCGGAT	ATCCGGTT	0.30937	12124.4	3.934
AACCGGCA	TGCCGGTT	-0.18113	5579.45	-1.0595
AACCGGCC	GGCCGGTT	-0.15502	5847.96	-0.757
AACCGGCG	CGCCGGTT	0.16252	8265.61	1.4691
AACCGGCT	AGCCGGTT	0.00412	6750.32	0.1662
AACCGGGA	TCCCGGTT	-0.05906	6814.1	0.2267
AACCGGGC	GCCCGGTT	-0.01902	6551.71	-0.026
AACCGGGG	CCCCGGTT	-0.00588	6562.54	-0.0153
AACCGGGT	ACCCGGTT	0.07047	8465.97	1.6232
AACCGGTA	TACCGGTT	0.06821	6896.53	0.3041
AACCGGTC	GACCGGTT	-0.22145	6169.51	-0.4127
AACCGGTG	CACCGGTT	0.08505	7627.55	0.9522
AACCGGTT	AACCGGTT	-0.01426	7137.97	0.5254
AACCGTAA	TTACGGTT	-0.22976	6055.58	-0.5326
AACCGTAC	GTACGGTT	-0.02788	7100.15	0.4913
AACCGTAG	CTACGGTT	-0.20814	5826.59	-0.7806
AACCGTAT	ATACGGTT	0.28923	10113.3	2.7671
AACCGTCA	TGACGGTT	-0.14044	5760.24	-0.8543
AACCGTCC	GGACGGTT	-0.27207	5849.79	-0.755
AACCGTCG	CGACGGTT	-0.14551	6334.12	-0.2433
AACCGTCT	AGACGGTT	-0.00587	6902.78	0.3099
AACCGTGA	TCACGGTT	-0.02873	5980.49	-0.6129
AACCGTGC	GCACGGTT	-0.16372	6425.04	-0.1516
AACCGTGG	CCACGGTT	-0.2074	5967.25	-0.6271
AACCGTGT	ACACGGTT	-0.01579	7016.42	0.4149
AACCGTTA	TAACGGTT	-0.17729	5678.63	-0.9461
AACCGTTC	GAACGGTT	-0.13369	6372.36	-0.2045
AACCGTTG	CAACGGTT	-0.19802	6054.44	-0.5338
AACCTAAA	TTTAGGTT	-0.16419	5780.64	-0.8315
AACCTAAC	GTTAGGTT	-0.23966	6185.23	-0.3963
AACCTAAG	CTTAGGTT	-0.17467	5648.97	-0.9798
AACCTAAT	ATTAGGTT	0.02658	7768.72	1.0702
AACCTACA	TGTAGGTT	-0.13637	6653.52	0.0733
AACCTACC	GGTAGGTT	-0.07592	6762.76	0.178
AACCTACG	CGTAGGTT	-0.23061	5181.9	-1.535
AACCTACT	AGTAGGTT	-0.13351	7199.68	0.5808
AACCTAGA	TCTAGGTT	0.04923	7602.87	0.9314
AACCTAGC	GCTAGGTT	-0.04299	7687.25	1.0024
AACCTAGG	CCTAGGTT	-0.12359	6426.61	-0.15
AACCTAGT	ACTAGGTT	0.12565	7207.92	0.5882
AACCTATA	TATAGGTT	0.25153	9920.58	2.6433
AACCTATC	GATAGGTT	0.24788	9874.73	2.6135
AACCTATG	CATAGGTT	-0.15541	6744.29	0.1604
AACCTATT	AATAGGTT	-0.19059	5981.3	-0.612
AACCTCAA	TTGAGGTT	-0.15872	5549.1	-1.0945
AACCTCAC	GTGAGGTT	-0.15582	6002.21	-0.5895
AACCTCAG	CTGAGGTT	0.0199	7083.56	0.4762
AACCTCAT	ATGAGGTT	-0.17639	6201.44	-0.3795
AACCTCCA	TGGAGGTT	-0.23882	5595.55	-1.0409
AACCTCCC	GGGAGGTT	-0.05191	6442.19	-0.1344
AACCTCCG	CGGAGGTT	0.0349	7027.91	0.4255
AACCTCCT	AGGAGGTT	-0.05619	6590.57	0.0121
AACCTCGA	TCGAGGTT	-0.11677	6136.89	-0.4468
AACCTCGC	GCGAGGTT	-0.04607	7060.33	0.4551
AACCTCGG	CCGAGGTT	-0.07092	7015.03	0.4137
AACCTCGT	ACGAGGTT	0.08568	6633.33	0.0537
AACCTCTA	TAGAGGTT	-0.09528	6930.1	0.3353
AACCTCTC	GAGAGGTT	-0.12997	6587.38	0.009
AACCTCTG	CAGAGGTT	-0.06342	6857.65	0.2677
AACCTCTT	AAGAGGTT	-0.01637	6667.66	0.0869
AACCTGAA	TTCAGGTT	-0.29049	5848.03	-0.757
AACCTGAC	GTCAGGTT	-0.19135	6526.7	-0.0506
AACCTGAG	CTCAGGTT	-0.09493	5872.26	-0.7304
AACCTGAT	ATCAGGTT	0.22604	9698.78	2.4978
AACCTGCA	TGCAGGTT	-0.0691	6612.58	0.0335
AACCTGCC	GGCAGGTT	-0.19367	5868.07	-0.735
AACCTGCG	CGCAGGTT	-0.11181	6341.56	-0.2357
AACCTGCT	AGCAGGTT	0.06533	6978.32	0.3799
AACCTGGA	TCCAGGTT	-0.04306	6568.41	-0.0096
AACCTGGC	GCCAGGTT	-0.13361	6443.02	-0.1336
AACCTGGG	CCCAGGTT	0.02402	7096.92	0.4883
AACCTGGT	ACCAGGTT	0.05071	7481.41	0.8278
AACCTGTA	TACAGGTT	-0.05011	6715.65	0.1331
AACCTGTC	GACAGGTT	-0.1309	5722.39	-0.8967
AACCTGTG	CACAGGTT	-0.28933	5634.6	-0.9962
AACCTTAA	TTAAGGTT	-0.15352	6058.29	-0.5297
AACCTTAC	GTAAGGTT	-0.12868	6629	0.0495
AACCTTAG	CTAAGGTT	-0.01705	6058.42	-0.5296
AACCTTAT	ATAAGGTT	-0.08493	7066.91	0.4611
AACCTTCA	TGAAGGTT	-0.05623	6920.8	0.3267
AACCTTCC	GGAAGGTT	-0.23831	5314.29	-1.3727
AACCTTCG	CGAAGGTT	-0.19117	6142.13	-0.4413
AACCTTCT	AGAAGGTT	0.01617	6988.39	0.3892
AACCTTGA	TCAAGGTT	-0.0119	6518.68	-0.0585
AACCTTGC	GCAAGGTT	-0.18797	6024.03	-0.5662
AACCTTGG	CCAAGGTT	-0.07905	6300.57	-0.2774
AACCTTGT	ACAAGGTT	-0.17744	6265.65	-0.3132
AACCTTTA	TAAAGGTT	-0.16873	5101.57	-1.6355
AACCTTTC	GAAAGGTT	-0.07262	6281.84	-0.2966
AACCTTTG	CAAAGGTT	-0.14443	6181.23	-0.4005
AACGAAAA	TTTTCGTT	-0.22323	5830.15	-0.7767
AACGAAAC	GTTTCGTT	0.00277	7735.39	1.0426
AACGAAAG	CTTTCGTT	-0.18878	5306.07	-1.3827
AACGAAAT	ATTTCGTT	-0.2	5305.97	-1.3828
AACGAACA	TGTTCGTT	0.00907	6292.58	-0.2856
AACGAACC	GGTTCGTT	-0.06787	6622.23	0.0429
AACGAACG	CGTTCGTT	-0.31296	5612.12	-1.0219
AACGAACT	AGTTCGTT	-0.0407	5871.74	-0.7309
AACGAAGA	TCTTCGTT	-0.00215	7342.19	0.7069
AACGAAGC	GCTTCGTT	-0.31797	5514.06	-1.1353
AACGAAGG	CCTTCGTT	-0.20104	5538.31	-1.1071
AACGAAGT	ACTTCGTT	-0.18406	4843.76	-1.9692
AACGAATA	TATTCGTT	0.0069	7395.67	0.7536
AACGAATC	GATTCGTT	0.0925	7497.57	0.8417
AACGAATG	CATTCGTT	-0.29256	4933.06	-1.8517
AACGAATT	AATTCGTT	-0.08931	5717.13	-0.9026
AACGACAA	TTGTCGTT	-0.15164	5445.22	-1.2161
AACGACAC	GTGTCGTT	0.26954	8522.83	1.6663
AACGACAG	CTGTCGTT	-0.1351	5810.92	-0.7979
AACGACAT	ATGTCGTT	-0.20135	5218.5	-1.4898
AACGACCA	TGGTCGTT	-0.07506	6461.22	-0.1154
AACGACCC	GGGTCGTT	-0.06538	6260.61	-0.3184
AACGACCG	CGGTCGTT	-0.13529	6100.34	-0.4852
AACGACCT	AGGTCGTT	-0.10302	5951.65	-0.644
AACGACGA	TCGTCGTT	-0.08627	6400.49	-0.1762
AACGACGC	GCGTCGTT	-0.25261	5820.79	-0.787
AACGACGG	CCGTCGTT	-0.13316	5979.41	-0.614
AACGACGT	ACGTCGTT	-0.19641	5137.93	-1.5899
AACGACTA	TAGTCGTT	-0.07096	6410.17	-0.1665
AACGACTC	GAGTCGTT	-0.30892	6065.55	-0.522
AACGACTG	CAGTCGTT	-0.17838	5678.11	-0.9467
AACGACTT	AAGTCGTT	-0.44738	5210.74	-1.4993
AACGAGAA	TTCTCGTT	-0.11256	6409.05	-0.1676
AACGAGAC	GTCTCGTT	-0.07509	7244.06	0.6204
AACGAGAG	CTCTCGTT	0.10693	6951.15	0.3548
AACGAGAT	ATCTCGTT	0.1342	7976.22	1.2398
AACGAGCA	TGCTCGTT	-0.32297	6115.78	-0.4689
AACGAGCC	GGCTCGTT	-0.09762	5993.42	-0.599
AACGAGCG	CGCTCGTT	-0.04545	6059.41	-0.5285
AACGAGCT	AGCTCGTT	0.01041	6735.97	0.1525
AACGAGGA	TCCTCGTT	0.07685	8157.59	1.3845
AACGAGGC	GCCTCGTT	-0.08708	5977.47	-0.6161
AACGAGGG	CCCTCGTT	-0.04333	6118.28	-0.4663
AACGAGGT	ACCTCGTT	-0.06598	6353.58	-0.2235
AACGAGTA	TACTCGTT	-0.00151	6712.9	0.1304
AACGAGTC	GACTCGTT	-0.22797	5472.4	-1.1841
AACGAGTG	CACTCGTT	-0.03683	6170.01	-0.4121
AACGAGTT	AACTCGTT	-0.18678	5973.75	-0.6201
AACGATAA	TTATCGTT	-0.07543	6789.57	0.2035
AACGATAC	GTATCGTT	0.44225	18060.2	6.4978
AACGATAG	CTATCGTT	0.18643	9830.05	2.5843
AACGATAT	ATATCGTT	0.43981	16526.6	5.9269
AACGATCA	TGATCGTT	0.20585	9817.79	2.5763
AACGATCC	GGATCGTT	0.32574	12639.6	4.2017
AACGATCG	CGATCGTT	0.08919	8053.71	1.302
AACGATCT	AGATCGTT	0.18095	9753.82	2.5343
AACGATGA	TCATCGTT	-0.01354	5907.13	-0.6923
AACGATGC	GCATCGTT	-0.09283	6903.61	0.3106
AACGATGG	CCATCGTT	-0.15097	5346.58	-1.3337
AACGATGT	ACATCGTT	-0.16675	5406.99	-1.2615
AACGATTA	TAATCGTT	0.08314	6754.76	0.1704
AACGATTC	GAATCGTT	0.1391	7754.08	1.0581
AACGATTG	CAATCGTT	-0.00516	6479.06	-0.0977
AACGCAAA	TTTGCGTT	-0.05444	6299.08	-0.279
AACGCAAC	GTTGCGTT	-0.22131	5879.6	-0.7223
AACGCAAG	CTTGCGTT	-0.1836	5820.75	-0.7871
AACGCAAT	ATTGCGTT	-0.13011	5899.43	-0.7007
AACGCACA	TGTGCGTT	0.07244	7466.62	0.815
AACGCACC	GGTGCGTT	0.05331	6566.47	-0.0115
AACGCACG	CGTGCGTT	-0.22443	5621.84	-1.0108
AACGCACT	AGTGCGTT	-0.21349	6061.2	-0.5266
AACGCAGA	TCTGCGTT	0.01436	6825.91	0.2378
AACGCAGC	GCTGCGTT	-0.06771	6160.24	-0.4223
AACGCAGG	CCTGCGTT	-0.18404	6330.32	-0.2471
AACGCAGT	ACTGCGTT	-0.1853	5715.1	-0.9049
AACGCATA	TATGCGTT	0.15452	7875.96	1.1584
AACGCATC	GATGCGTT	-0.11554	6563.57	-0.0143
AACGCATG	CATGCGTT	-0.11833	6428.05	-0.1485
AACGCATT	AATGCGTT	-0.15444	6490.32	-0.0865
AACGCCAA	TTGGCGTT	-0.07398	6402.59	-0.1741
AACGCCAC	GTGGCGTT	-0.1427	5834.04	-0.7724
AACGCCAG	CTGGCGTT	-0.1918	6359.53	-0.2175
AACGCCAT	ATGGCGTT	-0.01612	6241.74	-0.3378
AACGCCCA	TGGGCGTT	-0.11846	5822.22	-0.7854
AACGCCCC	GGGGCGTT	-0.12287	6176.6	-0.4053
AACGCCCG	CGGGCGTT	-0.01469	6616.4	0.0373
AACGCCCT	AGGGCGTT	-0.2953	5537.72	-1.1078
AACGCCGA	TCGGCGTT	0.04164	6817.84	0.2302
AACGCCGC	GCGGCGTT	-0.24056	5322.6	-1.3627
AACGCCGG	CCGGCGTT	-0.06746	5934.1	-0.663
AACGCCGT	ACGGCGTT	-0.15389	5618.81	-1.0142
AACGCCTA	TAGGCGTT	-0.16885	5882.56	-0.7191
AACGCCTC	GAGGCGTT	-0.18363	5948.35	-0.6475
AACGCCTG	CAGGCGTT	-0.17171	5780.24	-0.832
AACGCCTT	AAGGCGTT	-0.27922	4802.88	-2.0237
AACGCGAA	TTCGCGTT	-0.20588	5573.68	-1.0661
AACGCGAC	GTCGCGTT	-0.27597	5576.55	-1.0628
AACGCGAG	CTCGCGTT	-0.00844	6104.68	-0.4806
AACGCGAT	ATCGCGTT	0.12587	7167.8	0.5523
AACGCGCA	TGCGCGTT	-0.15601	6171.07	-0.411
AACGCGCC	GGCGCGTT	-0.03212	5143.53	-1.5828
AACGCGCG	CGCGCGTT	-0.10562	6603.39	0.0246
AACGCGCT	AGCGCGTT	-0.23869	6183.81	-0.3978
AACGCGGA	TCCGCGTT	-0.16719	6527.54	-0.0497
AACGCGGC	GCCGCGTT	-0.1663	5858.79	-0.7451
AACGCGGG	CCCGCGTT	0.02865	6605.88	0.027
AACGCGGT	ACCGCGTT	0.02782	6839.82	0.2509
AACGCGTA	TACGCGTT	-0.04105	6529.29	-0.048
AACGCGTC	GACGCGTT	-0.23733	5818.86	-0.7891
AACGCGTG	CACGCGTT	-0.21336	5949.91	-0.6459
AACGCGTT	AACGCGTT	-0.16306	6628.47	0.049
AACGCTAA	TTAGCGTT	-0.36208	5270.95	-1.4254
AACGCTAC	GTAGCGTT	-0.25	5577.2	-1.062
AACGCTAG	CTAGCGTT	-0.15405	6137.8	-0.4458
AACGCTAT	ATAGCGTT	0.09512	7294.04	0.6646
AACGCTCA	TGAGCGTT	-0.2663	5067.74	-1.6784
AACGCTCC	GGAGCGTT	-0.23464	6047.13	-0.5416
AACGCTCG	CGAGCGTT	-0.17722	6024.16	-0.5661
AACGCTCT	AGAGCGTT	-0.23011	5724.82	-0.894
AACGCTGA	TCAGCGTT	-0.2855	5138.79	-1.5888
AACGCTGC	GCAGCGTT	-0.22823	6483.46	-0.0933
AACGCTGG	CCAGCGTT	-0.24782	5904.35	-0.6953
AACGCTGT	ACAGCGTT	-0.28441	5311.28	-1.3764
AACGCTTA	TAAGCGTT	-0.19973	6038.58	-0.5507
AACGCTTC	GAAGCGTT	-0.31151	5717.37	-0.9024
AACGCTTG	CAAGCGTT	-0.16864	5506.82	-1.1438
AACGGAAA	TTTCCGTT	-0.21261	5735.49	-0.882
AACGGAAC	GTTCCGTT	-0.33436	5295.93	-1.395
AACGGAAG	CTTCCGTT	-0.09265	6392.31	-0.1844
AACGGAAT	ATTCCGTT	-0.11405	6564.41	-0.0135
AACGGACA	TGTCCGTT	-0.02082	6669.92	0.0891
AACGGACC	GGTCCGTT	-0.08401	5839.1	-0.7668
AACGGACG	CGTCCGTT	-0.14839	5671.57	-0.9541
AACGGACT	AGTCCGTT	-0.3246	5841.45	-0.7642
AACGGAGA	TCTCCGTT	0.06866	6615.77	0.0366
AACGGAGC	GCTCCGTT	-0.22976	5197.51	-1.5157
AACGGAGG	CCTCCGTT	-0.13484	5732.89	-0.8849
AACGGAGT	ACTCCGTT	-0.12506	5795.37	-0.8152
AACGGATA	TATCCGTT	0.42734	15989.2	5.7142
AACGGATC	GATCCGTT	0.3838	14166.5	4.9355
AACGGATG	CATCCGTT	-0.02721	7254.02	0.6292
AACGGATT	AATCCGTT	0.24415	10639.6	3.0935
AACGGCAA	TTGCCGTT	-0.34032	5606.73	-1.0281
AACGGCAC	GTGCCGTT	-0.21459	5774.15	-0.8388
AACGGCAG	CTGCCGTT	-0.11115	5654.41	-0.9736
AACGGCAT	ATGCCGTT	0.0382	7499.11	0.843
AACGGCCA	TGGCCGTT	0.07409	7225.58	0.6039
AACGGCCC	GGGCCGTT	-0.2235	5853.2	-0.7513
AACGGCCG	CGGCCGTT	-0.2072	5589.97	-1.0473
AACGGCCT	AGGCCGTT	-0.07908	5365.35	-1.3112
AACGGCGA	TCGCCGTT	0.08185	6350.96	-0.2262
AACGGCGC	GCGCCGTT	-0.20967	5159.74	-1.5626
AACGGCGG	CCGCCGTT	-0.07509	6114.79	-0.47
AACGGCGT	ACGCCGTT	-0.13064	5791.5	-0.8195
AACGGCTA	TAGCCGTT	0.01854	7403.25	0.7602
AACGGCTC	GAGCCGTT	0.05434	6817.84	0.2302
AACGGCTG	CAGCCGTT	-0.13828	6479.75	-0.097
AACGGCTT	AAGCCGTT	-0.31356	5338.22	-1.3438
AACGGGAA	TTCCCGTT	-0.22043	5694.8	-0.9278
AACGGGAC	GTCCCGTT	-0.32706	4972.69	-1.8002
AACGGGAG	CTCCCGTT	-0.00439	6741.84	0.1581
AACGGGAT	ATCCCGTT	0.23138	9522.09	2.3796
AACGGGCA	TGCCCGTT	-0.00338	6590.41	0.0119
AACGGGCC	GGCCCGTT	-0.22965	5150.66	-1.5739
AACGGGCG	CGCCCGTT	-0.15236	6283.66	-0.2947
AACGGGCT	AGCCCGTT	-0.12593	6123.91	-0.4604
AACGGGGA	TCCCCGTT	0.0002	7238.24	0.6152
AACGGGGC	GCCCCGTT	-0.14777	5567.87	-1.0728
AACGGGGG	CCCCCGTT	-0.06985	6571.47	-0.0066
AACGGGGT	ACCCCGTT	-0.12427	6724.31	0.1413
AACGGGTA	TACCCGTT	0.10717	7967.57	1.2328
AACGGGTC	GACCCGTT	-0.25568	6256.06	-0.323
AACGGGTG	CACCCGTT	0.08413	7631.18	0.9553
AACGGTAA	TTACCGTT	-0.12639	5804.15	-0.8054
AACGGTAC	GTACCGTT	-0.03367	6424.93	-0.1517
AACGGTAG	CTACCGTT	-0.09876	6107.06	-0.4781
AACGGTAT	ATACCGTT	0.27226	10461.7	2.985
AACGGTCA	TGACCGTT	-0.16178	5883.27	-0.7183
AACGGTCC	GGACCGTT	-0.42024	5003.2	-1.7608
AACGGTCG	CGACCGTT	-0.03943	5832.11	-0.7745
AACGGTCT	AGACCGTT	-0.02759	6776.43	0.191
AACGGTGA	TCACCGTT	-0.02034	6224.95	-0.3551
AACGGTGC	GCACCGTT	-0.09285	6671.75	0.0909
AACGGTGG	CCACCGTT	-0.02977	5948.14	-0.6478
AACGGTGT	ACACCGTT	0.25504	10727.1	3.1462
AACGGTTA	TAACCGTT	-0.12539	5949.5	-0.6463
AACGGTTC	GAACCGTT	-0.27779	5939.51	-0.6571
AACGGTTG	CAACCGTT	-0.18811	5741.05	-0.8758
AACGTAAA	TTTACGTT	-0.09821	5356.74	-1.3215
AACGTAAC	GTTACGTT	-0.21425	6170.04	-0.4121
AACGTAAG	CTTACGTT	-0.27945	4932.6	-1.8523
AACGTAAT	ATTACGTT	-0.20738	5887.95	-0.7132
AACGTACA	TGTACGTT	-0.17509	6071.99	-0.5152
AACGTACC	GGTACGTT	-0.06504	6060.05	-0.5278
AACGTACG	CGTACGTT	-0.31934	5499.7	-1.1521
AACGTACT	AGTACGTT	-0.16215	5965.32	-0.6292
AACGTAGA	TCTACGTT	-0.08094	6814.49	0.227
AACGTAGC	GCTACGTT	-0.28634	5086.37	-1.6547
AACGTAGG	CCTACGTT	-0.16509	5256.23	-1.4434
AACGTAGT	ACTACGTT	-0.18916	6233.99	-0.3458
AACGTATA	TATACGTT	0.24344	10504.9	3.0116
AACGTATC	GATACGTT	0.43202	16919.3	6.078
AACGTATG	CATACGTT	-0.1574	6577.02	-0.0011
AACGTATT	AATACGTT	0.16132	8503.86	1.6519
AACGTCAA	TTGACGTT	-0.29659	4909.37	-1.8826
AACGTCAC	GTGACGTT	-0.2319	5773.86	-0.8391
AACGTCAG	CTGACGTT	-0.33479	5445.61	-1.2157
AACGTCAT	ATGACGTT	-0.13204	6399.12	-0.1776
AACGTCCA	TGGACGTT	-0.13643	5750.93	-0.8647
AACGTCCC	GGGACGTT	-0.32814	5077.03	-1.6666
AACGTCCG	CGGACGTT	-0.19098	5309.91	-1.378
AACGTCCT	AGGACGTT	-0.2501	5741.61	-0.8751
AACGTCGA	TCGACGTT	-0.21426	5624.81	-1.0074
AACGTCGC	GCGACGTT	-0.21552	5501.09	-1.1504
AACGTCGG	CCGACGTT	-0.11815	5650.99	-0.9775
AACGTCGT	ACGACGTT	-0.19051	5885.31	-0.7161
AACGTCTA	TAGACGTT	-0.01805	7042.93	0.4392
AACGTCTC	GAGACGTT	0.10092	7735.02	1.0423
AACGTCTG	CAGACGTT	-0.08933	6811.3	0.224
AACGTCTT	AAGACGTT	-0.23133	5351.11	-1.3283
AACGTGAA	TTCACGTT	-0.18824	5301.88	-1.3878
AACGTGAC	GTCACGTT	-0.31812	5467.18	-1.1902
AACGTGAG	CTCACGTT	-0.03908	7386.95	0.746
AACGTGAT	ATCACGTT	0.25954	9109.73	2.0947
AACGTGCA	TGCACGTT	-0.12548	5454.03	-1.2057
AACGTGCC	GGCACGTT	-0.23017	4986.42	-1.7824
AACGTGCG	CGCACGTT	-0.27562	4913.28	-1.8775
AACGTGCT	AGCACGTT	-0.05236	6522.05	-0.0552
AACGTGGA	TCCACGTT	-0.12951	5890.27	-0.7107
AACGTGGC	GCCACGTT	-0.2623	5240.67	-1.4625
AACGTGGG	CCCACGTT	-0.2747	5920.62	-0.6776
AACGTGGT	ACCACGTT	0.04296	6847.32	0.258
AACGTGTA	TACACGTT	-0.06027	6344.34	-0.2329
AACGTGTC	GACACGTT	-0.08744	6706.6	0.1244
AACGTGTG	CACACGTT	-0.20059	6109.6	-0.4754
AACGTTAA	TTAACGTT	-0.23498	5680.39	-0.9441
AACGTTAC	GTAACGTT	-0.23187	5600	-1.0358
AACGTTAG	CTAACGTT	-0.19955	6047.15	-0.5416
AACGTTAT	ATAACGTT	-0.2424	5963.09	-0.6316
AACGTTCA	TGAACGTT	-0.34943	4865.76	-1.94
AACGTTCC	GGAACGTT	-0.27754	5425.51	-1.2395
AACGTTCG	CGAACGTT	-0.1995	5634.36	-0.9964
AACGTTCT	AGAACGTT	-0.09947	6190.95	-0.3904
AACGTTGA	TCAACGTT	-0.25287	5504.42	-1.1466
AACGTTGC	GCAACGTT	-0.16753	5232.2	-1.4729
AACGTTGG	CCAACGTT	-0.18233	5295.93	-1.395
AACGTTGT	ACAACGTT	-0.24461	5344.1	-1.3367
AACGTTTA	TAAACGTT	-0.20718	6012.39	-0.5786
AACGTTTC	GAAACGTT	-0.14775	5303.58	-1.3857
AACGTTTG	CAAACGTT	-0.22656	5280.43	-1.4138
AACTAAAA	TTTTAGTT	-0.13835	6577.58	-0.0006
AACTAAAC	GTTTAGTT	-0.08761	6013.72	-0.5772
AACTAAAG	CTTTAGTT	-0.03434	5741.77	-0.8749
AACTAAAT	ATTTAGTT	0.09685	6740.23	0.1566
AACTAACA	TGTTAGTT	-0.18607	5965.61	-0.6289
AACTAACC	GGTTAGTT	-0.15135	6362.16	-0.2148
AACTAACG	CGTTAGTT	-0.16496	5448.15	-1.2127
AACTAACT	AGTTAGTT	-0.14111	6253.78	-0.3254
AACTAAGA	TCTTAGTT	0.06532	6367.52	-0.2094
AACTAAGC	GCTTAGTT	-0.14358	6866.01	0.2755
AACTAAGG	CCTTAGTT	-0.15662	5910.29	-0.6888
AACTAAGT	ACTTAGTT	-0.16628	5653.98	-0.9741
AACTAATA	TATTAGTT	0.15185	8315.58	1.5079
AACTAATC	GATTAGTT	0.14084	8250.83	1.4576
AACTAATG	CATTAGTT	-0.15683	5852.73	-0.7518
AACTAATT	AATTAGTT	-0.12224	5907.13	-0.6923
AACTACAA	TTGTAGTT	-0.08696	5767.81	-0.8458
AACTACAC	GTGTAGTT	0.17361	8406.24	1.5777
AACTACAG	CTGTAGTT	-0.12291	4959.22	-1.8176
AACTACAT	ATGTAGTT	-0.11479	6474.55	-0.1022
AACTACCA	TGGTAGTT	-0.18385	5525.79	-1.1216
AACTACCC	GGGTAGTT	0.05053	7591.93	0.9221
AACTACCG	CGGTAGTT	-0.20034	5569.82	-1.0706
AACTACCT	AGGTAGTT	-0.20864	6517.92	-0.0592
AACTACGA	TCGTAGTT	-0.05138	5663.15	-0.9637
AACTACGC	GCGTAGTT	-0.22011	5444.74	-1.2167
AACTACGG	CCGTAGTT	-0.07658	5650.53	-0.978
AACTACGT	ACGTAGTT	-0.21048	5705.67	-0.9155
AACTACTA	TAGTAGTT	-0.02014	6694.46	0.1127
AACTACTC	GAGTAGTT	-0.00927	6794.9	0.2085
AACTACTG	CAGTAGTT	-0.25683	5670.67	-0.9551
AACTACTT	AAGTAGTT	-0.14181	5863.56	-0.7399
AACTAGAA	TTCTAGTT	-0.07317	5999.35	-0.5926
AACTAGAC	GTCTAGTT	0.10034	7663.54	0.9825
AACTAGAG	CTCTAGTT	-0.1156	6578.28	0.0001
AACTAGAT	ATCTAGTT	0.2488	9151.8	2.1244
AACTAGCA	TGCTAGTT	-0.12559	6171.39	-0.4107
AACTAGCC	GGCTAGTT	-0.11686	5559.02	-1.0831
AACTAGCG	CGCTAGTT	-0.12156	5157.68	-1.5652
AACTAGCT	AGCTAGTT	-0.14288	6427.41	-0.1492
AACTAGGA	TCCTAGTT	-0.11122	6802.21	0.2154
AACTAGGC	GCCTAGTT	-0.20472	5930.79	-0.6666
AACTAGGG	CCCTAGTT	-0.25268	5857.1	-0.747
AACTAGGT	ACCTAGTT	0.114	7301.41	0.6711
AACTAGTA	TACTAGTT	0.08072	8359.15	1.5415
AACTAGTC	GACTAGTT	-0.15514	6527.95	-0.0493
AACTAGTG	CACTAGTT	-0.1059	6103.63	-0.4817
AACTAGTT	AACTAGTT	-0.39139	4933.6	-1.851
AACTATAA	TTATAGTT	-0.12009	6117.78	-0.4668
AACTATAC	GTATAGTT	0.28113	11180.3	3.4124
AACTATAG	CTATAGTT	-0.0708	6906.58	0.3134
AACTATAT	ATATAGTT	0.1011	7805.27	1.1004
AACTATCA	TGATAGTT	0.19356	9998.47	2.6936
AACTATCC	GGATAGTT	0.31021	11615.5	3.6581
AACTATCG	CGATAGTT	0.21552	10291.9	2.8798
AACTATCT	AGATAGTT	0.09073	8861.49	1.917
AACTATGA	TCATAGTT	0.0286	7082.6	0.4753
AACTATGC	GCATAGTT	-0.22828	6049.25	-0.5393
AACTATGG	CCATAGTT	-0.07644	6133.85	-0.45
AACTATGT	ACATAGTT	-0.26009	5121.14	-1.6109
AACTATTA	TAATAGTT	-0.1538	6158.33	-0.4243
AACTATTC	GAATAGTT	-0.24408	6097.21	-0.4885
AACTATTG	CAATAGTT	-0.09293	6179.21	-0.4026
AACTCAAA	TTTGAGTT	-0.2592	5318.73	-1.3673
AACTCAAC	GTTGAGTT	-0.1227	6263.59	-0.3153
AACTCAAG	CTTGAGTT	-0.27905	4902.32	-1.8919
AACTCAAT	ATTGAGTT	-0.09715	6861.43	0.2712
AACTCACA	TGTGAGTT	-0.10383	6242.7	-0.3368
AACTCACC	GGTGAGTT	-0.10169	5366.32	-1.31
AACTCACG	CGTGAGTT	-0.21046	5562.64	-1.0789
AACTCACT	AGTGAGTT	-0.16921	5592.26	-1.0447
AACTCAGA	TCTGAGTT	-0.05154	6604.28	0.0255
AACTCAGC	GCTGAGTT	-0.21279	5900.76	-0.6992
AACTCAGG	CCTGAGTT	-0.0196	6205.3	-0.3755
AACTCAGT	ACTGAGTT	-0.17916	5074.78	-1.6694
AACTCATA	TATGAGTT	-0.13703	6852.37	0.2627
AACTCATC	GATGAGTT	-0.0747	6842.75	0.2537
AACTCATG	CATGAGTT	-0.15364	6767.57	0.1826
AACTCATT	AATGAGTT	-0.26922	4926.28	-1.8605
AACTCCAA	TTGGAGTT	-0.26537	5113.15	-1.621
AACTCCAC	GTGGAGTT	-0.08963	6392.44	-0.1843
AACTCCAG	CTGGAGTT	-0.05214	6302.88	-0.2751
AACTCCAT	ATGGAGTT	-0.22691	4974.03	-1.7984
AACTCCCA	TGGGAGTT	-0.07655	6479.39	-0.0974
AACTCCCC	GGGGAGTT	-0.08316	6509.71	-0.0673
AACTCCCG	CGGGAGTT	0.07248	7214.73	0.5943
AACTCCCT	AGGGAGTT	-0.29109	5249.54	-1.4516
AACTCCGA	TCGGAGTT	0.10542	7637.57	0.9607
AACTCCGC	GCGGAGTT	-0.20255	5995.83	-0.5964
AACTCCGG	CCGGAGTT	-0.06155	6078.14	-0.5087
AACTCCGT	ACGGAGTT	-0.11422	5816.68	-0.7916
AACTCCTA	TAGGAGTT	-0.06797	6033.03	-0.5566
AACTCCTC	GAGGAGTT	-0.05635	6019.92	-0.5706
AACTCCTG	CAGGAGTT	-0.15706	5719.41	-0.9001
AACTCCTT	AAGGAGTT	-0.20489	6053.5	-0.5348
AACTCGAA	TTCGAGTT	-0.41893	4739.09	-2.1097
AACTCGAC	GTCGAGTT	-0.06192	6324.39	-0.2531
AACTCGAG	CTCGAGTT	-0.12864	4964.32	-1.811
AACTCGAT	ATCGAGTT	0.12004	7972.64	1.2369
AACTCGCA	TGCGAGTT	-0.2481	5754.43	-0.8608
AACTCGCC	GGCGAGTT	-0.25846	5076.93	-1.6667
AACTCGCG	CGCGAGTT	-0.13792	6132.16	-0.4517
AACTCGCT	AGCGAGTT	-0.01601	7493.5	0.8382
AACTCGGA	TCCGAGTT	-0.12511	6268.41	-0.3104
AACTCGGC	GCCGAGTT	-0.34478	5430.89	-1.2331
AACTCGGG	CCCGAGTT	-0.03704	6039.95	-0.5492
AACTCGGT	ACCGAGTT	-0.08226	6245.49	-0.3339
AACTCGTA	TACGAGTT	0.07084	6963.63	0.3663
AACTCGTC	GACGAGTT	-0.34382	5168.51	-1.5517
AACTCGTG	CACGAGTT	-0.21572	5382.09	-1.2912
AACTCTAA	TTAGAGTT	0.07547	7468.25	0.8164
AACTCTAC	GTAGAGTT	-0.26754	5709.93	-0.9107
AACTCTAG	CTAGAGTT	-0.11086	6140.25	-0.4433
AACTCTAT	ATAGAGTT	-0.1339	6182.45	-0.3992
AACTCTCA	TGAGAGTT	-0.25212	5841.09	-0.7646
AACTCTCC	GGAGAGTT	-0.11403	6260.21	-0.3188
AACTCTCG	CGAGAGTT	-0.21288	5491.24	-1.162
AACTCTCT	AGAGAGTT	-0.28125	5388.5	-1.2835
AACTCTGA	TCAGAGTT	-0.15994	5662.69	-0.9642
AACTCTGC	GCAGAGTT	-0.2446	5520.13	-1.1282
AACTCTGG	CCAGAGTT	-0.03071	5997.93	-0.5941
AACTCTGT	ACAGAGTT	-0.22795	5335.58	-1.347
AACTCTTA	TAAGAGTT	-0.11387	5917.46	-0.681
AACTCTTC	GAAGAGTT	0.00125	6041.59	-0.5475
AACTCTTG	CAAGAGTT	-0.06697	5915.49	-0.6832
AACTGAAA	TTTCAGTT	-0.22108	6103.08	-0.4823
AACTGAAC	GTTCAGTT	-0.13741	6097.81	-0.4879
AACTGAAG	CTTCAGTT	-0.04535	5981.55	-0.6117
AACTGAAT	ATTCAGTT	-0.20349	5793.48	-0.8173
AACTGACA	TGTCAGTT	-0.15339	5418.31	-1.248
AACTGACC	GGTCAGTT	-0.21501	6341.04	-0.2362
AACTGACG	CGTCAGTT	-0.38796	4973.21	-1.7995
AACTGACT	AGTCAGTT	-0.28097	5771.25	-0.842
AACTGAGA	TCTCAGTT	0.11403	8169.62	1.394
AACTGAGC	GCTCAGTT	0.00258	6999.74	0.3996
AACTGAGG	CCTCAGTT	-0.28388	5880.12	-0.7218
AACTGAGT	ACTCAGTT	-0.01582	6268.21	-0.3106
AACTGATA	TATCAGTT	0.43171	14152.2	4.929
AACTGATC	GATCAGTT	0.31203	12630.4	4.197
AACTGATG	CATCAGTT	-0.17513	6107.59	-0.4776
AACTGATT	AATCAGTT	-0.13788	6392.33	-0.1844
AACTGCAA	TTGCAGTT	-0.2466	5956.73	-0.6385
AACTGCAC	GTGCAGTT	-0.11114	5674.94	-0.9503
AACTGCAG	CTGCAGTT	-0.24406	5355.16	-1.3234
AACTGCAT	ATGCAGTT	-0.22946	5176.53	-1.5417
AACTGCCA	TGGCAGTT	-0.31774	5133.31	-1.5956
AACTGCCC	GGGCAGTT	-0.09153	6209.77	-0.3708
AACTGCCG	CGGCAGTT	-0.12013	6009.7	-0.5815
AACTGCCT	AGGCAGTT	-0.0719	6427.46	-0.1491
AACTGCGA	TCGCAGTT	-0.1426	5966.01	-0.6285
AACTGCGC	GCGCAGTT	-0.117	5924.44	-0.6735
AACTGCGG	CCGCAGTT	-0.14047	5546.21	-1.0979
AACTGCGT	ACGCAGTT	-0.30914	5448.13	-1.2127
AACTGCTA	TAGCAGTT	-0.03848	5803.2	-0.8065
AACTGCTC	GAGCAGTT	-0.08066	6025.69	-0.5644
AACTGCTG	CAGCAGTT	-0.24609	5458.51	-1.2004
AACTGCTT	AAGCAGTT	-0.25942	4638.81	-2.2473
AACTGGAA	TTCCAGTT	-0.16579	5739.45	-0.8775
AACTGGAC	GTCCAGTT	-0.15027	4571.33	-2.3416
AACTGGAG	CTCCAGTT	-0.05295	5984.68	-0.6084
AACTGGAT	ATCCAGTT	0.13033	8317.36	1.5093
AACTGGCA	TGCCAGTT	-0.11028	5294.85	-1.3963
AACTGGCC	GGCCAGTT	-0.17432	5758.45	-0.8563
AACTGGCG	CGCCAGTT	-0.16434	6678.9	0.0977
AACTGGCT	AGCCAGTT	-0.14824	5248.54	-1.4528
AACTGGGA	TCCCAGTT	0.08987	7364.88	0.7268
AACTGGGC	GCCCAGTT	-0.37161	5002.52	-1.7617
AACTGGGG	CCCCAGTT	0.0975	6670.3	0.0895
AACTGGGT	ACCCAGTT	-0.00638	6320.04	-0.2576
AACTGGTA	TACCAGTT	-0.0177	6541.54	-0.0359
AACTGGTC	GACCAGTT	-0.11236	6331.46	-0.246
AACTGGTG	CACCAGTT	0.14679	7760.34	1.0633
AACTGTAA	TTACAGTT	-0.28239	5503.52	-1.1476
AACTGTAC	GTACAGTT	-0.21086	6208.41	-0.3722
AACTGTAG	CTACAGTT	-0.07977	5995.07	-0.5972
AACTGTAT	ATACAGTT	0.06355	7088.14	0.4804
AACTGTCA	TGACAGTT	-0.15664	5691.54	-0.9315
AACTGTCC	GGACAGTT	-0.26117	5164.46	-1.5567
AACTGTCG	CGACAGTT	-0.08618	6523.04	-0.0542
AACTGTCT	AGACAGTT	-0.01732	6774.07	0.1888
AACTGTGA	TCACAGTT	-0.06861	6096.46	-0.4893
AACTGTGC	GCACAGTT	-0.23102	5933.16	-0.664
AACTGTGG	CCACAGTT	0.10322	6487.92	-0.0889
AACTGTGT	ACACAGTT	-0.15552	6219.59	-0.3607
AACTGTTA	TAACAGTT	-0.21758	6319.64	-0.258
AACTGTTC	GAACAGTT	-0.28165	5607.18	-1.0276
AACTGTTG	CAACAGTT	-0.1993	5165.14	-1.5559
AACTTAAA	TTTAAGTT	-0.15651	5760.6	-0.8539
AACTTAAC	GTTAAGTT	-0.1519	5484.85	-1.1695
AACTTAAG	CTTAAGTT	-0.15984	5504.91	-1.146
AACTTAAT	ATTAAGTT	-0.10064	5862.46	-0.7411
AACTTACA	TGTAAGTT	-0.03316	6013.79	-0.5771
AACTTACC	GGTAAGTT	-0.07874	5835.87	-0.7704
AACTTACG	CGTAAGTT	-0.14465	5732.58	-0.8853
AACTTACT	AGTAAGTT	-0.29087	5564.57	-1.0766
AACTTAGA	TCTAAGTT	0.16092	7819.31	1.112
AACTTAGC	GCTAAGTT	-0.11926	5590.14	-1.0471
AACTTAGG	CCTAAGTT	-0.25944	5614.62	-1.019
AACTTAGT	ACTAAGTT	-0.15492	5851.98	-0.7526
AACTTATA	TATAAGTT	0.10964	8106.79	1.3443
AACTTATC	GATAAGTT	0.04399	8231.34	1.4424
AACTTATG	CATAAGTT	-0.31118	5624.43	-1.0078
AACTTATT	AATAAGTT	-0.13728	6369.89	-0.207
AACTTCAA	TTGAAGTT	-0.1291	5551.42	-1.0919
AACTTCAC	GTGAAGTT	-0.17459	5323.88	-1.3611
AACTTCAG	CTGAAGTT	-0.20382	5903.27	-0.6965
AACTTCAT	ATGAAGTT	-0.16866	5353.61	-1.3253
AACTTCCA	TGGAAGTT	-0.18408	5568.27	-1.0724
AACTTCCC	GGGAAGTT	-0.19637	5661.89	-0.9651
AACTTCCG	CGGAAGTT	-0.1794	6026.45	-0.5636
AACTTCCT	AGGAAGTT	-0.28668	5254.95	-1.445
AACTTCGA	TCGAAGTT	-0.20861	6062.46	-0.5253
AACTTCGC	GCGAAGTT	-0.2578	4990.78	-1.7768
AACTTCGG	CCGAAGTT	-0.18587	5848.33	-0.7566
AACTTCGT	ACGAAGTT	-0.26392	4803.63	-2.0227
AACTTCTA	TAGAAGTT	-0.29325	5980.64	-0.6127
AACTTCTC	GAGAAGTT	0.06311	7917.15	1.192
AACTTCTG	CAGAAGTT	-0.25526	5003.16	-1.7609
AACTTCTT	AAGAAGTT	-0.36257	5511.55	-1.1382
AACTTGAA	TTCAAGTT	-0.05961	6486.17	-0.0906
AACTTGAC	GTCAAGTT	-0.07895	6048.25	-0.5404
AACTTGAG	CTCAAGTT	-0.19554	5356.02	-1.3224
AACTTGAT	ATCAAGTT	0.29637	10776.1	3.1755
AACTTGCA	TGCAAGTT	-0.14122	6701.98	0.1199
AACTTGCC	GGCAAGTT	-0.30227	5111.99	-1.6224
AACTTGCG	CGCAAGTT	-0.2264	5633.08	-0.9979
AACTTGCT	AGCAAGTT	-0.28184	5689.08	-0.9343
AACTTGGA	TCCAAGTT	0.05703	6190.8	-0.3905
[truncated: 30,897 more rows]

## Sheet: SIX1_Q177R_8mers_Rep1
8-mer	8-mer	E-score	Median	Z-score
AAAAAAAA	TTTTTTTT	-0.03447	3133.8	0.053
AAAAAAAC	GTTTTTTT	-0.19756	2753.87	-0.6125
AAAAAAAG	CTTTTTTT	-0.09158	2579.21	-0.95
AAAAAAAT	ATTTTTTT	-0.27546	2567	-0.9744
AAAAAACA	TGTTTTTT	-0.04766	2772.92	-0.577
AAAAAACC	GGTTTTTT	-0.1072	3488.12	0.6047
AAAAAACG	CGTTTTTT	-0.20975	2762.42	-0.5966
AAAAAACT	AGTTTTTT	-0.08211	2620.93	-0.8673
AAAAAAGA	TCTTTTTT	-0.09215	2383.38	-1.3567
AAAAAAGC	GCTTTTTT	-0.33179	2159.1	-1.8656
AAAAAAGG	CCTTTTTT	-0.22682	2447.67	-1.2196
AAAAAAGT	ACTTTTTT	0.04808	3280.94	0.2894
AAAAAATA	TATTTTTT	-0.13374	2709.09	-0.697
AAAAAATC	GATTTTTT	-0.13128	2386.97	-1.3489
AAAAAATG	CATTTTTT	-0.29261	2210.9	-1.7435
AAAAAATT	AATTTTTT	-0.31822	2129.49	-1.9368
AAAAACAA	TTGTTTTT	-0.25461	2329.3	-1.4749
AAAAACAC	GTGTTTTT	0.38196	15519.2	8.2923
AAAAACAG	CTGTTTTT	-0.20276	2267.56	-1.6132
AAAAACAT	ATGTTTTT	-0.33826	2417.03	-1.2845
AAAAACCA	TGGTTTTT	-0.1013	2331.32	-1.4704
AAAAACCC	GGGTTTTT	0.05522	4177.18	1.5331
AAAAACCG	CGGTTTTT	-0.11003	3181.19	0.1304
AAAAACCT	AGGTTTTT	-0.10091	2840.02	-0.4539
AAAAACGA	TCGTTTTT	-0.0875	3401.4	0.475
AAAAACGC	GCGTTTTT	-0.12676	3459.28	0.562
AAAAACGG	CCGTTTTT	0.00907	2969.31	-0.2246
AAAAACGT	ACGTTTTT	-0.12494	2464.89	-1.1835
AAAAACTA	TAGTTTTT	-0.17758	2496.65	-1.1175
AAAAACTC	GAGTTTTT	0.07442	3586.97	0.7486
AAAAACTG	CAGTTTTT	-0.0555	2435.5	-1.2453
AAAAACTT	AAGTTTTT	-0.27787	1877.99	-2.584
AAAAAGAA	TTCTTTTT	0.04209	2957.77	-0.2447
AAAAAGAC	GTCTTTTT	-0.18405	2717.26	-0.6815
AAAAAGAG	CTCTTTTT	-0.10447	2841.02	-0.4521
AAAAAGAT	ATCTTTTT	-0.25775	2321.52	-1.4921
AAAAAGCA	TGCTTTTT	-0.25166	2175.95	-1.8256
AAAAAGCC	GGCTTTTT	-0.29675	2954.26	-0.2508
AAAAAGCG	CGCTTTTT	-0.08425	2682.32	-0.7481
AAAAAGCT	AGCTTTTT	-0.22798	2363.98	-1.3988
AAAAAGGA	TCCTTTTT	-0.19312	3067.66	-0.0568
AAAAAGGC	GCCTTTTT	-0.27234	2851.47	-0.4332
AAAAAGGG	CCCTTTTT	-0.04665	2977.89	-0.2098
AAAAAGGT	ACCTTTTT	-0.02502	2932.54	-0.2888
AAAAAGTA	TACTTTTT	-0.12918	3078.16	-0.0392
AAAAAGTC	GACTTTTT	-0.0655	2674.42	-0.7633
AAAAAGTG	CACTTTTT	0.02507	2918.7	-0.3132
AAAAAGTT	AACTTTTT	-0.06678	2553.01	-1.0026
AAAAATAA	TTATTTTT	-0.18823	2786.25	-0.5523
AAAAATAC	GTATTTTT	-0.13185	2880.32	-0.3813
AAAAATAG	CTATTTTT	-0.1066	2642.61	-0.8249
AAAAATAT	ATATTTTT	-0.06469	3156.03	0.0895
AAAAATCA	TGATTTTT	-0.12802	2368.15	-1.3897
AAAAATCC	GGATTTTT	-0.17584	2698.09	-0.7179
AAAAATCG	CGATTTTT	-0.2329	2187.05	-1.7994
AAAAATCT	AGATTTTT	-0.2404	2583.25	-0.9419
AAAAATGA	TCATTTTT	-0.22014	2722.47	-0.6716
AAAAATGC	GCATTTTT	-0.01629	3007.76	-0.1584
AAAAATGG	CCATTTTT	-0.16195	3030.02	-0.1204
AAAAATGT	ACATTTTT	-0.33318	2564.79	-0.9789
AAAAATTA	TAATTTTT	-0.18015	2395.46	-1.3306
AAAAATTC	GAATTTTT	0.00357	2419.7	-1.2788
AAAAATTG	CAATTTTT	-0.06583	2218.23	-1.7265
AAAAATTT	AAATTTTT	-0.23269	1932.88	-2.4357
AAAACAAA	TTTGTTTT	-0.07641	2286.67	-1.57
AAAACAAC	GTTGTTTT	-0.14172	2658.32	-0.7944
AAAACAAG	CTTGTTTT	-0.11062	2381.59	-1.3605
AAAACAAT	ATTGTTTT	-0.22087	2416.86	-1.2848
AAAACACA	TGTGTTTT	0.17995	4648.59	2.0838
AAAACACC	GGTGTTTT	0.44581	27653.1	11.2673
AAAACACG	CGTGTTTT	0.34193	12410.1	7.1409
AAAACACT	AGTGTTTT	0.34148	11705.4	6.8399
AAAACAGA	TCTGTTTT	-0.21326	2833.3	-0.4661
AAAACAGC	GCTGTTTT	-0.2125	2342.51	-1.4457
AAAACAGG	CCTGTTTT	-0.08502	2584.01	-0.9404
AAAACAGT	ACTGTTTT	-0.17853	2315.17	-1.5062
AAAACATA	TATGTTTT	-0.13451	2505.26	-1.0998
AAAACATC	GATGTTTT	-0.04575	2892.6	-0.3594
AAAACATG	CATGTTTT	-0.28314	2557.44	-0.9937
AAAACATT	AATGTTTT	-0.3364	2121.1	-1.9571
AAAACCAA	TTGGTTTT	-0.10089	3191.56	0.1471
AAAACCAC	GTGGTTTT	-0.08971	3104.3	0.0043
AAAACCAG	CTGGTTTT	0.04085	3113.83	0.0201
AAAACCAT	ATGGTTTT	-0.02119	3378.61	0.4404
AAAACCCA	TGGGTTTT	0.01127	4060	1.3866
AAAACCCC	GGGGTTTT	0.09452	5117.72	2.579
AAAACCCG	CGGGTTTT	0.08298	3424.13	0.5094
AAAACCCT	AGGGTTTT	0.08663	4084.28	1.4173
AAAACCGA	TCGGTTTT	-0.02338	2887.19	-0.3691
AAAACCGC	GCGGTTTT	-0.099	3320.75	0.3515
AAAACCGG	CCGGTTTT	-0.06885	3584.48	0.7451
AAAACCGT	ACGGTTTT	-0.06834	3151.4	0.0819
AAAACCTA	TAGGTTTT	-0.267	2781.07	-0.5619
AAAACCTC	GAGGTTTT	-0.19788	3095.09	-0.011
AAAACCTG	CAGGTTTT	-0.10848	2721.15	-0.6741
AAAACCTT	AAGGTTTT	-0.16084	2880.55	-0.3809
AAAACGAA	TTCGTTTT	-0.05658	2768.55	-0.5852
AAAACGAC	GTCGTTTT	-0.19357	3140.55	0.0641
AAAACGAG	CTCGTTTT	-0.1083	2872.07	-0.3961
AAAACGAT	ATCGTTTT	-0.09175	2806.35	-0.5153
AAAACGCA	TGCGTTTT	0.07791	3395.24	0.4657
AAAACGCC	GGCGTTTT	-0.00437	3892.42	1.1695
AAAACGCG	CGCGTTTT	-0.15802	3198.51	0.1583
AAAACGCT	AGCGTTTT	-0.21776	2456.88	-1.2002
AAAACGGA	TCCGTTTT	-0.17547	2708.42	-0.6982
AAAACGGC	GCCGTTTT	-0.06241	3155.33	0.0883
AAAACGGG	CCCGTTTT	0.03371	3564.21	0.7158
AAAACGGT	ACCGTTTT	-0.03373	2647.18	-0.816
AAAACGTA	TACGTTTT	-0.02632	2628.35	-0.8528
AAAACGTC	GACGTTTT	-0.27158	2212.09	-1.7408
AAAACGTG	CACGTTTT	-0.07376	2792.39	-0.541
AAAACGTT	AACGTTTT	-0.38636	2257.72	-1.6356
AAAACTAA	TTAGTTTT	-0.16324	2305.76	-1.5272
AAAACTAC	GTAGTTTT	0.10535	3710.83	0.9235
AAAACTAG	CTAGTTTT	-0.00919	2828.62	-0.4746
AAAACTAT	ATAGTTTT	-0.09389	2373.12	-1.3789
AAAACTCA	TGAGTTTT	-0.16213	2751.26	-0.6174
AAAACTCC	GGAGTTTT	-0.03762	3767.2	1.0011
AAAACTCG	CGAGTTTT	0.02593	3127	0.0419
AAAACTCT	AGAGTTTT	-0.09106	2650.72	-0.8092
AAAACTGA	TCAGTTTT	-0.0933	2789.48	-0.5464
AAAACTGC	GCAGTTTT	-0.12248	2694.02	-0.7257
AAAACTGG	CCAGTTTT	0.03168	3109.92	0.0137
AAAACTGT	ACAGTTTT	-0.27308	2476.55	-1.1592
AAAACTTA	TAAGTTTT	-0.11806	2295.37	-1.5504
AAAACTTC	GAAGTTTT	-0.12393	2424.55	-1.2685
AAAACTTG	CAAGTTTT	-0.16593	2340.42	-1.4503
AAAACTTT	AAAGTTTT	0.03066	2902.39	-0.342
AAAAGAAA	TTTCTTTT	-0.03431	2864.94	-0.4089
AAAAGAAC	GTTCTTTT	0.0131	3240.18	0.225
AAAAGAAG	CTTCTTTT	-0.07215	2196.42	-1.7774
AAAAGAAT	ATTCTTTT	-0.23258	2808.81	-0.5108
AAAAGACA	TGTCTTTT	0.13423	2974.15	-0.2162
AAAAGACC	GGTCTTTT	-0.22017	2688.98	-0.7354
AAAAGACG	CGTCTTTT	-0.11087	2820.43	-0.4895
AAAAGACT	AGTCTTTT	-0.15445	2767.35	-0.5874
AAAAGAGA	TCTCTTTT	-0.19875	2441.38	-1.2328
AAAAGAGC	GCTCTTTT	-0.11316	2996.17	-0.1783
AAAAGAGG	CCTCTTTT	-0.11896	2612.33	-0.8843
AAAAGAGT	ACTCTTTT	0.11935	4727.78	2.1708
AAAAGATA	TATCTTTT	-0.21634	2312.34	-1.5125
AAAAGATC	GATCTTTT	-0.18656	2504.01	-1.1024
AAAAGATG	CATCTTTT	-0.30222	2310.53	-1.5165
AAAAGATT	AATCTTTT	-0.18154	2448.68	-1.2175
AAAAGCAA	TTGCTTTT	-0.26218	1829.38	-2.7191
AAAAGCAC	GTGCTTTT	0.03407	3990	1.297
AAAAGCAG	CTGCTTTT	-0.16443	2360.4	-1.4066
AAAAGCAT	ATGCTTTT	-0.2621	2210.29	-1.7449
AAAAGCCA	TGGCTTTT	-0.25195	2911.25	-0.3263
AAAAGCCC	GGGCTTTT	-0.25499	2926.81	-0.2989
AAAAGCCG	CGGCTTTT	-0.1591	2940.84	-0.2742
AAAAGCCT	AGGCTTTT	-0.33209	2175.98	-1.8255
AAAAGCGA	TCGCTTTT	-0.0631	2903.38	-0.3403
AAAAGCGC	GCGCTTTT	-0.08594	2661.96	-0.7874
AAAAGCGG	CCGCTTTT	-0.18837	2352.36	-1.4241
AAAAGCGT	ACGCTTTT	-0.05724	3207.47	0.1727
AAAAGCTA	TAGCTTTT	-0.31836	2105.95	-1.994
AAAAGCTC	GAGCTTTT	-0.29694	2238.84	-1.6789
AAAAGCTG	CAGCTTTT	-0.03598	2875.25	-0.3904
AAAAGCTT	AAGCTTTT	-0.1873	2177.58	-1.8217
AAAAGGAA	TTCCTTTT	-0.18382	2650.14	-0.8103
AAAAGGAC	GTCCTTTT	-0.14927	2279.13	-1.587
AAAAGGAG	CTCCTTTT	-0.18367	2752.53	-0.6151
AAAAGGAT	ATCCTTTT	0.05418	3524.59	0.6583
AAAAGGCA	TGCCTTTT	-0.17107	2936.09	-0.2826
AAAAGGCC	GGCCTTTT	-0.0184	3302.16	0.3226
AAAAGGCG	CGCCTTTT	-0.16909	3248.92	0.2388
AAAAGGCT	AGCCTTTT	-0.31074	2400.53	-1.3197
AAAAGGGA	TCCCTTTT	-0.06798	2864.99	-0.4088
AAAAGGGC	GCCCTTTT	-0.17051	2647.18	-0.816
AAAAGGGG	CCCCTTTT	0.08257	3690.05	0.8945
AAAAGGGT	ACCCTTTT	-0.0086	3312.55	0.3387
AAAAGGTA	TACCTTTT	-0.0079	2832.31	-0.4679
AAAAGGTC	GACCTTTT	-0.14088	2535.32	-1.0384
AAAAGGTG	CACCTTTT	0.24587	4041.2	1.3627
AAAAGGTT	AACCTTTT	-0.25507	2667.77	-0.7761
AAAAGTAA	TTACTTTT	-0.12423	3141.65	0.0659
AAAAGTAC	GTACTTTT	-0.24643	2611.84	-0.8852
AAAAGTAG	CTACTTTT	0.00336	3434.43	0.5248
AAAAGTAT	ATACTTTT	-0.12748	3310.54	0.3356
AAAAGTCA	TGACTTTT	-0.16873	2268.55	-1.611
AAAAGTCC	GGACTTTT	0.07461	2758.7	-0.6035
AAAAGTCG	CGACTTTT	-0.08686	3025.39	-0.1283
AAAAGTCT	AGACTTTT	-0.38338	2146.85	-1.8949
AAAAGTGA	TCACTTTT	-0.24796	3005.42	-0.1624
AAAAGTGC	GCACTTTT	-0.16491	3024.15	-0.1304
AAAAGTGG	CCACTTTT	-0.12349	2411.15	-1.297
AAAAGTGT	ACACTTTT	0.3347	11052.7	6.5444
AAAAGTTA	TAACTTTT	-0.02304	3035.55	-0.111
AAAAGTTC	GAACTTTT	-0.264	2365.22	-1.3961
AAAAGTTG	CAACTTTT	-0.19601	2556.3	-0.9959
AAAAGTTT	AAACTTTT	-0.11828	2039.17	-2.1599
AAAATAAA	TTTATTTT	-0.16332	2208.41	-1.7493
AAAATAAC	GTTATTTT	0.08018	3065.06	-0.0612
AAAATAAG	CTTATTTT	-0.14315	2521.63	-1.0663
AAAATAAT	ATTATTTT	-0.01225	3121.67	0.0331
AAAATACA	TGTATTTT	0.16841	3169.29	0.1111
AAAATACC	GGTATTTT	-0.01126	3351.94	0.3996
AAAATACG	CGTATTTT	-0.00956	2973.36	-0.2176
AAAATACT	AGTATTTT	-0.04761	2975.74	-0.2135
AAAATAGA	TCTATTTT	-0.07431	2804.15	-0.5194
AAAATAGC	GCTATTTT	-0.19475	2524.4	-1.0606
AAAATAGG	CCTATTTT	-0.15352	3251.87	0.2435
AAAATAGT	ACTATTTT	-0.10255	2924.5	-0.3029
AAAATATA	TATATTTT	-0.00715	3739.35	0.9629
AAAATATC	GATATTTT	-0.26792	2635.38	-0.839
AAAATATG	CATATTTT	-0.23028	2636.47	-0.8369
AAAATATT	AATATTTT	-0.12114	2838.42	-0.4568
AAAATCAA	TTGATTTT	-0.19528	2490.12	-1.131
AAAATCAC	GTGATTTT	-0.14817	2497.55	-1.1157
AAAATCAG	CTGATTTT	0.0277	2990.73	-0.1876
AAAATCAT	ATGATTTT	-0.25496	2300.64	-1.5386
AAAATCCA	TGGATTTT	0.04557	2855.04	-0.4267
AAAATCCC	GGGATTTT	-0.00604	3345.79	0.3902
AAAATCCG	CGGATTTT	0.01336	3359.54	0.4113
AAAATCCT	AGGATTTT	-0.25427	2196.79	-1.7765
AAAATCGA	TCGATTTT	-0.13233	2320.21	-1.495
AAAATCGC	GCGATTTT	-0.33698	2281.66	-1.5813
AAAATCGG	CCGATTTT	-0.15268	2698.42	-0.7173
AAAATCGT	ACGATTTT	-0.18783	2166.88	-1.8471
AAAATCTA	TAGATTTT	-0.15262	2551.53	-1.0056
AAAATCTC	GAGATTTT	-0.16188	2365.62	-1.3952
AAAATCTG	CAGATTTT	-0.00391	2889.98	-0.3641
AAAATCTT	AAGATTTT	-0.37005	2084.35	-2.0471
AAAATGAA	TTCATTTT	-0.16112	2658.16	-0.7947
AAAATGAC	GTCATTTT	-0.02597	3209.72	0.1763
AAAATGAG	CTCATTTT	-0.17944	2758.46	-0.604
AAAATGAT	ATCATTTT	-0.18346	2605.18	-0.8984
AAAATGCA	TGCATTTT	-0.1655	2889.79	-0.3644
AAAATGCC	GGCATTTT	-0.16719	2618.08	-0.873
AAAATGCG	CGCATTTT	-0.1236	2496.07	-1.1187
AAAATGCT	AGCATTTT	-0.18309	2349.89	-1.4295
AAAATGGA	TCCATTTT	-0.05647	2869.55	-0.4006
AAAATGGC	GCCATTTT	-0.26953	2374.05	-1.3769
AAAATGGG	CCCATTTT	-0.25094	2311.74	-1.5138
AAAATGGT	ACCATTTT	0.04854	3237.81	0.2212
AAAATGTA	TACATTTT	-0.23786	2686.73	-0.7397
AAAATGTC	GACATTTT	-0.30525	2132.14	-1.9304
AAAATGTG	CACATTTT	-0.10361	2850.33	-0.4352
AAAATGTT	AACATTTT	-0.14458	1896.96	-2.5323
AAAATTAA	TTAATTTT	-0.17548	2699.28	-0.7157
AAAATTAC	GTAATTTT	-0.01954	3220.35	0.1934
AAAATTAG	CTAATTTT	-0.12708	2345.06	-1.4401
AAAATTAT	ATAATTTT	-0.12383	2306.32	-1.5259
AAAATTCA	TGAATTTT	-0.12402	1946.15	-2.4004
AAAATTCC	GGAATTTT	-0.11132	2237.15	-1.6827
AAAATTCG	CGAATTTT	-0.02807	2683.02	-0.7468
AAAATTCT	AGAATTTT	-0.13476	2618.51	-0.8721
AAAATTGA	TCAATTTT	-0.17475	2248.03	-1.6578
AAAATTGC	GCAATTTT	-0.17852	2751.9	-0.6162
AAAATTGG	CCAATTTT	-0.26301	2548.74	-1.0112
AAAATTGT	ACAATTTT	0.01212	2465.81	-1.1816
AAAATTTA	TAAATTTT	-0.2912	2111.08	-1.9815
AAAATTTC	GAAATTTT	-0.19341	2481.53	-1.1488
AAAATTTG	CAAATTTT	-0.25835	2035.78	-2.1685
AAAATTTT	AAAATTTT	-0.10029	2641.74	-0.8266
AAACAAAA	TTTTGTTT	-0.14166	2431.87	-1.2529
AAACAAAC	GTTTGTTT	-0.1768	2286.44	-1.5705
AAACAAAG	CTTTGTTT	-0.11253	2432.01	-1.2526
AAACAAAT	ATTTGTTT	-0.16669	2243.53	-1.6681
AAACAACA	TGTTGTTT	0.15439	3916.33	1.201
AAACAACC	GGTTGTTT	-0.2449	2650.76	-0.8091
AAACAACG	CGTTGTTT	0.02026	2941.27	-0.2735
AAACAACT	AGTTGTTT	-0.14821	2860.49	-0.4169
AAACAAGA	TCTTGTTT	-0.02546	3042.62	-0.099
AAACAAGC	GCTTGTTT	-0.08016	2606.88	-0.895
AAACAAGG	CCTTGTTT	-0.04022	3159.22	0.0947
AAACAAGT	ACTTGTTT	-0.19988	2195.03	-1.7806
AAACAATA	TATTGTTT	-0.17881	2688.86	-0.7356
AAACAATC	GATTGTTT	-0.30626	2097.57	-2.0145
AAACAATG	CATTGTTT	-0.16177	2561.02	-0.9864
AAACAATT	AATTGTTT	-0.23975	2062.81	-2.1006
AAACACAA	TTGTGTTT	-0.12519	3395.34	0.4659
AAACACAC	GTGTGTTT	0.33706	7937.05	4.839
AAACACAG	CTGTGTTT	0.04145	3887.19	1.1626
AAACACAT	ATGTGTTT	0.10409	4014.43	1.3285
AAACACCA	TGGTGTTT	0.45765	28244.8	11.3764
AAACACCC	GGGTGTTT	0.44613	26354.6	11.0196
AAACACCG	CGGTGTTT	0.46737	30097.9	11.7036
AAACACCT	AGGTGTTT	0.42457	21217.6	9.903
AAACACGA	TCGTGTTT	0.34287	13034.8	7.3939
AAACACGC	GCGTGTTT	0.34768	11567.5	6.7788
AAACACGG	CCGTGTTT	0.34719	11067.5	6.5512
AAACACGT	ACGTGTTT	0.3197	9205.21	5.6024
AAACACTA	TAGTGTTT	0.32649	11171.1	6.5992
AAACACTC	GAGTGTTT	0.34239	11536.4	6.765
AAACACTG	CAGTGTTT	0.3589	10987	6.5137
AAACACTT	AAGTGTTT	0.28242	9558.54	5.7964
AAACAGAA	TTCTGTTT	-0.3043	2286.66	-1.57
AAACAGAC	GTCTGTTT	-0.26799	2267.56	-1.6132
AAACAGAG	CTCTGTTT	-0.13814	2950.18	-0.2579
AAACAGAT	ATCTGTTT	-0.24943	2833.3	-0.4661
AAACAGCA	TGCTGTTT	-0.24171	2556.24	-0.9961
AAACAGCC	GGCTGTTT	-0.20249	2333.35	-1.4659
AAACAGCG	CGCTGTTT	-0.10294	2653.27	-0.8042
AAACAGCT	AGCTGTTT	-0.17434	2338.6	-1.4544
AAACAGGA	TCCTGTTT	-0.02982	2707.56	-0.6999
AAACAGGC	GCCTGTTT	-0.12581	2445.88	-1.2233
AAACAGGG	CCCTGTTT	-0.0845	2853.45	-0.4296
AAACAGGT	ACCTGTTT	0.01797	3124.79	0.0382
AAACAGTA	TACTGTTT	-0.10878	2703.31	-0.708
AAACAGTC	GACTGTTT	-0.26656	2170.06	-1.8396
AAACAGTG	CACTGTTT	0.05551	3213.62	0.1826
AAACAGTT	AACTGTTT	-0.29437	2227.29	-1.7055
AAACATAA	TTATGTTT	-0.18208	3011.11	-0.1526
AAACATAC	GTATGTTT	-0.093	2830.23	-0.4717
AAACATAG	CTATGTTT	-0.28965	2352.15	-1.4246
AAACATAT	ATATGTTT	-0.27935	2524.03	-1.0614
AAACATCA	TGATGTTT	-0.03615	2897.19	-0.3513
AAACATCC	GGATGTTT	-0.03997	3328.35	0.3632
AAACATCG	CGATGTTT	-0.21711	2730.17	-0.657
AAACATCT	AGATGTTT	-0.35832	2370.29	-1.385
AAACATGA	TCATGTTT	-0.10918	2176.1	-1.8252
AAACATGC	GCATGTTT	-0.23825	2518.1	-1.0735
AAACATGG	CCATGTTT	-0.16091	2692.44	-0.7287
AAACATGT	ACATGTTT	-0.20593	2557.44	-0.9937
AAACATTA	TAATGTTT	-0.27848	2317.57	-1.5009
AAACATTC	GAATGTTT	-0.21293	2038.74	-2.1611
AAACATTG	CAATGTTT	-0.15412	2968.07	-0.2268
AAACATTT	AAATGTTT	-0.36153	2035.4	-2.1695
AAACCAAA	TTTGGTTT	-0.13496	2584.32	-0.9398
AAACCAAC	GTTGGTTT	-0.16563	2795.63	-0.535
AAACCAAG	CTTGGTTT	-0.05969	3064.73	-0.0617
AAACCAAT	ATTGGTTT	-0.03313	3557.92	0.7067
AAACCACA	TGTGGTTT	0.2144	4467.25	1.8789
AAACCACC	GGTGGTTT	-0.05844	3617.96	0.7929
AAACCACG	CGTGGTTT	-0.04013	3643.55	0.8292
AAACCACT	AGTGGTTT	-0.22396	3010.99	-0.1528
AAACCAGA	TCTGGTTT	-0.00873	3416.28	0.4975
AAACCAGC	GCTGGTTT	-0.23657	2783.82	-0.5568
AAACCAGG	CCTGGTTT	0.03056	3513.32	0.6418
AAACCAGT	ACTGGTTT	-0.19446	2872.91	-0.3946
AAACCATA	TATGGTTT	-0.00564	3461.91	0.5659
AAACCATC	GATGGTTT	0.01007	3805.32	1.053
AAACCATG	CATGGTTT	-0.08261	3497.05	0.6179
AAACCATT	AATGGTTT	-0.23229	2894.29	-0.3564
AAACCCAA	TTGGGTTT	-0.09149	3281.4	0.2901
AAACCCAC	GTGGGTTT	0.1297	4531.82	1.9528
AAACCCAG	CTGGGTTT	0.21091	4511.44	1.9296
AAACCCAT	ATGGGTTT	-0.08131	3246.36	0.2348
AAACCCCA	TGGGGTTT	0.13364	4782.28	2.2298
AAACCCCC	GGGGGTTT	0.20234	6787.22	4.033
AAACCCCG	CGGGGTTT	0.20158	5760.65	3.1884
AAACCCCT	AGGGGTTT	0.15277	5783.29	3.2086
AAACCCGA	TCGGGTTT	0.04939	3814.2	1.065
AAACCCGC	GCGGGTTT	-0.01761	3874.14	1.1453
AAACCCGG	CCGGGTTT	0.01127	4104.66	1.4429
AAACCCGT	ACGGGTTT	0.06968	3673.2	0.871
AAACCCTA	TAGGGTTT	0.18741	4644.89	2.0797
AAACCCTC	GAGGGTTT	0.00182	4369.8	1.7653
AAACCCTG	CAGGGTTT	0.01663	3987.35	1.2936
AAACCCTT	AAGGGTTT	-0.00663	3457.27	0.559
AAACCGAA	TTCGGTTT	-0.00469	2774.95	-0.5733
AAACCGAC	GTCGGTTT	0.00099	3476.22	0.5871
AAACCGAG	CTCGGTTT	-0.11417	3211.84	0.1797
AAACCGAT	ATCGGTTT	-0.05464	3128.14	0.0437
AAACCGCA	TGCGGTTT	-0.14154	3032.91	-0.1155
AAACCGCC	GGCGGTTT	0.00062	3286.85	0.2986
AAACCGCG	CGCGGTTT	-0.07144	3391.77	0.4605
AAACCGCT	AGCGGTTT	-0.09245	2903.35	-0.3403
AAACCGGA	TCCGGTTT	-0.15838	2920.08	-0.3107
AAACCGGC	GCCGGTTT	-1e-05	3654.19	0.8442
AAACCGGG	CCCGGTTT	-0.00299	3517.99	0.6486
AAACCGGT	ACCGGTTT	-0.02899	3500.86	0.6235
AAACCGTA	TACGGTTT	0.07678	3246.91	0.2357
AAACCGTC	GACGGTTT	-0.09213	2636.59	-0.8367
AAACCGTG	CACGGTTT	0.13006	3903.68	1.1844
AAACCGTT	AACGGTTT	0.01183	2800.8	-0.5255
AAACCTAA	TTAGGTTT	-0.23412	2613.29	-0.8824
AAACCTAC	GTAGGTTT	-0.00561	3647.32	0.8346
AAACCTAG	CTAGGTTT	-0.03606	3096.02	-0.0094
AAACCTAT	ATAGGTTT	-0.26382	2609.57	-0.8897
AAACCTCA	TGAGGTTT	-0.11954	2987.1	-0.1939
AAACCTCC	GGAGGTTT	0.00766	3429.98	0.5181
AAACCTCG	CGAGGTTT	-0.10929	3193.63	0.1504
AAACCTCT	AGAGGTTT	-0.01503	3095.09	-0.011
AAACCTGA	TCAGGTTT	-0.08824	3260.7	0.2575
AAACCTGC	GCAGGTTT	-0.10833	2635.12	-0.8396
AAACCTGG	CCAGGTTT	0.15349	3952.97	1.249
AAACCTGT	ACAGGTTT	-0.21682	2305.14	-1.5286
AAACCTTA	TAAGGTTT	-0.19626	2424.2	-1.2692
AAACCTTC	GAAGGTTT	0.02048	3300.03	0.3192
AAACCTTG	CAAGGTTT	-0.04138	3527.27	0.6622
AAACCTTT	AAAGGTTT	-0.14538	3022.92	-0.1325
AAACGAAA	TTTCGTTT	-0.08511	2552.19	-1.0042
AAACGAAC	GTTCGTTT	-0.06577	2641.89	-0.8263
AAACGAAG	CTTCGTTT	-0.10685	2655.41	-0.8
AAACGAAT	ATTCGTTT	-0.2502	2517.13	-1.0755
AAACGACA	TGTCGTTT	0.07975	2900.35	-0.3456
AAACGACC	GGTCGTTT	-0.163	3040.82	-0.1021
AAACGACG	CGTCGTTT	-0.06288	3568.68	0.7223
AAACGACT	AGTCGTTT	-0.05449	3063.44	-0.0639
AAACGAGA	TCTCGTTT	-0.09658	3035.73	-0.1107
AAACGAGC	GCTCGTTT	-0.09119	2614.77	-0.8795
AAACGAGG	CCTCGTTT	-0.10381	2876.69	-0.3878
AAACGAGT	ACTCGTTT	0.08236	3693.97	0.9
AAACGATA	TATCGTTT	-0.0985	2817.62	-0.4947
AAACGATC	GATCGTTT	-0.20027	2519.5	-1.0706
AAACGATG	CATCGTTT	-0.3397	2490.89	-1.1294
AAACGATT	AATCGTTT	-0.22128	2543.68	-1.0214
AAACGCAA	TTGCGTTT	-0.08824	2823.77	-0.4835
AAACGCAC	GTGCGTTT	0.11789	4492.96	1.9085
AAACGCAG	CTGCGTTT	-0.10422	2484.28	-1.1431
AAACGCAT	ATGCGTTT	-0.09935	2786.54	-0.5518
AAACGCCA	TGGCGTTT	-0.05471	3590.95	0.7543
AAACGCCC	GGGCGTTT	-0.03573	3726.36	0.945
AAACGCCG	CGGCGTTT	0.0796	3713.01	0.9265
AAACGCCT	AGGCGTTT	-0.23914	2938.91	-0.2776
AAACGCGA	TCGCGTTT	-0.04744	3198.51	0.1583
AAACGCGC	GCGCGTTT	-0.09969	3304.15	0.3257
AAACGCGG	CCGCGTTT	0.05636	3983.92	1.2892
AAACGCGT	ACGCGTTT	-0.10947	3179.9	0.1283
AAACGCTA	TAGCGTTT	-0.17046	2546.54	-1.0156
AAACGCTC	GAGCGTTT	-0.00073	3077.5	-0.0403
AAACGCTG	CAGCGTTT	-0.19932	2682.05	-0.7486
AAACGCTT	AAGCGTTT	-0.17753	3124.69	0.0381
AAACGGAA	TTCCGTTT	-0.2567	2469.9	-1.173
AAACGGAC	GTCCGTTT	-0.27781	2507.33	-1.0956
AAACGGAG	CTCCGTTT	-0.16576	2742.92	-0.6331
AAACGGAT	ATCCGTTT	0.05557	3566.11	0.7186
AAACGGCA	TGCCGTTT	0.09643	3598.83	0.7656
AAACGGCC	GGCCGTTT	-0.15589	2466.02	-1.1811
AAACGGCG	CGCCGTTT	-0.10325	2898.36	-0.3492
AAACGGCT	AGCCGTTT	-0.18234	2411.41	-1.2964
AAACGGGA	TCCCGTTT	0.0724	3156.02	0.0894
AAACGGGC	GCCCGTTT	-0.00081	3227.04	0.2041
AAACGGGG	CCCCGTTT	0.02146	3558.85	0.7081
AAACGGGT	ACCCGTTT	0.15431	4746.84	2.1915
AAACGGTA	TACCGTTT	-0.1396	2738.96	-0.6405
AAACGGTC	GACCGTTT	-0.27311	2467.67	-1.1777
AAACGGTG	CACCGTTT	0.31628	6160.54	3.5341
AAACGGTT	AACCGTTT	-0.22874	2537.27	-1.0344
AAACGTAA	TTACGTTT	-0.11185	2479.02	-1.154
AAACGTAC	GTACGTTT	-0.05873	3027.46	-0.1247
AAACGTAG	CTACGTTT	0.11865	3243.43	0.2301
AAACGTAT	ATACGTTT	-0.24427	2835.13	-0.4628
AAACGTCA	TGACGTTT	-0.30523	2146.74	-1.8952
AAACGTCC	GGACGTTT	-0.15012	2325.88	-1.4824
AAACGTCG	CGACGTTT	-0.17057	2896.94	-0.3517
AAACGTCT	AGACGTTT	-0.07558	2428.12	-1.2609
AAACGTGA	TCACGTTT	-0.17914	2491.42	-1.1283
AAACGTGC	GCACGTTT	-0.224	3104.49	0.0047
AAACGTGG	CCACGTTT	-0.269	2496.9	-1.117
AAACGTGT	ACACGTTT	0.34125	11536.9	6.7652
AAACGTTA	TAACGTTT	-0.07651	2685.93	-0.7412
AAACGTTC	GAACGTTT	-0.35289	2111.48	-1.9805
AAACGTTG	CAACGTTT	-0.27248	2610.49	-0.8879
AAACGTTT	AAACGTTT	-0.19251	1820.32	-2.7446
AAACTAAA	TTTAGTTT	-0.17765	2616.73	-0.8756
AAACTAAC	GTTAGTTT	-0.08282	3004.13	-0.1646
AAACTAAG	CTTAGTTT	-0.09312	2896.22	-0.353
AAACTAAT	ATTAGTTT	-0.24451	2716.3	-0.6833
AAACTACA	TGTAGTTT	0.1619	4172.7	1.5276
AAACTACC	GGTAGTTT	0.00114	3259.28	0.2552
AAACTACG	CGTAGTTT	-0.04061	3196.58	0.1552
AAACTACT	AGTAGTTT	0.02158	3414.12	0.4943
AAACTAGA	TCTAGTTT	0.15968	3220.26	0.1932
AAACTAGC	GCTAGTTT	-0.08462	2911.82	-0.3253
AAACTAGG	CCTAGTTT	-0.06592	3082.7	-0.0316
AAACTAGT	ACTAGTTT	-0.11341	3311	0.3363
AAACTATA	TATAGTTT	-0.06039	2812.1	-0.5048
AAACTATC	GATAGTTT	-0.21478	2639.35	-0.8313
AAACTATG	CATAGTTT	-0.09429	2802.06	-0.5232
AAACTATT	AATAGTTT	-0.13693	2111.49	-1.9805
AAACTCAA	TTGAGTTT	-0.00754	2698.22	-0.7177
AAACTCAC	GTGAGTTT	-0.06727	3011.3	-0.1523
AAACTCAG	CTGAGTTT	-0.13287	2947.48	-0.2626
AAACTCAT	ATGAGTTT	-0.14499	3127.21	0.0422
AAACTCCA	TGGAGTTT	-0.01326	3733.96	0.9555
AAACTCCC	GGGAGTTT	-0.07452	3679.37	0.8796
AAACTCCG	CGGAGTTT	-0.10335	3780.48	1.0192
AAACTCCT	AGGAGTTT	0.0408	3438.39	0.5308
AAACTCGA	TCGAGTTT	-0.07859	2968.32	-0.2263
AAACTCGC	GCGAGTTT	-0.09334	3051.72	-0.0836
AAACTCGG	CCGAGTTT	0.11401	3983.57	1.2887
AAACTCGT	ACGAGTTT	-0.28516	2738.68	-0.641
AAACTCTA	TAGAGTTT	-0.13026	2970.38	-0.2228
AAACTCTC	GAGAGTTT	-0.02707	3365.25	0.42
AAACTCTG	CAGAGTTT	-0.20531	2840.66	-0.4527
AAACTCTT	AAGAGTTT	-0.16048	2816.75	-0.4963
AAACTGAA	TTCAGTTT	-0.17253	2496.11	-1.1187
AAACTGAC	GTCAGTTT	0.0136	2542.77	-1.0233
AAACTGAG	CTCAGTTT	0.01051	3095.87	-0.0097
AAACTGAT	ATCAGTTT	0.00106	2897.96	-0.3499
AAACTGCA	TGCAGTTT	-0.1392	2771.39	-0.5799
AAACTGCC	GGCAGTTT	-0.14757	2495.3	-1.1203
AAACTGCG	CGCAGTTT	-0.13694	2628.61	-0.8523
AAACTGCT	AGCAGTTT	-0.17261	2351.4	-1.4262
AAACTGGA	TCCAGTTT	-0.05506	3184.2	0.1352
AAACTGGC	GCCAGTTT	0.128	3288.94	0.3019
AAACTGGG	CCCAGTTT	-0.1543	2668.8	-0.7741
AAACTGGT	ACCAGTTT	0.16823	3652.24	0.8415
AAACTGTA	TACAGTTT	-0.10365	3007.76	-0.1584
AAACTGTC	GACAGTTT	-0.20041	2394.49	-1.3327
AAACTGTG	CACAGTTT	-0.11803	2846.28	-0.4426
AAACTGTT	AACAGTTT	-0.26147	2396.29	-1.3288
AAACTTAA	TTAAGTTT	-0.21586	2617.32	-0.8744
AAACTTAC	GTAAGTTT	-0.02808	2568.02	-0.9724
AAACTTAG	CTAAGTTT	-0.12444	2498.48	-1.1138
AAACTTAT	ATAAGTTT	-0.07175	2851.21	-0.4337
AAACTTCA	TGAAGTTT	-0.11489	2316.02	-1.5043
AAACTTCC	GGAAGTTT	-0.21594	2465.62	-1.182
AAACTTCG	CGAAGTTT	-0.23107	2345.66	-1.4388
AAACTTCT	AGAAGTTT	-0.21492	2138.69	-1.9146
AAACTTGA	TCAAGTTT	-0.25395	2790.9	-0.5438
AAACTTGC	GCAAGTTT	-0.12331	2888.34	-0.367
AAACTTGG	CCAAGTTT	-0.09028	2526.52	-1.0563
AAACTTGT	ACAAGTTT	-0.2807	2687.67	-0.7379
AAACTTTA	TAAAGTTT	-0.14136	2385.1	-1.3529
AAACTTTC	GAAAGTTT	-0.31606	2184.4	-1.8056
AAACTTTG	CAAAGTTT	-0.02949	3079.09	-0.0376
AAAGAAAA	TTTTCTTT	-0.00256	2367.53	-1.391
AAAGAAAC	GTTTCTTT	-0.04372	2970.61	-0.2224
AAAGAAAG	CTTTCTTT	-0.26743	2342.04	-1.4468
AAAGAAAT	ATTTCTTT	-0.23257	2196.42	-1.7774
AAAGAACA	TGTTCTTT	0.16769	3730.09	0.9501
AAAGAACC	GGTTCTTT	0.03597	3240.18	0.225
AAAGAACG	CGTTCTTT	-0.05904	3401.33	0.475
AAAGAACT	AGTTCTTT	-0.22589	2322.16	-1.4907
AAAGAAGA	TCTTCTTT	-0.08255	2616.23	-0.8766
AAAGAAGC	GCTTCTTT	-0.15533	2179.49	-1.8172
AAAGAAGG	CCTTCTTT	-0.00997	3123.05	0.0354
AAAGAAGT	ACTTCTTT	-0.11977	2705.69	-0.7034
AAAGAATA	TATTCTTT	-0.05307	2917.79	-0.3148
AAAGAATC	GATTCTTT	-0.06726	3290.85	0.3049
AAAGAATG	CATTCTTT	-0.18115	2876.76	-0.3877
AAAGAATT	AATTCTTT	-0.26469	2058.9	-2.1104
AAAGACAA	TTGTCTTT	-0.24388	2764.62	-0.5925
AAAGACAC	GTGTCTTT	0.43376	15457.2	8.2717
AAAGACAG	CTGTCTTT	0.10573	3043.87	-0.0969
AAAGACAT	ATGTCTTT	-0.37757	2006.89	-2.2421
AAAGACCA	TGGTCTTT	-0.23501	2547.46	-1.0138
AAAGACCC	GGGTCTTT	0.09538	4362.5	1.7567
AAAGACCG	CGGTCTTT	-0.24401	2759.51	-0.602
AAAGACCT	AGGTCTTT	-0.4423	2445.51	-1.2241
AAAGACGA	TCGTCTTT	-0.19703	2505.19	-1.1
AAAGACGC	GCGTCTTT	-0.11937	3125.99	0.0402
AAAGACGG	CCGTCTTT	-0.05995	3015.81	-0.1446
AAAGACGT	ACGTCTTT	-0.29	2345.44	-1.4393
AAAGACTA	TAGTCTTT	-0.18826	2945.33	-0.2664
AAAGACTC	GAGTCTTT	-0.11191	3055.43	-0.0774
AAAGACTG	CAGTCTTT	-0.14334	2385.57	-1.3519
AAAGACTT	AAGTCTTT	-0.31725	1887.68	-2.5575
AAAGAGAA	TTCTCTTT	-0.22737	2412.29	-1.2946
AAAGAGAC	GTCTCTTT	-0.06247	3145.63	0.0725
AAAGAGAG	CTCTCTTT	-0.10639	2580.33	-0.9478
AAAGAGAT	ATCTCTTT	-0.24725	2061.1	-2.1049
AAAGAGCA	TGCTCTTT	-0.13849	2599.39	-0.9099
AAAGAGCC	GGCTCTTT	-0.13073	2700.87	-0.7126
AAAGAGCG	CGCTCTTT	-0.27071	2691.46	-0.7306
AAAGAGCT	AGCTCTTT	-0.19697	2496.75	-1.1173
AAAGAGGA	TCCTCTTT	0.02718	2936.43	-0.282
AAAGAGGC	GCCTCTTT	-0.20989	2542.8	-1.0232
AAAGAGGG	CCCTCTTT	0.06445	3746.08	0.9722
AAAGAGGT	ACCTCTTT	0.1319	3649.02	0.837
AAAGAGTA	TACTCTTT	0.05326	4501.26	1.918
AAAGAGTC	GACTCTTT	-0.07893	3053.63	-0.0804
AAAGAGTG	CACTCTTT	0.19995	4177.34	1.5333
AAAGAGTT	AACTCTTT	0.03161	3375.34	0.4354
AAAGATAA	TTATCTTT	-0.16123	3026.48	-0.1264
AAAGATAC	GTATCTTT	0.13238	3712.45	0.9257
AAAGATAG	CTATCTTT	-0.19548	2175.74	-1.8261
AAAGATAT	ATATCTTT	-0.1283	2894.91	-0.3553
AAAGATCA	TGATCTTT	-0.17262	2579.79	-0.9488
AAAGATCC	GGATCTTT	-0.13165	3475.4	0.5859
AAAGATCG	CGATCTTT	-0.10007	2392.74	-1.3365
AAAGATCT	AGATCTTT	-0.27749	2100.47	-2.0074
AAAGATGA	TCATCTTT	0.02881	3246.58	0.2351
AAAGATGC	GCATCTTT	-0.17443	2689.23	-0.7349
AAAGATGG	CCATCTTT	-0.12287	2339.51	-1.4523
AAAGATGT	ACATCTTT	-0.24547	2405.74	-1.3086
AAAGATTA	TAATCTTT	-0.16761	2842.38	-0.4496
AAAGATTC	GAATCTTT	-0.08625	3047.93	-0.09
AAAGATTG	CAATCTTT	-0.09654	2594.56	-0.9194
AAAGATTT	AAATCTTT	-0.35672	2348.74	-1.4321
AAAGCAAA	TTTGCTTT	-0.27852	2156.26	-1.8724
AAAGCAAC	GTTGCTTT	-0.09233	2619.86	-0.8694
AAAGCAAG	CTTGCTTT	-0.26742	2599.5	-0.9096
AAAGCAAT	ATTGCTTT	0.14891	3240.09	0.2248
AAAGCACA	TGTGCTTT	-0.08021	2837.26	-0.4589
AAAGCACC	GGTGCTTT	0.1061	4741.48	2.1857
AAAGCACG	CGTGCTTT	-0.0132	3509.17	0.6357
AAAGCACT	AGTGCTTT	0.08086	3936.3	1.2273
AAAGCAGA	TCTGCTTT	-0.28665	2271.92	-1.6033
AAAGCAGC	GCTGCTTT	-0.22647	2408.43	-1.3028
AAAGCAGG	CCTGCTTT	-0.04875	2998.16	-0.1748
AAAGCAGT	ACTGCTTT	0.01016	2990.37	-0.1882
AAAGCATA	TATGCTTT	-0.2298	2240.52	-1.675
AAAGCATC	GATGCTTT	-0.25548	2457.31	-1.1993
AAAGCATG	CATGCTTT	-0.11202	2157.66	-1.8691
AAAGCATT	AATGCTTT	-0.05533	2476.54	-1.1592
AAAGCCAA	TTGGCTTT	-0.16391	2704.48	-0.7057
AAAGCCAC	GTGGCTTT	-0.33705	2618.22	-0.8727
AAAGCCAG	CTGGCTTT	-0.00628	3457.22	0.5589
AAAGCCAT	ATGGCTTT	-0.26754	2636.17	-0.8375
AAAGCCCA	TGGGCTTT	-0.15759	3070.77	-0.0516
AAAGCCCC	GGGGCTTT	-0.19925	2898.34	-0.3492
AAAGCCCG	CGGGCTTT	-0.21872	2714.91	-0.6859
AAAGCCCT	AGGGCTTT	-0.24311	2474.09	-1.1643
AAAGCCGA	TCGGCTTT	-9e-05	3246.91	0.2357
AAAGCCGC	GCGGCTTT	-0.27247	2493.06	-1.125
AAAGCCGG	CCGGCTTT	-0.15894	2858.69	-0.4201
AAAGCCGT	ACGGCTTT	-0.11204	3127.17	0.0421
AAAGCCTA	TAGGCTTT	-0.17187	2371.93	-1.3815
AAAGCCTC	GAGGCTTT	-0.3017	2332	-1.4689
AAAGCCTG	CAGGCTTT	-0.25672	2430.01	-1.2569
AAAGCCTT	AAGGCTTT	-0.28405	2115.16	-1.9715
AAAGCGAA	TTCGCTTT	-0.15255	2712.94	-0.6897
AAAGCGAC	GTCGCTTT	0.04054	3657.12	0.8484
AAAGCGAG	CTCGCTTT	0.06011	2827.08	-0.4774
AAAGCGAT	ATCGCTTT	-0.25458	2652.4	-0.8059
AAAGCGCA	TGCGCTTT	0.02522	3224.05	0.1993
AAAGCGCC	GGCGCTTT	-0.13771	2567.35	-0.9737
AAAGCGCG	CGCGCTTT	0.06362	3439.23	0.532
AAAGCGCT	AGCGCTTT	-0.37673	2198.77	-1.7719
AAAGCGGA	TCCGCTTT	0.0284	3497.07	0.6179
AAAGCGGC	GCCGCTTT	-0.2287	2496.76	-1.1173
AAAGCGGG	CCCGCTTT	-0.00988	2780.35	-0.5633
AAAGCGGT	ACCGCTTT	-0.04666	2436.9	-1.2423
AAAGCGTA	TACGCTTT	-0.14117	3230.4	0.2094
AAAGCGTC	GACGCTTT	-0.03964	2793.42	-0.5391
AAAGCGTG	CACGCTTT	0.13128	4663.68	2.1005
AAAGCGTT	AACGCTTT	-0.20145	2607.49	-0.8938
AAAGCTAA	TTAGCTTT	-0.14205	2509.41	-1.0913
AAAGCTAC	GTAGCTTT	-0.00995	2998.26	-0.1747
AAAGCTAG	CTAGCTTT	-0.1715	2130.86	-1.9334
AAAGCTAT	ATAGCTTT	-0.27347	1984.79	-2.2992
AAAGCTCA	TGAGCTTT	-0.24803	2335.2	-1.4618
AAAGCTCC	GGAGCTTT	0.01337	3504.79	0.6293
AAAGCTCG	CGAGCTTT	-0.30056	2126.12	-1.9449
AAAGCTCT	AGAGCTTT	-0.0363	2298.94	-1.5424
AAAGCTGA	TCAGCTTT	-0.04512	2829.74	-0.4726
AAAGCTGC	GCAGCTTT	-0.10454	2470.13	-1.1726
AAAGCTGG	CCAGCTTT	-0.21095	2901.7	-0.3432
AAAGCTGT	ACAGCTTT	-0.15326	2493.13	-1.1248
AAAGCTTA	TAAGCTTT	-0.05297	3217.91	0.1895
AAAGCTTC	GAAGCTTT	-0.31026	2402.74	-1.315
AAAGCTTG	CAAGCTTT	-0.21773	2047.11	-2.1399
AAAGCTTT	AAAGCTTT	-0.1825	1866.88	-2.6146
AAAGGAAA	TTTCCTTT	-0.10411	2389.96	-1.3425
AAAGGAAC	GTTCCTTT	-0.02359	2503.04	-1.1044
AAAGGAAG	CTTCCTTT	-0.1963	2833.71	-0.4654
AAAGGAAT	ATTCCTTT	-0.23398	2678.67	-0.7551
AAAGGACA	TGTCCTTT	0.16305	2917.64	-0.315
AAAGGACC	GGTCCTTT	-0.13389	2883.41	-0.3758
AAAGGACG	CGTCCTTT	-0.01749	2855.59	-0.4257
AAAGGACT	AGTCCTTT	-0.29244	2300.07	-1.5399
AAAGGAGA	TCTCCTTT	-0.16339	2575.57	-0.9573
AAAGGAGC	GCTCCTTT	-0.15925	2331.95	-1.469
AAAGGAGG	CCTCCTTT	-0.20087	2558.16	-0.9922
AAAGGAGT	ACTCCTTT	0.20471	5465.93	2.918
AAAGGATA	TATCCTTT	0.15582	4174.39	1.5297
AAAGGATC	GATCCTTT	0.06016	4095.13	1.431
AAAGGATG	CATCCTTT	-0.10123	2557.88	-0.9928
AAAGGATT	AATCCTTT	-0.11293	3509.97	0.6369
AAAGGCAA	TTGCCTTT	-0.17221	2069.12	-2.0849
AAAGGCAC	GTGCCTTT	-0.12895	3109.5	0.013
AAAGGCAG	CTGCCTTT	-0.08135	3241.4	0.2269
AAAGGCAT	ATGCCTTT	-0.22263	2469.07	-1.1748
AAAGGCCA	TGGCCTTT	0.13918	4209.62	1.573
AAAGGCCC	GGGCCTTT	-0.27872	2673.5	-0.7651
AAAGGCCG	CGGCCTTT	-0.12426	2490.84	-1.1295
AAAGGCCT	AGGCCTTT	-0.1311	2394.87	-1.3319
AAAGGCGA	TCGCCTTT	-0.09275	2740.52	-0.6376
AAAGGCGC	GCGCCTTT	-0.0824	3122.77	0.0349
AAAGGCGG	CCGCCTTT	0.06733	3314.28	0.3414
AAAGGCGT	ACGCCTTT	-0.08609	3355.1	0.4045
AAAGGCTA	TAGCCTTT	-0.26206	2703.22	-0.7081
AAAGGCTC	GAGCCTTT	-0.28065	2633.35	-0.843
AAAGGCTG	CAGCCTTT	0.02405	2996.84	-0.1771
AAAGGCTT	AAGCCTTT	-0.36855	2279.15	-1.587
AAAGGGAA	TTCCCTTT	-0.11988	2823.69	-0.4836
AAAGGGAC	GTCCCTTT	-0.13054	2855.57	-0.4258
AAAGGGAG	CTCCCTTT	0.17353	5094.35	2.5554
AAAGGGAT	ATCCCTTT	0.03615	3801.61	1.0479
AAAGGGCA	TGCCCTTT	-0.16228	3286.08	0.2974
AAAGGGCC	GGCCCTTT	-0.09137	2621.69	-0.8659
AAAGGGCG	CGCCCTTT	-0.05858	3197.52	0.1567
AAAGGGCT	AGCCCTTT	-0.21118	3159.54	0.0952
AAAGGGGA	TCCCCTTT	-0.03906	3346.81	0.3917
AAAGGGGC	GCCCCTTT	-0.09106	2879	-0.3837
AAAGGGGG	CCCCCTTT	0.24972	4651.27	2.0868
AAAGGGGT	ACCCCTTT	0.18321	5763.96	3.1914
AAAGGGTA	TACCCTTT	0.09152	4288.03	1.668
AAAGGGTC	GACCCTTT	0.149	4650.52	2.086
AAAGGGTG	CACCCTTT	0.31907	6476.22	3.7915
AAAGGGTT	AACCCTTT	-0.10989	3457.27	0.559
AAAGGTAA	TTACCTTT	-0.08958	2791.4	-0.5428
AAAGGTAC	GTACCTTT	-0.01955	3187.03	0.1398
AAAGGTAG	CTACCTTT	-0.10704	3100.16	-0.0025
AAAGGTAT	ATACCTTT	0.18768	4607.69	2.0383
AAAGGTCA	TGACCTTT	-0.088	2634.21	-0.8413
AAAGGTCC	GGACCTTT	-0.00607	2724.38	-0.668
AAAGGTCG	CGACCTTT	-0.09254	2792.32	-0.5411
AAAGGTCT	AGACCTTT	-0.18364	2153.25	-1.8796
AAAGGTGA	TCACCTTT	-0.0465	2693.6	-0.7265
AAAGGTGC	GCACCTTT	0.10178	3938.57	1.2302
AAAGGTGG	CCACCTTT	-0.12503	3092.74	-0.0149
AAAGGTGT	ACACCTTT	0.4613	24721	10.6901
AAAGGTTA	TAACCTTT	0.01655	2874.82	-0.3912
AAAGGTTC	GAACCTTT	-0.14894	3086.08	-0.026
AAAGGTTG	CAACCTTT	-0.18195	2905.96	-0.3357
AAAGTAAA	TTTACTTT	-0.08213	2742.16	-0.6345
AAAGTAAC	GTTACTTT	-0.16577	2606.2	-0.8964
AAAGTAAG	CTTACTTT	-0.19664	2461.21	-1.1912
AAAGTAAT	ATTACTTT	-0.10706	3130	0.0468
AAAGTACA	TGTACTTT	0.04242	3195.86	0.154
AAAGTACC	GGTACTTT	-0.00463	3184.64	0.1359
AAAGTACG	CGTACTTT	-0.15176	2884.51	-0.3738
AAAGTACT	AGTACTTT	0.05835	3555.27	0.7029
AAAGTAGA	TCTACTTT	-0.17356	3051.98	-0.0832
AAAGTAGC	GCTACTTT	-0.2349	2838.85	-0.456
AAAGTAGG	CCTACTTT	-0.12998	2994.89	-0.1805
AAAGTAGT	ACTACTTT	-0.01916	3574.45	0.7306
AAAGTATA	TATACTTT	-0.12692	2555.66	-0.9972
AAAGTATC	GATACTTT	0.10085	4697.61	2.1378
AAAGTATG	CATACTTT	-0.10141	2916.06	-0.3178
AAAGTATT	AATACTTT	-0.23881	2956.6	-0.2467
AAAGTCAA	TTGACTTT	-0.13442	2665.78	-0.78
AAAGTCAC	GTGACTTT	-0.19681	2436.75	-1.2426
AAAGTCAG	CTGACTTT	-0.16899	2497.98	-1.1148
AAAGTCAT	ATGACTTT	-0.23566	2281.16	-1.5824
AAAGTCCA	TGGACTTT	-0.07543	2895.73	-0.3539
AAAGTCCC	GGGACTTT	-0.1764	2679.35	-0.7538
AAAGTCCG	CGGACTTT	-0.00828	2966.2	-0.23
AAAGTCCT	AGGACTTT	-0.27874	2379.03	-1.3661
AAAGTCGA	TCGACTTT	-0.02748	2709.19	-0.6968
AAAGTCGC	GCGACTTT	-0.12413	2853.33	-0.4298
AAAGTCGG	CCGACTTT	-0.17266	2884.25	-0.3743
AAAGTCGT	ACGACTTT	-0.08968	2656.15	-0.7986
AAAGTCTA	TAGACTTT	-0.30403	2171.57	-1.836
AAAGTCTC	GAGACTTT	-0.18584	2049.22	-2.1346
AAAGTCTG	CAGACTTT	-0.38737	2081.43	-2.0543
AAAGTCTT	AAGACTTT	-0.29833	2466.6	-1.1799
AAAGTGAA	TTCACTTT	-0.15134	2319	-1.4977
AAAGTGAC	GTCACTTT	0.02387	2877.46	-0.3864
AAAGTGAG	CTCACTTT	-0.20478	2881.14	-0.3799
AAAGTGAT	ATCACTTT	-0.02322	3188.29	0.1418
AAAGTGCA	TGCACTTT	-0.13537	3354.23	0.4031
AAAGTGCC	GGCACTTT	-0.06606	2731.53	-0.6545
AAAGTGCG	CGCACTTT	-0.08715	3162.62	0.1002
AAAGTGCT	AGCACTTT	-0.09315	3079.64	-0.0367
AAAGTGGA	TCCACTTT	-0.1734	2884.26	-0.3743
AAAGTGGC	GCCACTTT	-0.27676	2828.89	-0.4741
AAAGTGGG	CCCACTTT	0.04691	3487.7	0.6041
AAAGTGGT	ACCACTTT	0.00549	3201.13	0.1625
AAAGTGTA	TACACTTT	0.39205	17898.1	9.0268
AAAGTGTC	GACACTTT	0.37615	16119.6	8.4878
AAAGTGTG	CACACTTT	0.19569	6399.31	3.7299
AAAGTGTT	AACACTTT	0.32533	11824	6.8918
AAAGTTAA	TTAACTTT	-0.24406	2555	-0.9986
AAAGTTAC	GTAACTTT	-0.00117	3327.3	0.3616
AAAGTTAG	CTAACTTT	0.04216	2852.41	-0.4315
AAAGTTAT	ATAACTTT	-0.07081	2604.47	-0.8998
AAAGTTCA	TGAACTTT	-0.22246	2411.2	-1.2969
AAAGTTCC	GGAACTTT	-0.34791	2455.62	-1.2029
AAAGTTCG	CGAACTTT	-0.06506	3380.22	0.4429
AAAGTTCT	AGAACTTT	-0.16928	2230.83	-1.6973
AAAGTTGA	TCAACTTT	-0.22184	2239.42	-1.6775
AAAGTTGC	GCAACTTT	-0.26602	2585.81	-0.9368
AAAGTTGG	CCAACTTT	-0.16116	2399.72	-1.3215
AAAGTTGT	ACAACTTT	-0.24494	2411.28	-1.2967
AAAGTTTA	TAAACTTT	-0.10748	2424.56	-1.2684
AAAGTTTC	GAAACTTT	-0.13928	2550.95	-1.0067
AAAGTTTG	CAAACTTT	-0.2765	1940.27	-2.416
AAATAAAA	TTTTATTT	-0.07726	2793.06	-0.5398
AAATAAAC	GTTTATTT	-0.20481	2470.32	-1.1722
AAATAAAG	CTTTATTT	-0.14109	2798.36	-0.53
AAATAAAT	ATTTATTT	-0.21715	2261.26	-1.6275
AAATAACA	TGTTATTT	0.1519	3881.94	1.1556
AAATAACC	GGTTATTT	-0.16612	2886.33	-0.3706
AAATAACG	CGTTATTT	-0.01409	2785.25	-0.5542
AAATAACT	AGTTATTT	0.07782	3494.01	0.6134
AAATAAGA	TCTTATTT	-0.14778	2898	-0.3498
AAATAAGC	GCTTATTT	-0.24288	2413.62	-1.2917
AAATAAGG	CCTTATTT	-0.12555	2641.64	-0.8268
AAATAAGT	ACTTATTT	-0.12064	2706.62	-0.7017
AAATAATA	TATTATTT	-0.15264	2632.78	-0.8441
AAATAATC	GATTATTT	-0.18535	2538.72	-1.0315
AAATAATG	CATTATTT	-0.06589	2955.78	-0.2481
AAATAATT	AATTATTT	-0.02873	3037.55	-0.1076
AAATACAA	TTGTATTT	-0.15338	2746.73	-0.6259
AAATACAC	GTGTATTT	0.43202	17980.1	9.0504
AAATACAG	CTGTATTT	-0.28972	2442.36	-1.2308
AAATACAT	ATGTATTT	-0.21634	2283.76	-1.5765
AAATACCA	TGGTATTT	-0.2136	2931.42	-0.2908
AAATACCC	GGGTATTT	0.08173	4946.25	2.4035
AAATACCG	CGGTATTT	-0.09103	3013.4	-0.1487
AAATACCT	AGGTATTT	-0.02087	3119.97	0.0303
AAATACGA	TCGTATTT	-0.00045	3050.56	-0.0856
AAATACGC	GCGTATTT	-0.10346	3230.09	0.2089
AAATACGG	CCGTATTT	-0.09851	3045.02	-0.095
AAATACGT	ACGTATTT	-0.25081	2175.31	-1.8271
AAATACTA	TAGTATTT	-0.08285	3240.19	0.225
AAATACTC	GAGTATTT	0.02275	3910.18	1.193
AAATACTG	CAGTATTT	-0.19695	2424.63	-1.2683
AAATACTT	AAGTATTT	-0.23749	2509	-1.0921
AAATAGAA	TTCTATTT	-0.2518	2501.48	-1.1076
AAATAGAC	GTCTATTT	0.02641	3177.77	0.1248
AAATAGAG	CTCTATTT	-0.21539	2444.16	-1.227
AAATAGAT	ATCTATTT	-0.1558	3252.56	0.2446
AAATAGCA	TGCTATTT	-0.04733	2684.69	-0.7436
AAATAGCC	GGCTATTT	-0.13943	2831.92	-0.4686
AAATAGCG	CGCTATTT	-0.11442	2669.37	-0.773
AAATAGCT	AGCTATTT	-0.32906	2451.08	-1.2124
AAATAGGA	TCCTATTT	-0.1219	2674.21	-0.7637
AAATAGGC	GCCTATTT	-0.08594	2660.86	-0.7895
AAATAGGG	CCCTATTT	-0.0212	3313.59	0.3404
AAATAGGT	ACCTATTT	0.03376	3743.13	0.9681
AAATAGTA	TACTATTT	-0.07583	2774.9	-0.5734
AAATAGTC	GACTATTT	-0.1804	2609.01	-0.8908
AAATAGTG	CACTATTT	0.14275	3977.26	1.2806
AAATAGTT	AACTATTT	-0.23273	2438.11	-1.2397
AAATATAA	TTATATTT	-0.0079	3158.95	0.0942
AAATATAC	GTATATTT	-0.05679	3380.63	0.4435
AAATATAG	CTATATTT	-0.09223	3115.04	0.0221
AAATATAT	ATATATTT	0.03675	3536.05	0.675
AAATATCA	TGATATTT	-0.1403	3120.42	0.031
AAATATCC	GGATATTT	-0.0177	3409.57	0.4874
AAATATCG	CGATATTT	-0.2832	2488.28	-1.1348
AAATATCT	AGATATTT	-0.02618	3322.6	0.3543
AAATATGA	TCATATTT	-0.01831	2753.18	-0.6138
AAATATGC	GCATATTT	-0.16978	2589.75	-0.929
AAATATGG	CCATATTT	-0.10259	3124	0.0369
AAATATGT	ACATATTT	-0.09017	2409.04	-1.3015
AAATATTA	TAATATTT	0.17498	3632.54	0.8136
AAATATTC	GAATATTT	-0.08366	3109.71	0.0133
AAATATTG	CAATATTT	-0.2543	2420.1	-1.2779
AAATATTT	AAATATTT	-0.32984	1840.8	-2.687
AAATCAAA	TTTGATTT	-0.08383	2357.98	-1.4119
AAATCAAC	GTTGATTT	-0.17834	2892.69	-0.3593
AAATCAAG	CTTGATTT	-0.14923	2490.12	-1.131
AAATCAAT	ATTGATTT	-0.30197	2237.84	-1.6812
AAATCACA	TGTGATTT	-0.02352	2930.6	-0.2922
AAATCACC	GGTGATTT	-0.11035	2754.34	-0.6117
AAATCACG	CGTGATTT	-0.11203	2794.3	-0.5375
AAATCACT	AGTGATTT	-0.24701	2531.74	-1.0457
AAATCAGA	TCTGATTT	-0.01	2673.31	-0.7655
AAATCAGC	GCTGATTT	-0.22629	2767.96	-0.5863
AAATCAGG	CCTGATTT	-0.0919	2613.82	-0.8813
AAATCAGT	ACTGATTT	-0.03075	2939.4	-0.2768
AAATCATA	TATGATTT	-0.19295	2560.86	-0.9868
AAATCATC	GATGATTT	-0.34761	2236.27	-1.6848
AAATCATG	CATGATTT	-0.04977	3155.19	0.0881
AAATCATT	AATGATTT	-0.25311	2157.28	-1.87
AAATCCAA	TTGGATTT	-0.09838	2603.81	-0.9011
AAATCCAC	GTGGATTT	-0.0229	2839.41	-0.455
AAATCCAG	CTGGATTT	-0.17286	2650.33	-0.8099
AAATCCAT	ATGGATTT	-0.20969	2583.62	-0.9412
AAATCCCA	TGGGATTT	-0.20703	2987.06	-0.1939
AAATCCCC	GGGGATTT	0.10075	3792.1	1.035
AAATCCCG	CGGGATTT	-0.05733	3091.47	-0.017
AAATCCCT	AGGGATTT	-0.15238	3079.52	-0.0369
AAATCCGA	TCGGATTT	-0.21822	2892.29	-0.36
AAATCCGC	GCGGATTT	0.00525	3289.94	0.3035
AAATCCGG	CCGGATTT	0.00218	3524.71	0.6585
AAATCCGT	ACGGATTT	-0.1086	3244.52	0.2319
AAATCCTA	TAGGATTT	0.07778	3186.55	0.139
AAATCCTC	GAGGATTT	-0.05892	3302.19	0.3226
AAATCCTG	CAGGATTT	-0.25827	2222.07	-1.7176
AAATCCTT	AAGGATTT	-0.16658	2562.98	-0.9825
AAATCGAA	TTCGATTT	-0.28397	2173.43	-1.8316
AAATCGAC	GTCGATTT	-0.17528	2598.32	-0.912
AAATCGAG	CTCGATTT	-0.03668	2604.94	-0.8989
AAATCGAT	ATCGATTT	-0.24277	2336.77	-1.4584
AAATCGCA	TGCGATTT	-0.20915	2822.48	-0.4858
AAATCGCC	GGCGATTT	-0.25629	2281.66	-1.5813
AAATCGCG	CGCGATTT	-0.19122	2884.6	-0.3737
AAATCGCT	AGCGATTT	-0.26159	2006.82	-2.2423
AAATCGGA	TCCGATTT	-0.18804	2600.5	-0.9077
AAATCGGC	GCCGATTT	-0.20691	2526.34	-1.0567
AAATCGGG	CCCGATTT	-0.08946	3171.05	0.1139
AAATCGGT	ACCGATTT	0.02993	3249.8	0.2402
AAATCGTA	TACGATTT	-0.15534	2611.97	-0.885
AAATCGTC	GACGATTT	-0.28975	1973.88	-2.3276
AAATCGTG	CACGATTT	0.02322	2921.27	-0.3086
AAATCGTT	AACGATTT	-0.14955	2315.88	-1.5046
AAATCTAA	TTAGATTT	0.07849	3509.98	0.6369
AAATCTAC	GTAGATTT	0.00773	3246.26	0.2346
AAATCTAG	CTAGATTT	-0.11572	2800.82	-0.5255
AAATCTAT	ATAGATTT	-0.2144	2617.62	-0.8739
AAATCTCA	TGAGATTT	-0.17805	2449.58	-1.2156
AAATCTCC	GGAGATTT	-0.16975	2638.52	-0.8329
AAATCTCG	CGAGATTT	-0.37718	2230.43	-1.6982
AAATCTCT	AGAGATTT	-0.10395	2621.72	-0.8658
AAATCTGA	TCAGATTT	-0.00027	3034.7	-0.1124
AAATCTGC	GCAGATTT	-0.24312	2373.05	-1.379
AAATCTGG	CCAGATTT	-0.16929	3095.37	-0.0105
AAATCTGT	ACAGATTT	-0.21707	2416.31	-1.286
AAATCTTA	TAAGATTT	-0.11552	2331.48	-1.4701
AAATCTTC	GAAGATTT	-0.23601	2250.72	-1.6516
AAATCTTG	CAAGATTT	-0.25266	2379.43	-1.3652
AAATGAAA	TTTCATTT	-0.1082	2962.37	-0.2367
AAATGAAC	GTTCATTT	-0.09933	2509.18	-1.0918
AAATGAAG	CTTCATTT	-0.11157	2419.02	-1.2802
AAATGAAT	ATTCATTT	-0.14837	2964.2	-0.2335
AAATGACA	TGTCATTT	0.08677	2561.94	-0.9846
AAATGACC	GGTCATTT	-0.01116	3208.13	0.1738
AAATGACG	CGTCATTT	-0.05677	3283.29	0.293
AAATGACT	AGTCATTT	-0.17024	2603.17	-0.9024
AAATGAGA	TCTCATTT	-0.06086	2885.13	-0.3727
AAATGAGC	GCTCATTT	-0.34162	2540.71	-1.0275
AAATGAGG	CCTCATTT	-0.22362	2450.15	-1.2144
AAATGAGT	ACTCATTT	-0.05397	3208.72	0.1747
AAATGATA	TATCATTT	0.08767	3358.01	0.4089
AAATGATC	GATCATTT	-0.10255	2830.63	-0.471
AAATGATG	CATCATTT	-0.28162	2493.41	-1.1242
AAATGATT	AATCATTT	-0.23108	2337.6	-1.4565
AAATGCAA	TTGCATTT	-0.12904	2122.41	-1.9539
AAATGCAC	GTGCATTT	-0.00937	3432.04	0.5212
AAATGCAG	CTGCATTT	-0.16431	2704.43	-0.7058
AAATGCAT	ATGCATTT	-0.17484	2694.95	-0.7239
AAATGCCA	TGGCATTT	-0.23591	2652.39	-0.8059
AAATGCCC	GGGCATTT	-0.22103	2750.58	-0.6187
AAATGCCG	CGGCATTT	-0.06996	3246.36	0.2348
AAATGCCT	AGGCATTT	0.01276	3034.32	-0.1131
AAATGCGA	TCGCATTT	-0.06676	2675.53	-0.7612
AAATGCGC	GCGCATTT	-0.17699	2682.73	-0.7473
AAATGCGG	CCGCATTT	-0.03554	3245.52	0.2335
AAATGCGT	ACGCATTT	-0.14538	2380.18	-1.3636
AAATGCTA	TAGCATTT	0.09445	3674.04	0.8721
AAATGCTC	GAGCATTT	-0.31726	2240.51	-1.675
AAATGCTG	CAGCATTT	0.06527	2297.74	-1.5451
AAATGCTT	AAGCATTT	-0.27254	2038.59	-2.1614
AAATGGAA	TTCCATTT	-0.21197	2488.96	-1.1334
AAATGGAC	GTCCATTT	-0.14291	2577.27	-0.9539
AAATGGAG	CTCCATTT	0.07595	3901.8	1.1819
AAATGGAT	ATCCATTT	-0.04758	3119.28	0.0291
AAATGGCA	TGCCATTT	-0.2423	2536.26	-1.0365
AAATGGCC	GGCCATTT	-0.21989	2259.69	-1.6311
AAATGGCG	CGCCATTT	-0.16126	3005.78	-0.1617
AAATGGCT	AGCCATTT	-0.15291	2731.45	-0.6546
AAATGGGA	TCCCATTT	-0.06403	3012.67	-0.15
AAATGGGC	GCCCATTT	-0.17693	2874.26	-0.3922
AAATGGGG	CCCCATTT	-0.04448	2843.88	-0.4469
AAATGGGT	ACCCATTT	0.02501	3282.69	0.2921
AAATGGTA	TACCATTT	-0.00528	3666.15	0.8611
AAATGGTC	GACCATTT	-0.04131	3403.49	0.4782
AAATGGTG	CACCATTT	0.28603	4944.17	2.4013
AAATGGTT	AACCATTT	-0.28123	2533.76	-1.0416
AAATGTAA	TTACATTT	-0.20206	2826.05	-0.4793
AAATGTAC	GTACATTT	-0.00812	3435.45	0.5264
AAATGTAG	CTACATTT	-0.30525	2303.62	-1.532
AAATGTAT	ATACATTT	-0.33118	2191.38	-1.7892
AAATGTCA	TGACATTT	0.00564	2836.33	-0.4606
AAATGTCC	GGACATTT	-0.16788	2734.11	-0.6496
AAATGTCG	CGACATTT	-0.20415	2435.16	-1.246
AAATGTCT	AGACATTT	-0.31492	2154.14	-1.8775
AAATGTGA	TCACATTT	-0.04527	2865.33	-0.4082
AAATGTGC	GCACATTT	0.05076	3002.65	-0.1671
AAATGTGG	CCACATTT	-0.13473	2548.43	-1.0118
AAATGTGT	ACACATTT	0.09253	4283.79	1.6629
AAATGTTA	TAACATTT	-0.03219	2805.29	-0.5173
AAATGTTC	GAACATTT	-0.16997	2683.23	-0.7464
AAATGTTG	CAACATTT	-0.3105	2106.18	-1.9934
AAATTAAA	TTTAATTT	-0.19854	2268.19	-1.6118
AAATTAAC	GTTAATTT	-0.05734	3171.47	0.1146
AAATTAAG	CTTAATTT	0.09001	3298.08	0.3162
AAATTAAT	ATTAATTT	-0.18473	2955.28	-0.249
AAATTACA	TGTAATTT	0.08673	2844.05	-0.4466
AAATTACC	GGTAATTT	-0.02992	3536.67	0.6759
AAATTACG	CGTAATTT	-0.18828	3051.5	-0.084
AAATTACT	AGTAATTT	-0.10331	3079.56	-0.0369
AAATTAGA	TCTAATTT	-0.29824	2736.28	-0.6455
AAATTAGC	GCTAATTT	-0.0287	3855.07	1.1199
AAATTAGG	CCTAATTT	-0.20048	2756.36	-0.6079
AAATTAGT	ACTAATTT	-0.10001	2818.79	-0.4925
AAATTATA	TATAATTT	0.07454	3770.11	1.0051
AAATTATC	GATAATTT	-0.08444	2894.82	-0.3555
AAATTATG	CATAATTT	-0.23676	2335.82	-1.4605
AAATTATT	AATAATTT	-0.27649	2090.73	-2.0314
AAATTCAA	TTGAATTT	-0.17707	2100.69	-2.0069
AAATTCAC	GTGAATTT	-0.07275	2922.63	-0.3062
AAATTCAG	CTGAATTT	-0.1826	2297.25	-1.5462
AAATTCAT	ATGAATTT	-0.21028	2344.09	-1.4423
AAATTCCA	TGGAATTT	-0.31968	2364.21	-1.3983
AAATTCCC	GGGAATTT	-0.16584	2385.31	-1.3525
AAATTCCG	CGGAATTT	-0.18459	2482.95	-1.1459
AAATTCCT	AGGAATTT	-0.2827	2299.87	-1.5404
AAATTCGA	TCGAATTT	-0.10362	2165.62	-1.8501
AAATTCGC	GCGAATTT	-0.15766	2614.61	-0.8798
AAATTCGG	CCGAATTT	0.00362	3055.04	-0.078
AAATTCGT	ACGAATTT	-0.08608	2925.67	-0.3009
AAATTCTA	TAGAATTT	-0.20842	2462.16	-1.1892
AAATTCTC	GAGAATTT	-0.16206	2304.53	-1.5299
AAATTCTG	CAGAATTT	-0.13832	2432.71	-1.2512
AAATTCTT	AAGAATTT	-0.2491	2007.63	-2.2402
AAATTGAA	TTCAATTT	-0.24959	2569.79	-0.9688
AAATTGAC	GTCAATTT	0.0492	2589.64	-0.9292
AAATTGAG	CTCAATTT	-0.18679	2659.64	-0.7918
AAATTGAT	ATCAATTT	-0.08305	2532.44	-1.0442
AAATTGCA	TGCAATTT	-0.20762	2418.32	-1.2817
AAATTGCC	GGCAATTT	-0.12253	2902.58	-0.3417
AAATTGCG	CGCAATTT	-0.00206	2379.15	-1.3658
AAATTGCT	AGCAATTT	-0.07681	2681.95	-0.7488
AAATTGGA	TCCAATTT	0.0248	3066.02	-0.0596
AAATTGGC	GCCAATTT	-0.12628	2639.61	-0.8308
AAATTGGG	CCCAATTT	-0.0861	3154.45	0.0869
AAATTGGT	ACCAATTT	-0.05841	2618.52	-0.8721
AAATTGTA	TACAATTT	-0.2586	2311.6	-1.5141
AAATTGTC	GACAATTT	-0.05428	2872.46	-0.3954
AAATTGTG	CACAATTT	0.05847	3766.13	0.9997
AAATTGTT	AACAATTT	-0.12064	2154.02	-1.8778
AAATTTAA	TTAAATTT	-0.17264	2900.87	-0.3447
AAATTTAC	GTAAATTT	-0.01964	2945.75	-0.2656
AAATTTAG	CTAAATTT	-0.20255	2872.92	-0.3946
AAATTTAT	ATAAATTT	-0.21545	2450.42	-1.2138
AAATTTCA	TGAAATTT	-0.21117	2132.65	-1.9291
AAATTTCC	GGAAATTT	-0.19065	2315.68	-1.5051
AAATTTCG	CGAAATTT	-0.19398	2130.66	-1.9339
AAATTTCT	AGAAATTT	-0.29364	1849.14	-2.6638
AAATTTGA	TCAAATTT	0.04169	2684.03	-0.7448
AAATTTGC	GCAAATTT	-0.2698	2434.85	-1.2466
AAATTTGG	CCAAATTT	-0.2793	1975.71	-2.3228
AAATTTGT	ACAAATTT	-0.27783	2443.43	-1.2285
AAATTTTA	TAAAATTT	-0.14801	2450.79	-1.213
AAATTTTC	GAAAATTT	-0.26221	2374.28	-1.3764
AAATTTTG	CAAAATTT	-0.22975	2329.7	-1.474
AACAAAAA	TTTTTGTT	-0.15985	2903.2	-0.3406
AACAAAAC	GTTTTGTT	0.04457	2711.18	-0.693
AACAAAAG	CTTTTGTT	-0.20094	2843.02	-0.4485
AACAAAAT	ATTTTGTT	-0.25256	2287.03	-1.5692
AACAAACA	TGTTTGTT	0.04347	2918.7	-0.3132
AACAAACC	GGTTTGTT	-0.01666	3324.09	0.3567
AACAAACG	CGTTTGTT	-0.10643	2479.08	-1.1539
AACAAACT	AGTTTGTT	-0.14964	2721.58	-0.6733
AACAAAGA	TCTTTGTT	-0.1235	2331.86	-1.4692
AACAAAGC	GCTTTGTT	-0.18582	2618.51	-0.8721
AACAAAGG	CCTTTGTT	-0.11836	2529.14	-1.051
AACAAAGT	ACTTTGTT	-0.09422	2886.28	-0.3707
AACAAATA	TATTTGTT	0.00629	3123.86	0.0367
AACAAATC	GATTTGTT	-0.12673	2873.58	-0.3934
AACAAATG	CATTTGTT	-0.20971	3086.65	-0.025
AACAAATT	AATTTGTT	-0.199	2082.73	-2.0511
AACAACAA	TTGTTGTT	-0.08515	2976.42	-0.2123
AACAACAC	GTGTTGTT	0.41962	16911.1	8.7347
AACAACAG	CTGTTGTT	-0.17177	2516.76	-1.0762
AACAACAT	ATGTTGTT	-0.32618	2140.53	-1.9101
AACAACCA	TGGTTGTT	-0.04789	2777.66	-0.5682
AACAACCC	GGGTTGTT	0.11751	5241.56	2.7021
AACAACCG	CGGTTGTT	-0.1936	2607.8	-0.8932
AACAACCT	AGGTTGTT	-0.18859	2817.39	-0.4951
AACAACGA	TCGTTGTT	0.00195	3219.7	0.1923
AACAACGC	GCGTTGTT	-0.13427	3092.26	-0.0157
AACAACGG	CCGTTGTT	-0.02961	2797.16	-0.5322
AACAACGT	ACGTTGTT	-0.16208	2284.47	-1.575
AACAACTA	TAGTTGTT	-0.03048	2957.82	-0.2446
AACAACTC	GAGTTGTT	-0.03706	3684.86	0.8873
AACAACTG	CAGTTGTT	-0.18972	2580.12	-0.9482
AACAACTT	AAGTTGTT	-0.28371	2186.44	-1.8008
AACAAGAA	TTCTTGTT	-0.17095	2262.08	-1.6257
AACAAGAC	GTCTTGTT	-0.03394	3122.3	0.0341
AACAAGAG	CTCTTGTT	-0.17895	2895.74	-0.3538
AACAAGAT	ATCTTGTT	-0.01414	3129.41	0.0458
AACAAGCA	TGCTTGTT	-0.10989	2377.57	-1.3692
AACAAGCC	GGCTTGTT	-0.20781	2590.08	-0.9283
AACAAGCG	CGCTTGTT	-0.17697	2627.12	-0.8552
AACAAGCT	AGCTTGTT	-0.23905	2470.06	-1.1727
AACAAGGA	TCCTTGTT	0.05433	3737.59	0.9605
AACAAGGC	GCCTTGTT	-0.16826	3174.46	0.1194
AACAAGGG	CCCTTGTT	0.16438	4655.31	2.0913
AACAAGGT	ACCTTGTT	-0.01191	3182.36	0.1323
AACAAGTA	TACTTGTT	-0.20842	2211.71	-1.7417
AACAAGTC	GACTTGTT	-0.3415	2205.83	-1.7554
AACAAGTG	CACTTGTT	0.17704	3643.15	0.8287
AACAAGTT	AACTTGTT	-0.22696	2547.16	-1.0144
AACAATAA	TTATTGTT	-0.05826	2687.98	-0.7373
AACAATAC	GTATTGTT	-0.12119	3425.8	0.5119
AACAATAG	CTATTGTT	-0.24694	2901.11	-0.3443
AACAATAT	ATATTGTT	-0.15481	2795.29	-0.5357
AACAATCA	TGATTGTT	-0.12105	2604.53	-0.8997
AACAATCC	GGATTGTT	-0.09267	2966.67	-0.2292
AACAATCG	CGATTGTT	-0.14529	2408.16	-1.3034
AACAATCT	AGATTGTT	-0.23276	2443.26	-1.2289
AACAATGA	TCATTGTT	-0.03595	2746.22	-0.6269
AACAATGC	GCATTGTT	0.09794	2902.43	-0.3419
AACAATGG	CCATTGTT	0.00547	2715.12	-0.6855
AACAATGT	ACATTGTT	-0.17044	2829.85	-0.4724
AACAATTA	TAATTGTT	-0.16906	2852.26	-0.4318
AACAATTC	GAATTGTT	-0.24431	2251.52	-1.6498
AACAATTG	CAATTGTT	-0.22519	2770.93	-0.5807
AACACAAA	TTTGTGTT	0.04952	3791.76	1.0346
AACACAAC	GTTGTGTT	0.12506	4389.03	1.7879
AACACAAG	CTTGTGTT	0.07637	4613.68	2.045
AACACAAT	ATTGTGTT	0.12861	4220.29	1.586
AACACACA	TGTGTGTT	0.22544	6226.29	3.5888
AACACACC	GGTGTGTT	0.38541	17094.8	8.7903
AACACACG	CGTGTGTT	0.21992	7412.28	4.4867
AACACACT	AGTGTGTT	0.26636	7913.47	4.8237
AACACAGA	TCTGTGTT	0.11172	4578.29	2.0053
AACACAGC	GCTGTGTT	-0.04336	3925.09	1.2126
AACACAGG	CCTGTGTT	0.0499	4297.93	1.6799
AACACAGT	ACTGTGTT	0.11702	4112.23	1.4524
AACACATA	TATGTGTT	0.15248	4478.09	1.8914
AACACATC	GATGTGTT	0.0052	3963.75	1.263
AACACATG	CATGTGTT	0.02818	4519.82	1.9391
AACACATT	AATGTGTT	0.00827	3564.49	0.7163
AACACCAA	TTGGTGTT	0.46705	29427.7	11.5876
AACACCAC	GTGGTGTT	0.48502	40077.8	13.1784
AACACCAG	CTGGTGTT	0.46421	30371.7	11.7503
AACACCAT	ATGGTGTT	0.46085	28607	11.442
AACACCCA	TGGGTGTT	0.45764	29017.5	11.5154
AACACCCC	GGGGTGTT	0.47784	34628.5	12.4258
AACACCCG	CGGGTGTT	0.46627	27536.1	11.2455
AACACCCT	AGGGTGTT	0.45966	28972.2	11.5073
AACACCGA	TCGGTGTT	0.47092	32627.7	12.1193
AACACCGC	GCGGTGTT	0.47552	33128.1	12.1977
AACACCGG	CCGGTGTT	0.48359	35769.8	12.5928
AACACCGT	ACGGTGTT	0.46945	31691.2	11.9693
AACACCTA	TAGGTGTT	0.44971	25913	10.9326
AACACCTC	GAGGTGTT	0.46401	28336.1	11.393
AACACCTG	CAGGTGTT	0.44432	25714.2	10.8929
AACACCTT	AAGGTGTT	0.46313	29149.7	11.5388
AACACGAA	TTCGTGTT	0.29702	10172.8	6.1171
AACACGAC	GTCGTGTT	0.38392	16008.9	8.4523
AACACGAG	CTCGTGTT	0.35829	14043.4	7.7777
AACACGAT	ATCGTGTT	0.3642	14010.3	7.7655
AACACGCA	TGCGTGTT	0.40416	16334.6	8.556
AACACGCC	GGCGTGTT	0.37564	14021.8	7.7698
AACACGCG	CGCGTGTT	0.37403	13903	7.726
AACACGCT	AGCGTGTT	0.38585	15000.1	8.1171
AACACGGA	TCCGTGTT	0.35772	14404.3	7.9084
AACACGGC	GCCGTGTT	0.35312	13698.5	7.6497
AACACGGG	CCCGTGTT	0.4269	19244.8	9.4004
AACACGGT	ACCGTGTT	0.37292	13369.9	7.5246
AACACGTA	TACGTGTT	0.33967	11276.8	6.6477
AACACGTC	GACGTGTT	0.32678	11089	6.5612
AACACGTG	CACGTGTT	0.37721	14047.6	7.7792
AACACGTT	AACGTGTT	0.30215	9094.41	5.54
AACACTAA	TTAGTGTT	0.34408	11337.4	6.6753
AACACTAC	GTAGTGTT	0.3938	17595.7	8.9391
AACACTAG	CTAGTGTT	0.37357	14608.6	7.9809
AACACTAT	ATAGTGTT	0.32618	11892.1	6.9213
AACACTCA	TGAGTGTT	0.40203	15063.5	8.1388
AACACTCC	GGAGTGTT	0.39022	17350.7	8.8668
AACACTCG	CGAGTGTT	0.36233	15301.7	8.2196
AACACTCT	AGAGTGTT	0.37544	13154.9	7.4411
AACACTGA	TCAGTGTT	0.36213	11830.7	6.8947
AACACTGC	GCAGTGTT	0.39154	14935.6	8.0949
AACACTGG	CCAGTGTT	0.37337	13681.2	7.6431
AACACTGT	ACAGTGTT	0.34303	12788.1	7.2955
AACACTTA	TAAGTGTT	0.35136	11380.9	6.6951
AACACTTC	GAAGTGTT	0.35513	11877.1	6.9148
AACACTTG	CAAGTGTT	0.35799	11918.1	6.9326
AACAGAAA	TTTCTGTT	-0.23469	2422.75	-1.2723
AACAGAAC	GTTCTGTT	-0.33615	2495.8	-1.1193
AACAGAAG	CTTCTGTT	-0.22221	2080.91	-2.0556
AACAGAAT	ATTCTGTT	-0.20278	2309.84	-1.5181
AACAGACA	TGTCTGTT	0.10701	2967.57	-0.2276
AACAGACC	GGTCTGTT	-0.0743	2770.89	-0.5808
AACAGACG	CGTCTGTT	-0.20006	2302.19	-1.5352
AACAGACT	AGTCTGTT	-0.20363	2496.61	-1.1176
AACAGAGA	TCTCTGTT	-0.16086	2657.88	-0.7952
AACAGAGC	GCTCTGTT	-0.29303	2441.01	-1.2336
AACAGAGG	CCTCTGTT	0.0569	3060.35	-0.0691
AACAGAGT	ACTCTGTT	0.15498	3916.1	1.2008
AACAGATA	TATCTGTT	-0.10891	3426.31	0.5126
AACAGATC	GATCTGTT	-0.181	2706.45	-0.702
AACAGATG	CATCTGTT	-0.27113	2589.19	-0.9301
AACAGATT	AATCTGTT	-0.2021	2637.3	-0.8353
AACAGCAA	TTGCTGTT	-0.2549	2580.53	-0.9474
AACAGCAC	GTGCTGTT	0.06592	4298.13	1.6801
AACAGCAG	CTGCTGTT	-0.24615	2759.89	-0.6013
AACAGCAT	ATGCTGTT	-0.28248	2371.32	-1.3828
AACAGCCA	TGGCTGTT	-0.11578	2212.34	-1.7402
AACAGCCC	GGGCTGTT	-0.21589	2670.89	-0.7701
AACAGCCG	CGGCTGTT	-0.21763	2483.27	-1.1452
AACAGCCT	AGGCTGTT	-0.26993	2687.87	-0.7375
AACAGCGA	TCGCTGTT	-0.11728	2442.33	-1.2308
AACAGCGC	GCGCTGTT	-0.17531	2895.1	-0.355
AACAGCGG	CCGCTGTT	-0.23265	2755.08	-0.6103
AACAGCGT	ACGCTGTT	0.03337	3547.32	0.6914
AACAGCTA	TAGCTGTT	-0.09302	2895.21	-0.3548
AACAGCTC	GAGCTGTT	-0.17404	2641.32	-0.8274
AACAGCTG	CAGCTGTT	-0.39805	2076.32	-2.067
AACAGCTT	AAGCTGTT	-0.15407	2156.11	-1.8728
AACAGGAA	TTCCTGTT	-0.054	3163.16	0.1011
AACAGGAC	GTCCTGTT	-0.07086	2883.45	-0.3757
AACAGGAG	CTCCTGTT	0.10969	3194.3	0.1515
AACAGGAT	ATCCTGTT	-0.01759	3507.88	0.6338
AACAGGCA	TGCCTGTT	-0.17639	2389.87	-1.3427
AACAGGCC	GGCCTGTT	-0.1536	2515.76	-1.0783
AACAGGCG	CGCCTGTT	0.01023	2950.65	-0.2571
AACAGGCT	AGCCTGTT	-0.07859	2364.29	-1.3981
AACAGGGA	TCCCTGTT	-0.00553	2744.67	-0.6298
AACAGGGC	GCCCTGTT	-0.24026	2748.1	-0.6233
AACAGGGG	CCCCTGTT	0.1738	4933.64	2.3903
AACAGGGT	ACCCTGTT	0.04504	4073.09	1.4032
AACAGGTA	TACCTGTT	-0.12208	2861.03	-0.4159
AACAGGTC	GACCTGTT	-0.17602	2989.63	-0.1895
AACAGGTG	CACCTGTT	0.34051	6370.09	3.7064
AACAGGTT	AACCTGTT	-0.20613	2643.4	-0.8234
AACAGTAA	TTACTGTT	-0.21024	2715.81	-0.6842
AACAGTAC	GTACTGTT	-0.17275	2460.61	-1.1924
AACAGTAG	CTACTGTT	-0.23511	2563.36	-0.9817
AACAGTAT	ATACTGTT	-0.23137	2736.01	-0.6461
AACAGTCA	TGACTGTT	-0.26658	2309.43	-1.519
AACAGTCC	GGACTGTT	-0.24445	2076.56	-2.0664
AACAGTCG	CGACTGTT	-0.20683	2232.91	-1.6925
AACAGTCT	AGACTGTT	-0.17646	2498.95	-1.1128
AACAGTGA	TCACTGTT	-0.08504	2525.53	-1.0583
AACAGTGC	GCACTGTT	-0.04029	3205.33	0.1693
AACAGTGG	CCACTGTT	-0.06619	2836.87	-0.4596
AACAGTGT	ACACTGTT	0.3399	12443	7.1545
AACAGTTA	TAACTGTT	-0.11824	2336.34	-1.4593
AACAGTTC	GAACTGTT	-0.1714	2351.41	-1.4262
AACAGTTG	CAACTGTT	-0.26806	2107.39	-1.9905
AACATAAA	TTTATGTT	-0.24867	2805.79	-0.5164
AACATAAC	GTTATGTT	-0.12184	2971.8	-0.2203
AACATAAG	CTTATGTT	-0.19449	2795.31	-0.5356
AACATAAT	ATTATGTT	-0.29006	2830.66	-0.4709
AACATACA	TGTATGTT	0.10842	2971.47	-0.2209
AACATACC	GGTATGTT	0.09183	3743.13	0.9681
AACATACG	CGTATGTT	-0.20363	2831.53	-0.4693
AACATACT	AGTATGTT	0.04268	3843.9	1.1049
AACATAGA	TCTATGTT	-0.11309	3112.66	0.0182
AACATAGC	GCTATGTT	-0.13202	2575.56	-0.9573
AACATAGG	CCTATGTT	-0.15984	3208.5	0.1744
AACATAGT	ACTATGTT	-0.18996	2824.42	-0.4823
AACATATA	TATATGTT	-0.15345	3348.29	0.394
AACATATC	GATATGTT	-0.04121	3085	-0.0278
AACATATG	CATATGTT	-0.17818	2410.26	-1.2989
AACATATT	AATATGTT	-0.33495	2509.45	-1.0912
AACATCAA	TTGATGTT	-0.20775	2556.78	-0.995
AACATCAC	GTGATGTT	-0.05183	3380.6	0.4435
AACATCAG	CTGATGTT	-0.21631	2422.62	-1.2726
AACATCAT	ATGATGTT	-0.30973	2484.31	-1.1431
AACATCCA	TGGATGTT	0.01754	3241.67	0.2273
AACATCCC	GGGATGTT	0.02309	3251.59	0.2431
AACATCCG	CGGATGTT	0.01846	3187.57	0.1407
AACATCCT	AGGATGTT	-0.2815	2333.83	-1.4649
AACATCGA	TCGATGTT	-0.09843	2899.44	-0.3473
AACATCGC	GCGATGTT	-0.11959	2817.37	-0.4951
AACATCGG	CCGATGTT	-0.14258	2635.94	-0.8379
AACATCGT	ACGATGTT	-0.17554	2340.72	-1.4497
AACATCTA	TAGATGTT	-0.11893	2875.49	-0.39
AACATCTC	GAGATGTT	-0.18344	2615.36	-0.8783
AACATCTG	CAGATGTT	-0.28361	2387.09	-1.3486
AACATCTT	AAGATGTT	-0.31935	2423.78	-1.2701
AACATGAA	TTCATGTT	-0.15895	2569.44	-0.9695
AACATGAC	GTCATGTT	-0.06662	2794.17	-0.5377
AACATGAG	CTCATGTT	-0.01723	2710.03	-0.6952
AACATGAT	ATCATGTT	-0.23035	2734.84	-0.6482
AACATGCA	TGCATGTT	-0.11801	3092.25	-0.0157
AACATGCC	GGCATGTT	-0.19972	2925.54	-0.3011
AACATGCG	CGCATGTT	-0.2562	2468.4	-1.1762
AACATGCT	AGCATGTT	-0.21192	2336.15	-1.4597
AACATGGA	TCCATGTT	-0.15547	2977.29	-0.2108
AACATGGC	GCCATGTT	-0.30827	2458.61	-1.1966
AACATGGG	CCCATGTT	0.01661	4060.44	1.3872
AACATGGT	ACCATGTT	0.01135	2700.66	-0.713
AACATGTA	TACATGTT	-0.11563	2676.36	-0.7596
AACATGTC	GACATGTT	-0.05289	2830.72	-0.4708
AACATGTG	CACATGTT	-0.00937	3114.23	0.0208
AACATGTT	AACATGTT	-0.33128	2314.32	-1.5081
AACATTAA	TTAATGTT	-0.26997	2533.81	-1.0415
AACATTAC	GTAATGTT	-0.1153	2458.89	-1.196
AACATTAG	CTAATGTT	-0.0612	2588.36	-0.9318
AACATTAT	ATAATGTT	-0.07289	2725.78	-0.6653
AACATTCA	TGAATGTT	-0.15202	2644.6	-0.8211
AACATTCC	GGAATGTT	-0.29543	2200.65	-1.7675
AACATTCG	CGAATGTT	-0.19635	2418.59	-1.2811
AACATTCT	AGAATGTT	-0.30737	2231.24	-1.6964
AACATTGA	TCAATGTT	-0.1612	2732.05	-0.6535
AACATTGC	GCAATGTT	-0.22982	2584.6	-0.9392
AACATTGG	CCAATGTT	-0.15583	2856.25	-0.4245
AACATTGT	ACAATGTT	-0.26337	2543.65	-1.0215
AACATTTA	TAAATGTT	-0.19584	2321.73	-1.4916
AACATTTC	GAAATGTT	-0.2478	2391.5	-1.3391
AACATTTG	CAAATGTT	-0.30616	2347.07	-1.4357
AACCAAAA	TTTTGGTT	-0.23065	2703.43	-0.7078
AACCAAAC	GTTTGGTT	-0.21155	2320.45	-1.4945
AACCAAAG	CTTTGGTT	-0.05805	2928.58	-0.2957
AACCAAAT	ATTTGGTT	-0.01902	3534.8	0.6732
AACCAACA	TGTTGGTT	0.03012	3212.66	0.181
AACCAACC	GGTTGGTT	-0.10972	2806.4	-0.5152
AACCAACG	CGTTGGTT	0.04363	2723.82	-0.6691
AACCAACT	AGTTGGTT	-0.00939	3316.06	0.3442
AACCAAGA	TCTTGGTT	0.06272	3328.76	0.3639
AACCAAGC	GCTTGGTT	-0.14236	2902.63	-0.3416
AACCAAGG	CCTTGGTT	-0.15266	2840.35	-0.4533
AACCAAGT	ACTTGGTT	0.09875	3665.87	0.8607
AACCAATA	TATTGGTT	-0.16568	2954.62	-0.2502
AACCAATC	GATTGGTT	-0.10612	2660.29	-0.7906
AACCAATG	CATTGGTT	-0.18445	2471.84	-1.169
AACCAATT	AATTGGTT	-0.16199	3008.71	-0.1567
AACCACAA	TTGTGGTT	-0.09493	2995.14	-0.18
AACCACAC	GTGTGGTT	0.26974	6425.37	3.7509
AACCACAG	CTGTGGTT	-0.10065	2666.91	-0.7778
AACCACAT	ATGTGGTT	-0.10024	2816.94	-0.4959
AACCACCA	TGGTGGTT	-0.06728	3343.7	0.3869
AACCACCC	GGGTGGTT	0.06299	4801.25	2.2502
AACCACCG	CGGTGGTT	-0.13	3493.01	0.6119
AACCACCT	AGGTGGTT	-0.03984	3448.43	0.5458
AACCACGA	TCGTGGTT	0.04812	3630.63	0.8109
AACCACGC	GCGTGGTT	-0.05461	3203.45	0.1663
AACCACGG	CCGTGGTT	-0.09675	2582.35	-0.9437
AACCACGT	ACGTGGTT	0.0269	3704.53	0.9147
AACCACTA	TAGTGGTT	-0.03872	3215.73	0.186
AACCACTC	GAGTGGTT	0.03605	3457.95	0.56
AACCACTG	CAGTGGTT	-0.21676	2963.07	-0.2355
AACCACTT	AAGTGGTT	-0.14774	3140.92	0.0647
AACCAGAA	TTCTGGTT	0.03997	3318.98	0.3487
AACCAGAC	GTCTGGTT	-0.03411	2835.72	-0.4617
AACCAGAG	CTCTGGTT	-0.23952	2782.86	-0.5586
AACCAGAT	ATCTGGTT	-0.01646	3000.22	-0.1713
AACCAGCA	TGCTGGTT	-0.11584	2961.27	-0.2386
AACCAGCC	GGCTGGTT	-0.18218	2837.82	-0.4579
AACCAGCG	CGCTGGTT	-0.1503	3177.52	0.1244
AACCAGCT	AGCTGGTT	0.04342	3234.5	0.2159
AACCAGGA	TCCTGGTT	-0.0741	3240.17	0.225
AACCAGGC	GCCTGGTT	-0.12482	3243.72	0.2306
AACCAGGG	CCCTGGTT	0.0587	4283.95	1.6631
AACCAGGT	ACCTGGTT	0.02108	3494.62	0.6143
AACCAGTA	TACTGGTT	-0.09621	2839.81	-0.4543
AACCAGTC	GACTGGTT	-0.27042	3106.97	0.0088
AACCAGTG	CACTGGTT	0.17883	4119.11	1.461
AACCAGTT	AACTGGTT	-0.02111	3296.12	0.3131
AACCATAA	TTATGGTT	-0.10078	3469.48	0.5771
AACCATAC	GTATGGTT	0.06183	3973.4	1.2756
AACCATAG	CTATGGTT	-0.21858	3040.2	-0.1031
AACCATAT	ATATGGTT	-0.16517	3261.19	0.2583
AACCATCA	TGATGGTT	-0.13398	2471.32	-1.1701
AACCATCC	GGATGGTT	-0.1143	3088.1	-0.0226
AACCATCG	CGATGGTT	-0.03407	3067.77	-0.0566
AACCATCT	AGATGGTT	-0.00508	2724.93	-0.667
AACCATGA	TCATGGTT	-0.04824	2839.26	-0.4553
AACCATGC	GCATGGTT	-0.01404	3408.83	0.4863
AACCATGG	CCATGGTT	-0.1605	2835.13	-0.4628
AACCATGT	ACATGGTT	-0.09659	3093.84	-0.013
AACCATTA	TAATGGTT	-0.0285	3104.87	0.0053
AACCATTC	GAATGGTT	-0.12665	2894.09	-0.3568
AACCATTG	CAATGGTT	-0.20178	2952.98	-0.253
AACCCAAA	TTTGGGTT	-0.13308	3249.94	0.2405
AACCCAAC	GTTGGGTT	0.08243	4843.1	2.2949
AACCCAAG	CTTGGGTT	-0.11456	3185.4	0.1372
AACCCAAT	ATTGGGTT	-0.15945	2854.88	-0.427
AACCCACA	TGTGGGTT	0.16127	4727.69	2.1707
AACCCACC	GGTGGGTT	0.20279	5705.92	3.1393
AACCCACG	CGTGGGTT	0.03529	3936.34	1.2273
AACCCACT	AGTGGGTT	0.11813	4453.49	1.863
AACCCAGA	TCTGGGTT	0.19685	4869.89	2.3233
AACCCAGC	GCTGGGTT	-0.04789	3843.85	1.1048
AACCCAGG	CCTGGGTT	0.11552	4325.17	1.7124
AACCCAGT	ACTGGGTT	0.11101	3583.61	0.7438
AACCCATA	TATGGGTT	-0.05799	3574.67	0.7309
AACCCATC	GATGGGTT	-0.25295	3113.78	0.02
AACCCATG	CATGGGTT	-0.01223	3733.13	0.9543
AACCCATT	AATGGGTT	-0.06917	3342.16	0.3846
AACCCCAA	TTGGGGTT	0.20753	5336.67	2.7947
AACCCCAC	GTGGGGTT	0.19044	6715.63	3.9784
AACCCCAG	CTGGGGTT	0.13302	5164.89	2.6262
AACCCCAT	ATGGGGTT	0.16408	5440.63	2.8941
AACCCCCA	TGGGGGTT	0.18912	6783.69	4.0303
AACCCCCC	GGGGGGTT	0.27064	7724.96	4.6995
AACCCCCG	CGGGGGTT	0.21651	7839.94	4.7756
AACCCCCT	AGGGGGTT	0.24189	7600.09	4.6156
AACCCCGA	TCGGGGTT	0.21121	6114.02	3.4951
AACCCCGC	GCGGGGTT	0.17023	6137.41	3.5147
AACCCCGG	CCGGGGTT	0.26353	6177.11	3.5479
AACCCCGT	ACGGGGTT	0.15417	5496.94	2.9471
AACCCCTA	TAGGGGTT	0.12507	5533.29	2.9811
AACCCCTC	GAGGGGTT	0.24574	7687.6	4.6745
AACCCCTG	CAGGGGTT	0.05879	4931	2.3876
AACCCCTT	AAGGGGTT	0.1476	5088.55	2.5495
AACCCGAA	TTCGGGTT	-0.01483	3249	0.239
AACCCGAC	GTCGGGTT	0.12499	4979.42	2.4379
AACCCGAG	CTCGGGTT	0.13714	4552.18	1.9759
AACCCGAT	ATCGGGTT	0.06775	4065.21	1.3932
AACCCGCA	TGCGGGTT	0.00394	4114.21	1.4549
AACCCGCC	GGCGGGTT	0.12	4380.14	1.7775
AACCCGCG	CGCGGGTT	0.20909	5080.58	2.5415
AACCCGCT	AGCGGGTT	0.05729	3649.19	0.8372
AACCCGGA	TCCGGGTT	0.17271	4776.79	2.2239
AACCCGGC	GCCGGGTT	0.00529	4186.35	1.5444
AACCCGGG	CCCGGGTT	0.22484	5551.12	2.9976
AACCCGGT	ACCGGGTT	0.08632	4473.47	1.8861
AACCCGTA	TACGGGTT	0.04501	4360.93	1.7548
AACCCGTC	GACGGGTT	-0.06351	3359.59	0.4114
AACCCGTG	CACGGGTT	0.22705	5553.54	2.9999
AACCCGTT	AACGGGTT	-0.05875	3759.13	0.9901
AACCCTAA	TTAGGGTT	0.07101	4721.92	2.1644
AACCCTAC	GTAGGGTT	0.13898	5105.81	2.567
AACCCTAG	CTAGGGTT	0.11091	4221.28	1.5872
AACCCTAT	ATAGGGTT	0.00858	3570.1	0.7244
AACCCTCA	TGAGGGTT	0.10248	4553.5	1.9774
AACCCTCC	GGAGGGTT	0.13506	4675.33	2.1134
AACCCTCG	CGAGGGTT	0.05652	4078.45	1.41
AACCCTCT	AGAGGGTT	0.03408	4544.51	1.9672
AACCCTGA	TCAGGGTT	0.02037	3673.18	0.8709
AACCCTGC	GCAGGGTT	0.06907	4006.41	1.3182
AACCCTGG	CCAGGGTT	0.02682	4286.98	1.6668
AACCCTGT	ACAGGGTT	-0.06124	3728.26	0.9476
AACCCTTA	TAAGGGTT	-0.00408	3929.74	1.2187
AACCCTTC	GAAGGGTT	0.07105	4228.86	1.5965
AACCCTTG	CAAGGGTT	0.11372	4742.33	2.1866
AACCGAAA	TTTCGGTT	-0.11867	2924.67	-0.3026
AACCGAAC	GTTCGGTT	-0.04712	2910.55	-0.3276
AACCGAAG	CTTCGGTT	-0.13189	2479.76	-1.1525
AACCGAAT	ATTCGGTT	-0.1835	2727.34	-0.6624
AACCGACA	TGTCGGTT	0.20957	3793.74	1.0373
AACCGACC	GGTCGGTT	0.04819	4125.93	1.4696
AACCGACG	CGTCGGTT	0.00551	2967.02	-0.2286
AACCGACT	AGTCGGTT	-0.28102	2702.76	-0.709
AACCGAGA	TCTCGGTT	-0.11084	3121.04	0.032
AACCGAGC	GCTCGGTT	-0.13069	2768.34	-0.5856
AACCGAGG	CCTCGGTT	-0.16339	2742.2	-0.6344
AACCGAGT	ACTCGGTT	0.06776	3736.89	0.9595
AACCGATA	TATCGGTT	0.05607	3845.55	1.1071
AACCGATC	GATCGGTT	-0.01392	3773.89	1.0102
AACCGATG	CATCGGTT	-0.27699	2335.88	-1.4603
AACCGATT	AATCGGTT	-0.15687	2837.76	-0.458
AACCGCAA	TTGCGGTT	-0.06254	2624.03	-0.8613
AACCGCAC	GTGCGGTT	0.12013	3770.85	1.0061
AACCGCAG	CTGCGGTT	-0.08315	3052.14	-0.0829
AACCGCAT	ATGCGGTT	-0.24169	2888.33	-0.367
AACCGCCA	TGGCGGTT	-0.03474	3163.1	0.101
AACCGCCC	GGGCGGTT	0.06259	4023.16	1.3397
AACCGCCG	CGGCGGTT	-0.055	3207.21	0.1723
AACCGCCT	AGGCGGTT	-0.13529	3103.65	0.0033
AACCGCGA	TCGCGGTT	0.04023	3246.85	0.2356
AACCGCGC	GCGCGGTT	-0.08092	3106.55	0.0081
AACCGCGG	CCGCGGTT	0.10546	3811.18	1.0609
AACCGCGT	ACGCGGTT	0.08399	4426.38	1.8316
AACCGCTA	TAGCGGTT	0.10906	3459.76	0.5627
AACCGCTC	GAGCGGTT	-0.22939	2813.21	-0.5027
AACCGCTG	CAGCGGTT	-0.10461	2860.7	-0.4165
AACCGCTT	AAGCGGTT	-0.19814	2553.54	-1.0015
AACCGGAA	TTCCGGTT	-0.26649	2473.08	-1.1664
AACCGGAC	GTCCGGTT	0.05312	3044.22	-0.0963
AACCGGAG	CTCCGGTT	-0.01812	3393.6	0.4632
AACCGGAT	ATCCGGTT	0.02078	3783.67	1.0236
AACCGGCA	TGCCGGTT	-0.18087	2638.34	-0.8333
AACCGGCC	GGCCGGTT	-0.19212	2942.12	-0.272
AACCGGCG	CGCCGGTT	0.07299	4124.74	1.4681
AACCGGCT	AGCCGGTT	0.05407	3313.36	0.34
AACCGGGA	TCCCGGTT	-0.02292	3223.9	0.199
AACCGGGC	GCCCGGTT	-0.21368	2782.64	-0.559
AACCGGGG	CCCCGGTT	0.15105	3982.09	1.2868
AACCGGGT	ACCCGGTT	0.18833	5557.45	3.0035
AACCGGTA	TACCGGTT	-0.14624	3187.95	0.1413
AACCGGTC	GACCGGTT	-0.20738	2912.88	-0.3234
AACCGGTG	CACCGGTT	0.26846	5540.09	2.9874
AACCGGTT	AACCGGTT	-0.07935	2568.18	-0.9721
AACCGTAA	TTACGGTT	-0.16025	3090.4	-0.0188
AACCGTAC	GTACGGTT	0.10597	3164.78	0.1037
AACCGTAG	CTACGGTT	-0.3821	2341.53	-1.4479
AACCGTAT	ATACGGTT	-0.16261	3101.01	-0.0011
AACCGTCA	TGACGGTT	-0.11983	2657.05	-0.7969
AACCGTCC	GGACGGTT	-0.24506	2475.03	-1.1623
AACCGTCG	CGACGGTT	-0.19853	2991.36	-0.1865
AACCGTCT	AGACGGTT	-0.15292	2547.27	-1.0142
AACCGTGA	TCACGGTT	-0.1801	2985.79	-0.1961
AACCGTGC	GCACGGTT	0.07305	4364.45	1.759
AACCGTGG	CCACGGTT	-0.08702	3522.88	0.6558
AACCGTGT	ACACGGTT	0.37691	15203.5	8.1865
AACCGTTA	TAACGGTT	-0.18735	2763.44	-0.5947
AACCGTTC	GAACGGTT	-0.14497	2648.02	-0.8144
AACCGTTG	CAACGGTT	0.01377	2956.17	-0.2475
AACCTAAA	TTTAGGTT	-0.10104	3571.11	0.7258
AACCTAAC	GTTAGGTT	-0.03771	2850.59	-0.4348
AACCTAAG	CTTAGGTT	-0.18021	2704.48	-0.7057
AACCTAAT	ATTAGGTT	-0.17709	3006.62	-0.1603
AACCTACA	TGTAGGTT	0.18131	4567.94	1.9937
AACCTACC	GGTAGGTT	0.08968	4298.21	1.6802
AACCTACG	CGTAGGTT	-0.28091	2458.71	-1.1964
AACCTACT	AGTAGGTT	0.04686	3700	0.9084
AACCTAGA	TCTAGGTT	-0.17037	3099.56	-0.0035
AACCTAGC	GCTAGGTT	-0.20458	2982.47	-0.2019
AACCTAGG	CCTAGGTT	-0.09741	3189.39	0.1436
AACCTAGT	ACTAGGTT	0.08057	4298.32	1.6804
AACCTATA	TATAGGTT	0.09853	3527.96	0.6632
AACCTATC	GATAGGTT	-0.04262	3472.7	0.5819
AACCTATG	CATAGGTT	-0.20049	2522.7	-1.0641
AACCTATT	AATAGGTT	-0.20868	3283.18	0.2929
AACCTCAA	TTGAGGTT	-0.01865	3112.36	0.0177
AACCTCAC	GTGAGGTT	0.03431	3814.52	1.0654
AACCTCAG	CTGAGGTT	-0.12267	2944.8	-0.2673
AACCTCAT	ATGAGGTT	-0.22333	2960.46	-0.24
AACCTCCA	TGGAGGTT	-0.17098	2463.59	-1.1862
AACCTCCC	GGGAGGTT	0.0714	4013.52	1.3273
AACCTCCG	CGGAGGTT	0.04148	3548.26	0.6927
AACCTCCT	AGGAGGTT	0.03312	4185.08	1.5429
AACCTCGA	TCGAGGTT	-0.19167	2541.32	-1.0262
AACCTCGC	GCGAGGTT	-0.09413	3231.32	0.2109
AACCTCGG	CCGAGGTT	0.06171	3789.89	1.032
AACCTCGT	ACGAGGTT	-0.12932	3000.46	-0.1709
AACCTCTA	TAGAGGTT	-0.11899	3014.4	-0.147
AACCTCTC	GAGAGGTT	-0.11389	3082.05	-0.0327
AACCTCTG	CAGAGGTT	-0.08481	3357.6	0.4083
AACCTCTT	AAGAGGTT	0.03288	3185.65	0.1376
AACCTGAA	TTCAGGTT	-0.15756	2995.26	-0.1798
AACCTGAC	GTCAGGTT	-0.05174	3327.06	0.3612
AACCTGAG	CTCAGGTT	0.02299	2980.7	-0.2049
AACCTGAT	ATCAGGTT	-0.24693	2903.02	-0.3409
AACCTGCA	TGCAGGTT	-0.14822	2497.93	-1.1149
AACCTGCC	GGCAGGTT	0.16189	4830.25	2.2812
AACCTGCG	CGCAGGTT	-0.00647	3607.13	0.7775
AACCTGCT	AGCAGGTT	0.10412	3957.14	1.2544
AACCTGGA	TCCAGGTT	0.05537	3875.52	1.1471
AACCTGGC	GCCAGGTT	0.01992	3419.55	0.5025
AACCTGGG	CCCAGGTT	0.03268	3876.49	1.1484
AACCTGGT	ACCAGGTT	0.13375	4286.34	1.666
AACCTGTA	TACAGGTT	-0.24495	2417.89	-1.2826
AACCTGTC	GACAGGTT	-0.147	2502.11	-1.1063
AACCTGTG	CACAGGTT	0.09973	3613.33	0.7863
AACCTTAA	TTAAGGTT	-0.16206	2739.31	-0.6398
AACCTTAC	GTAAGGTT	-0.01537	3243.66	0.2305
AACCTTAG	CTAAGGTT	-0.20452	3095.47	-0.0103
AACCTTAT	ATAAGGTT	-0.22208	2421.48	-1.275
AACCTTCA	TGAAGGTT	-0.01947	3198.32	0.158
AACCTTCC	GGAAGGTT	0.00867	3403.96	0.4789
AACCTTCG	CGAAGGTT	-0.07098	3493.19	0.6122
AACCTTCT	AGAAGGTT	-0.05691	2884.81	-0.3733
AACCTTGA	TCAAGGTT	-0.01223	3664.53	0.8588
AACCTTGC	GCAAGGTT	-0.05831	3776.34	1.0136
AACCTTGG	CCAAGGTT	0.01982	2964.3	-0.2333
AACCTTGT	ACAAGGTT	-0.10577	3489.12	0.6062
AACCTTTA	TAAAGGTT	-0.14452	2594.9	-0.9188
AACCTTTC	GAAAGGTT	0.09624	3849.32	1.1122
AACCTTTG	CAAAGGTT	-0.1957	2817.38	-0.4951
AACGAAAA	TTTTCGTT	-0.08443	2413.62	-1.2917
AACGAAAC	GTTTCGTT	-0.12002	3186.39	0.1388
AACGAAAG	CTTTCGTT	-0.08397	2758.98	-0.603
AACGAAAT	ATTTCGTT	-0.33648	2250.45	-1.6522
AACGAACA	TGTTCGTT	0.19154	3568.36	0.7218
AACGAACC	GGTTCGTT	-0.08273	3026.58	-0.1262
AACGAACG	CGTTCGTT	-0.2548	2466.51	-1.1801
AACGAACT	AGTTCGTT	-0.22258	2813.73	-0.5018
AACGAAGA	TCTTCGTT	-0.13925	2631.45	-0.8467
AACGAAGC	GCTTCGTT	-0.14334	3027.97	-0.1239
AACGAAGG	CCTTCGTT	-0.30368	2282.95	-1.5784
AACGAAGT	ACTTCGTT	-0.03419	2342.55	-1.4457
AACGAATA	TATTCGTT	-0.26065	2915.34	-0.3191
AACGAATC	GATTCGTT	-0.04159	3231.49	0.2111
AACGAATG	CATTCGTT	-0.23971	2431.6	-1.2535
AACGAATT	AATTCGTT	-0.20895	2401.8	-1.317
AACGACAA	TTGTCGTT	-0.07051	2704.73	-0.7053
AACGACAC	GTGTCGTT	0.4443	20854.7	9.8142
AACGACAG	CTGTCGTT	-0.11045	2795.54	-0.5352
AACGACAT	ATGTCGTT	-0.12596	2525.04	-1.0593
AACGACCA	TGGTCGTT	-0.11403	2996.87	-0.177
AACGACCC	GGGTCGTT	0.04225	4646.92	2.082
AACGACCG	CGGTCGTT	-0.16721	2953.82	-0.2516
AACGACCT	AGGTCGTT	-0.0935	3079.27	-0.0374
AACGACGA	TCGTCGTT	-0.20735	2683.09	-0.7466
AACGACGC	GCGTCGTT	0.07573	3596.35	0.7621
AACGACGG	CCGTCGTT	0.05106	3601.07	0.7688
AACGACGT	ACGTCGTT	-0.15979	2508.59	-1.093
AACGACTA	TAGTCGTT	-0.1996	2756.81	-0.607
AACGACTC	GAGTCGTT	0.11742	4260.2	1.6345
AACGACTG	CAGTCGTT	-0.12833	2680.46	-0.7517
AACGACTT	AAGTCGTT	-0.24181	2656.15	-0.7986
AACGAGAA	TTCTCGTT	-0.06774	3264.98	0.2643
AACGAGAC	GTCTCGTT	-0.15505	2716.72	-0.6825
AACGAGAG	CTCTCGTT	-0.22378	2789.21	-0.5469
AACGAGAT	ATCTCGTT	-0.24387	2642	-0.8261
AACGAGCA	TGCTCGTT	0.0595	3237.67	0.221
AACGAGCC	GGCTCGTT	0.01951	3582.14	0.7417
AACGAGCG	CGCTCGTT	0.11181	3851.62	1.1152
AACGAGCT	AGCTCGTT	-0.10412	2838.74	-0.4562
AACGAGGA	TCCTCGTT	0.07175	3524.82	0.6586
AACGAGGC	GCCTCGTT	-0.16483	2504.75	-1.1009
AACGAGGG	CCCTCGTT	0.08362	4289.13	1.6693
AACGAGGT	ACCTCGTT	0.05443	3039.71	-0.1039
AACGAGTA	TACTCGTT	-0.01315	3569.07	0.7229
AACGAGTC	GACTCGTT	-0.03907	3675.2	0.8738
AACGAGTG	CACTCGTT	0.21206	4462.33	1.8732
AACGAGTT	AACTCGTT	-0.12944	2646.14	-0.818
AACGATAA	TTATCGTT	-0.29911	2178.8	-1.8189
AACGATAC	GTATCGTT	0.15405	4155.57	1.5064
AACGATAG	CTATCGTT	0.00956	3207.07	0.1721
AACGATAT	ATATCGTT	-0.23077	2753.87	-0.6125
AACGATCA	TGATCGTT	-0.15316	3064.73	-0.0617
AACGATCC	GGATCGTT	-0.00239	3419	0.5016
AACGATCG	CGATCGTT	-0.18599	2177.96	-1.8209
AACGATCT	AGATCGTT	-0.27923	2527.59	-1.0541
AACGATGA	TCATCGTT	-0.0987	3008	-0.158
AACGATGC	GCATCGTT	-0.2674	2541.01	-1.0268
AACGATGG	CCATCGTT	-0.0489	2652.09	-0.8065
AACGATGT	ACATCGTT	-0.065	2608.99	-0.8909
AACGATTA	TAATCGTT	-0.00588	2568.83	-0.9708
AACGATTC	GAATCGTT	-0.21253	2706.64	-0.7016
AACGATTG	CAATCGTT	-0.27154	2630.25	-0.8491
AACGCAAA	TTTGCGTT	-0.13244	2676.74	-0.7588
AACGCAAC	GTTGCGTT	0.00098	3472.15	0.5811
AACGCAAG	CTTGCGTT	-0.07414	2914.51	-0.3206
AACGCAAT	ATTGCGTT	-0.1508	2448.1	-1.2187
AACGCACA	TGTGCGTT	-0.01573	3548.27	0.6928
AACGCACC	GGTGCGTT	0.12705	5358.53	2.8158
AACGCACG	CGTGCGTT	-0.12391	3420.07	0.5032
AACGCACT	AGTGCGTT	-0.07541	3246.38	0.2348
AACGCAGA	TCTGCGTT	-0.14755	2560.57	-0.9873
AACGCAGC	GCTGCGTT	-0.21914	2494.32	-1.1224
AACGCAGG	CCTGCGTT	-0.16291	3145.06	0.0715
AACGCAGT	ACTGCGTT	-0.24786	2439.07	-1.2377
AACGCATA	TATGCGTT	0.04006	2901.19	-0.3442
AACGCATC	GATGCGTT	-0.12219	2861.41	-0.4153
AACGCATG	CATGCGTT	-0.25753	2589.48	-0.9295
AACGCATT	AATGCGTT	-0.03198	2688.51	-0.7362
AACGCCAA	TTGGCGTT	0.02245	3709.19	0.9212
AACGCCAC	GTGGCGTT	0.13986	4842.55	2.2943
AACGCCAG	CTGGCGTT	0.024	4380.62	1.778
AACGCCAT	ATGGCGTT	0.06674	4200.72	1.5621
AACGCCCA	TGGGCGTT	0.05173	3855.68	1.1207
AACGCCCC	GGGGCGTT	0.06355	4716.3	2.1583
AACGCCCG	CGGGCGTT	0.11352	4845.35	2.2973
AACGCCCT	AGGGCGTT	-0.12698	3178.17	0.1255
AACGCCGA	TCGGCGTT	0.09723	3981.15	1.2856
AACGCCGC	GCGGCGTT	-0.00903	3748.65	0.9757
AACGCCGG	CCGGCGTT	0.12725	4334.92	1.724
AACGCCGT	ACGGCGTT	0.18098	4722.74	2.1653
AACGCCTA	TAGGCGTT	-0.08885	3266.46	0.2666
AACGCCTC	GAGGCGTT	-0.01399	3514.59	0.6436
AACGCCTG	CAGGCGTT	0.00659	4047.84	1.3712
AACGCCTT	AAGGCGTT	-0.23926	3163.91	0.1023
AACGCGAA	TTCGCGTT	-0.09307	3306.12	0.3287
AACGCGAC	GTCGCGTT	0.06311	3654.74	0.845
AACGCGAG	CTCGCGTT	-0.02956	3587.02	0.7487
AACGCGAT	ATCGCGTT	-0.19494	2964.76	-0.2325
AACGCGCA	TGCGCGTT	0.02862	3605.89	0.7757
AACGCGCC	GGCGCGTT	-0.05868	3600.89	0.7686
AACGCGCG	CGCGCGTT	-0.13732	2949.25	-0.2595
AACGCGCT	AGCGCGTT	-0.09641	3180.55	0.1293
AACGCGGA	TCCGCGTT	-0.05957	3532.66	0.6701
AACGCGGC	GCCGCGTT	0.07226	3033.57	-0.1144
AACGCGGG	CCCGCGTT	0.14469	5152.09	2.6135
AACGCGGT	ACCGCGTT	0.06335	3785.1	1.0255
AACGCGTA	TACGCGTT	-0.2062	3120.04	0.0304
AACGCGTC	GACGCGTT	0.00101	3362.52	0.4158
AACGCGTG	CACGCGTT	0.14255	4696.85	2.137
AACGCGTT	AACGCGTT	-0.12736	3057	-0.0747
AACGCTAA	TTAGCGTT	-0.08508	3032.61	-0.116
AACGCTAC	GTAGCGTT	-0.05722	3118.97	0.0286
AACGCTAG	CTAGCGTT	0.10606	4017.76	1.3327
AACGCTAT	ATAGCGTT	-0.09403	3376.89	0.4378
AACGCTCA	TGAGCGTT	-0.09726	2979.51	-0.207
AACGCTCC	GGAGCGTT	-0.15335	2882.67	-0.3771
AACGCTCG	CGAGCGTT	-0.01369	3604.44	0.7737
AACGCTCT	AGAGCGTT	-0.11472	3057.79	-0.0734
AACGCTGA	TCAGCGTT	-0.22777	2745.24	-0.6287
AACGCTGC	GCAGCGTT	0.01685	2956.47	-0.2469
AACGCTGG	CCAGCGTT	0.03503	3250.32	0.2411
AACGCTGT	ACAGCGTT	-0.06958	3053.53	-0.0806
AACGCTTA	TAAGCGTT	-0.03516	3380.76	0.4437
AACGCTTC	GAAGCGTT	-0.21779	3032.69	-0.1159
AACGCTTG	CAAGCGTT	-0.07479	3337.26	0.377
AACGGAAA	TTTCCGTT	-0.15915	2383.63	-1.3561
AACGGAAC	GTTCCGTT	-0.20176	2710.72	-0.6939
AACGGAAG	CTTCCGTT	-0.10787	2513.81	-1.0823
AACGGAAT	ATTCCGTT	-0.21667	2609.15	-0.8906
AACGGACA	TGTCCGTT	0.28363	4398.36	1.7989
AACGGACC	GGTCCGTT	-0.10684	2507.33	-1.0956
AACGGACG	CGTCCGTT	-0.15102	2737.74	-0.6428
AACGGACT	AGTCCGTT	-0.15619	2705.17	-0.7044
AACGGAGA	TCTCCGTT	-0.05157	3035.97	-0.1103
AACGGAGC	GCTCCGTT	-0.10904	2657.65	-0.7957
AACGGAGG	CCTCCGTT	0.05992	3628.74	0.8083
AACGGAGT	ACTCCGTT	0.17435	4699.2	2.1396
AACGGATA	TATCCGTT	0.08495	3751.29	0.9793
AACGGATC	GATCCGTT	0.177	5154.16	2.6155
AACGGATG	CATCCGTT	-0.15752	2768.63	-0.585
AACGGATT	AATCCGTT	-0.15104	3215.35	0.1854
AACGGCAA	TTGCCGTT	-0.158	2580.33	-0.9478
AACGGCAC	GTGCCGTT	0.03054	3632.31	0.8133
AACGGCAG	CTGCCGTT	-0.03778	2939.84	-0.276
AACGGCAT	ATGCCGTT	-0.12838	2792.99	-0.5399
AACGGCCA	TGGCCGTT	-0.21454	2437.19	-1.2417
AACGGCCC	GGGCCGTT	-0.1756	2509.8	-1.0905
AACGGCCG	CGGCCGTT	-0.10989	2571.15	-0.9661
AACGGCCT	AGGCCGTT	-0.23468	2282.93	-1.5784
AACGGCGA	TCGCCGTT	-0.15414	3129.14	0.0454
AACGGCGC	GCGCCGTT	-0.22319	2581.48	-0.9455
AACGGCGG	CCGCCGTT	0.07228	3690.02	0.8945
AACGGCGT	ACGCCGTT	0.0916	4701.45	2.1421
AACGGCTA	TAGCCGTT	-0.24724	2832.34	-0.4678
AACGGCTC	GAGCCGTT	-0.08644	3074.61	-0.0452
AACGGCTG	CAGCCGTT	-0.10359	2184.25	-1.806
AACGGCTT	AAGCCGTT	-0.25968	2474.27	-1.1639
AACGGGAA	TTCCCGTT	-0.27547	2163.41	-1.8554
AACGGGAC	GTCCCGTT	-0.01674	3079.37	-0.0372
AACGGGAG	CTCCCGTT	-0.03229	3374.13	0.4336
AACGGGAT	ATCCCGTT	-0.08281	3395.13	0.4656
AACGGGCA	TGCCCGTT	-0.01525	3474.74	0.5849
AACGGGCC	GGCCCGTT	-0.12421	2813.71	-0.5018
AACGGGCG	CGCCCGTT	-0.08471	3421.04	0.5047
AACGGGCT	AGCCCGTT	-0.19326	2952.35	-0.2541
AACGGGGA	TCCCCGTT	-0.02309	3356.8	0.4071
AACGGGGC	GCCCCGTT	-0.27397	2800.85	-0.5254
AACGGGGG	CCCCCGTT	0.10336	4443.4	1.8513
AACGGGGT	ACCCCGTT	0.18279	5041.38	2.5016
AACGGGTA	TACCCGTT	0.14822	5005.79	2.4651
AACGGGTC	GACCCGTT	-0.03314	3320.76	0.3515
AACGGGTG	CACCCGTT	0.31585	5221.16	2.682
AACGGTAA	TTACCGTT	-0.12861	2867.69	-0.404
AACGGTAC	GTACCGTT	-0.22703	2752.18	-0.6157
AACGGTAG	CTACCGTT	0.05407	2941.48	-0.2731
AACGGTAT	ATACCGTT	0.06562	3319.84	0.3501
AACGGTCA	TGACCGTT	-0.16866	2511.49	-1.087
AACGGTCC	GGACCGTT	-0.36175	2167.35	-1.846
AACGGTCG	CGACCGTT	-0.09302	2976.54	-0.2121
AACGGTCT	AGACCGTT	-0.08198	3122.77	0.0349
AACGGTGA	TCACCGTT	-0.02302	3527.66	0.6628
AACGGTGC	GCACCGTT	0.19994	5283.65	2.7433
AACGGTGG	CCACCGTT	0.09013	3005.64	-0.162
AACGGTGT	ACACCGTT	0.46725	31002.5	11.8561
AACGGTTA	TAACCGTT	-0.1093	2839.84	-0.4542
AACGGTTC	GAACCGTT	-0.25872	2392.61	-1.3367
AACGGTTG	CAACCGTT	-0.30092	2648.02	-0.8144
AACGTAAA	TTTACGTT	-0.07323	2831.25	-0.4698
AACGTAAC	GTTACGTT	-0.01992	3236.51	0.2191
AACGTAAG	CTTACGTT	-0.17315	2356.08	-1.416
AACGTAAT	ATTACGTT	-0.12354	2731.88	-0.6538
AACGTACA	TGTACGTT	0.19804	3864.17	1.132
AACGTACC	GGTACGTT	0.00419	3545.61	0.6889
AACGTACG	CGTACGTT	-0.22911	2933.37	-0.2873
AACGTACT	AGTACGTT	-0.02462	2902.3	-0.3422
AACGTAGA	TCTACGTT	0.12532	3669.78	0.8662
AACGTAGC	GCTACGTT	-0.1784	2739.84	-0.6388
AACGTAGG	CCTACGTT	-0.12051	2865.55	-0.4078
AACGTAGT	ACTACGTT	-0.10075	2997.73	-0.1756
AACGTATA	TATACGTT	-0.24736	2729.6	-0.6581
AACGTATC	GATACGTT	-0.0822	3175.42	0.121
AACGTATG	CATACGTT	-0.348	2437.21	-1.2416
AACGTATT	AATACGTT	-0.04979	2922.18	-0.307
AACGTCAA	TTGACGTT	-0.26844	2304.3	-1.5304
AACGTCAC	GTGACGTT	-0.07236	3181.1	0.1302
AACGTCAG	CTGACGTT	-0.13005	2807.84	-0.5126
AACGTCAT	ATGACGTT	-0.23299	2429.43	-1.2581
AACGTCCA	TGGACGTT	-0.14733	2449.33	-1.2161
AACGTCCC	GGGACGTT	0.01956	2810.23	-0.5082
AACGTCCG	CGGACGTT	0.01832	2843.18	-0.4482
AACGTCCT	AGGACGTT	-0.08028	2803.02	-0.5214
AACGTCGA	TCGACGTT	-0.1924	2549.64	-1.0094
AACGTCGC	GCGACGTT	-0.21953	2539.73	-1.0294
AACGTCGG	CCGACGTT	-0.08402	2729.08	-0.6591
AACGTCGT	ACGACGTT	-0.17408	2880.06	-0.3818
AACGTCTA	TAGACGTT	-0.21569	2279.39	-1.5864
AACGTCTC	GAGACGTT	-0.11579	2639.56	-0.8309
AACGTCTG	CAGACGTT	-0.10434	2304.43	-1.5302
AACGTCTT	AAGACGTT	-0.25918	2324.94	-1.4845
AACGTGAA	TTCACGTT	-0.2291	2163.52	-1.8551
AACGTGAC	GTCACGTT	-0.09158	2893.74	-0.3574
AACGTGAG	CTCACGTT	-0.03527	2695.11	-0.7236
AACGTGAT	ATCACGTT	-0.1113	2983.74	-0.1997
AACGTGCA	TGCACGTT	-0.07392	3130.6	0.0478
AACGTGCC	GGCACGTT	-0.23022	2766	-0.5899
AACGTGCG	CGCACGTT	-0.13701	2890.59	-0.363
AACGTGCT	AGCACGTT	-0.07508	3321.33	0.3524
AACGTGGA	TCCACGTT	-0.24338	2421.03	-1.2759
AACGTGGC	GCCACGTT	-0.16011	2059.48	-2.1089
AACGTGGG	CCCACGTT	-0.19309	2729.23	-0.6588
AACGTGGT	ACCACGTT	-0.04397	3020.82	-0.136
AACGTGTA	TACACGTT	0.39046	16146.3	8.4963
AACGTGTC	GACACGTT	0.34687	13353.9	7.5184
AACGTGTG	CACACGTT	0.16228	5596.9	3.0399
AACGTTAA	TTAACGTT	-0.07258	2703.71	-0.7072
AACGTTAC	GTAACGTT	-0.1604	2747.1	-0.6252
AACGTTAG	CTAACGTT	-0.1895	2467.41	-1.1782
AACGTTAT	ATAACGTT	-0.23432	2374.31	-1.3763
AACGTTCA	TGAACGTT	-0.23063	2323.99	-1.4866
AACGTTCC	GGAACGTT	-0.21401	2349.08	-1.4313
AACGTTCG	CGAACGTT	-0.25156	2261.61	-1.6267
AACGTTCT	AGAACGTT	-0.26796	2298.42	-1.5436
AACGTTGA	TCAACGTT	-0.19818	2290.08	-1.5623
AACGTTGC	GCAACGTT	-0.25429	2355.56	-1.4171
AACGTTGG	CCAACGTT	-0.10311	3239.07	0.2232
AACGTTGT	ACAACGTT	-0.22516	2664.95	-0.7816
AACGTTTA	TAAACGTT	-0.24735	2374.31	-1.3763
AACGTTTC	GAAACGTT	-0.23929	2312.08	-1.5131
AACGTTTG	CAAACGTT	-0.07014	2620.6	-0.868
AACTAAAA	TTTTAGTT	-0.07066	2885.59	-0.3719
AACTAAAC	GTTTAGTT	-0.02229	3266.14	0.2661
AACTAAAG	CTTTAGTT	-0.03859	2720.97	-0.6744
AACTAAAT	ATTTAGTT	-0.08694	2935.5	-0.2836
AACTAACA	TGTTAGTT	0.24197	3168.7	0.1101
AACTAACC	GGTTAGTT	-0.0449	3551.4	0.6973
AACTAACG	CGTTAGTT	-0.14792	2603.89	-0.9009
AACTAACT	AGTTAGTT	-0.19124	2442.02	-1.2315
AACTAAGA	TCTTAGTT	0.05949	3492.48	0.6111
AACTAAGC	GCTTAGTT	-0.1336	3035.06	-0.1118
AACTAAGG	CCTTAGTT	-0.30334	2796.43	-0.5336
AACTAAGT	ACTTAGTT	-0.16093	2970.22	-0.223
AACTAATA	TATTAGTT	-0.13499	2947.56	-0.2625
AACTAATC	GATTAGTT	-0.02477	3222.93	0.1975
AACTAATG	CATTAGTT	-0.22879	2472.09	-1.1685
AACTAATT	AATTAGTT	-0.21682	2824.5	-0.4821
AACTACAA	TTGTAGTT	0.12103	3802.25	1.0488
AACTACAC	GTGTAGTT	0.45167	23109.5	10.3429
AACTACAG	CTGTAGTT	-0.20774	2640.14	-0.8298
AACTACAT	ATGTAGTT	-0.02559	3250.69	0.2417
AACTACCA	TGGTAGTT	-0.13643	2390.38	-1.3416
AACTACCC	GGGTAGTT	0.15891	5477.1	2.9285
AACTACCG	CGGTAGTT	-0.13711	2981.71	-0.2032
AACTACCT	AGGTAGTT	-0.05098	3136.81	0.058
AACTACGA	TCGTAGTT	0.00199	3031.26	-0.1183
AACTACGC	GCGTAGTT	0.01693	3625.01	0.803
AACTACGG	CCGTAGTT	-0.02229	3026.66	-0.1261
AACTACGT	ACGTAGTT	-0.12215	2805.36	-0.5171
AACTACTA	TAGTAGTT	-0.15993	3108.69	0.0116
AACTACTC	GAGTAGTT	0.14893	5126.6	2.5879
AACTACTG	CAGTAGTT	-0.12722	3114.73	0.0216
AACTACTT	AAGTAGTT	-0.07915	2859.69	-0.4183
AACTAGAA	TTCTAGTT	-0.00946	2861.65	-0.4148
AACTAGAC	GTCTAGTT	0.11245	2777.21	-0.5691
AACTAGAG	CTCTAGTT	-0.03255	2945.04	-0.2669
AACTAGAT	ATCTAGTT	-0.09452	2753.4	-0.6134
AACTAGCA	TGCTAGTT	0.01959	3258.57	0.2541
AACTAGCC	GGCTAGTT	-0.13825	2708.38	-0.6983
AACTAGCG	CGCTAGTT	-0.1416	2852.25	-0.4318
AACTAGCT	AGCTAGTT	-0.09693	2351.78	-1.4254
AACTAGGA	TCCTAGTT	-0.00268	3082.7	-0.0316
AACTAGGC	GCCTAGTT	-0.149	3108.58	0.0114
AACTAGGG	CCCTAGTT	0.0262	3468.59	0.5758
AACTAGGT	ACCTAGTT	0.0378	3316.38	0.3447
AACTAGTA	TACTAGTT	-0.03954	2662.57	-0.7862
AACTAGTC	GACTAGTT	-0.09103	2675.84	-0.7606
AACTAGTG	CACTAGTT	0.15534	3943.34	1.2365
AACTAGTT	AACTAGTT	-0.35709	2333.28	-1.4661
AACTATAA	TTATAGTT	-0.25717	2328.21	-1.4773
AACTATAC	GTATAGTT	0.16028	3892.57	1.1697
AACTATAG	CTATAGTT	-0.15015	2598.11	-0.9124
AACTATAT	ATATAGTT	-0.2597	2298.93	-1.5425
AACTATCA	TGATAGTT	-0.18356	2881.81	-0.3787
AACTATCC	GGATAGTT	-0.1687	3397.35	0.4689
AACTATCG	CGATAGTT	-0.0242	3081.89	-0.033
AACTATCT	AGATAGTT	-0.36731	2533.19	-1.0427
AACTATGA	TCATAGTT	-0.0644	2947.49	-0.2626
AACTATGC	GCATAGTT	-0.12904	2266.94	-1.6146
AACTATGG	CCATAGTT	-0.04559	2883.34	-0.3759
AACTATGT	ACATAGTT	-0.23398	2522.28	-1.0649
AACTATTA	TAATAGTT	-0.34034	2346.63	-1.4367
AACTATTC	GAATAGTT	-0.14252	2461.14	-1.1913
AACTATTG	CAATAGTT	-0.10233	2424.51	-1.2685
AACTCAAA	TTTGAGTT	-0.05817	2513.38	-1.0831
AACTCAAC	GTTGAGTT	-0.02512	3500.49	0.6229
AACTCAAG	CTTGAGTT	-0.19742	2603.06	-0.9026
AACTCAAT	ATTGAGTT	-0.09413	2791.34	-0.5429
AACTCACA	TGTGAGTT	0.11643	3131.49	0.0493
AACTCACC	GGTGAGTT	-0.03209	3916.05	1.2007
AACTCACG	CGTGAGTT	-0.31007	2723.56	-0.6695
AACTCACT	AGTGAGTT	-0.05964	2669.95	-0.7719
AACTCAGA	TCTGAGTT	-0.00515	3073.81	-0.0465
AACTCAGC	GCTGAGTT	-0.25842	2579.69	-0.949
AACTCAGG	CCTGAGTT	-0.10526	3069.58	-0.0536
AACTCAGT	ACTGAGTT	-0.10675	2480.65	-1.1507
AACTCATA	TATGAGTT	-0.21715	2473.41	-1.1657
AACTCATC	GATGAGTT	-0.20939	2575.87	-0.9567
AACTCATG	CATGAGTT	-0.10341	2209.85	-1.746
AACTCATT	AATGAGTT	-0.31542	2528.58	-1.0521
AACTCCAA	TTGGAGTT	0.07767	4468.54	1.8804
AACTCCAC	GTGGAGTT	0.15574	5241.86	2.7024
AACTCCAG	CTGGAGTT	0.03774	4072.87	1.4029
AACTCCAT	ATGGAGTT	0.00401	4011.6	1.3248
AACTCCCA	TGGGAGTT	0.05314	4411.63	1.8144
AACTCCCC	GGGGAGTT	0.12703	5398.18	2.8538
AACTCCCG	CGGGAGTT	0.14478	4546.29	1.9692
AACTCCCT	AGGGAGTT	0.00769	4081.12	1.4133
AACTCCGA	TCGGAGTT	-0.04352	4152.17	1.5022
AACTCCGC	GCGGAGTT	0.08131	4398.58	1.7991
AACTCCGG	CCGGAGTT	0.15295	4534.63	1.956
AACTCCGT	ACGGAGTT	0.14288	4581.59	2.0091
AACTCCTA	TAGGAGTT	-0.08563	3713.01	0.9265
AACTCCTC	GAGGAGTT	0.06538	4663.45	2.1003
AACTCCTG	CAGGAGTT	0.11709	4478.48	1.8918
AACTCCTT	AAGGAGTT	-0.06126	3742.51	0.9672
AACTCGAA	TTCGAGTT	-0.20743	2953.82	-0.2516
AACTCGAC	GTCGAGTT	0.02255	3487.7	0.6041
AACTCGAG	CTCGAGTT	0.05091	4503.18	1.9201
AACTCGAT	ATCGAGTT	-0.03239	3468.73	0.576
AACTCGCA	TGCGAGTT	-0.18895	3200.01	0.1607
AACTCGCC	GGCGAGTT	-0.03441	3167.17	0.1076
AACTCGCG	CGCGAGTT	0.02355	3587.02	0.7487
AACTCGCT	AGCGAGTT	-0.02626	3416.64	0.4981
AACTCGGA	TCCGAGTT	-0.05049	3678.12	0.8779
AACTCGGC	GCCGAGTT	-0.02131	3249.93	0.2404
AACTCGGG	CCCGAGTT	0.12426	4244.17	1.6151
AACTCGGT	ACCGAGTT	0.07706	3367.7	0.4238
AACTCGTA	TACGAGTT	-0.12973	3055.24	-0.0777
AACTCGTC	GACGAGTT	-0.0707	2896.55	-0.3524
AACTCGTG	CACGAGTT	0.05933	2943.81	-0.269
AACTCTAA	TTAGAGTT	-0.04211	2939.4	-0.2768
AACTCTAC	GTAGAGTT	0.09788	3962.84	1.2619
AACTCTAG	CTAGAGTT	-0.01218	2934.64	-0.2851
AACTCTAT	ATAGAGTT	-0.16237	3247.58	0.2367
AACTCTCA	TGAGAGTT	-0.17729	2671.11	-0.7697
AACTCTCC	GGAGAGTT	0.04505	3670.55	0.8673
AACTCTCG	CGAGAGTT	-0.12867	3111.31	0.016
AACTCTCT	AGAGAGTT	-0.09475	3371.8	0.43
AACTCTGA	TCAGAGTT	-0.07583	3353.14	0.4015
AACTCTGC	GCAGAGTT	-0.15126	3108.69	0.0116
AACTCTGG	CCAGAGTT	-0.0876	3030.74	-0.1192
AACTCTGT	ACAGAGTT	-0.02022	3255.52	0.2493
AACTCTTA	TAAGAGTT	0.06963	3502.23	0.6255
AACTCTTC	GAAGAGTT	-0.11933	2838.99	-0.4558
AACTCTTG	CAAGAGTT	-0.05126	3587.72	0.7497
AACTGAAA	TTTCAGTT	-0.046	3055.11	-0.0779
AACTGAAC	GTTCAGTT	-0.19934	2539.46	-1.03
AACTGAAG	CTTCAGTT	-0.17171	2698.43	-0.7173
AACTGAAT	ATTCAGTT	-0.0782	2496.11	-1.1187
AACTGACA	TGTCAGTT	0.20934	3554.58	0.7019
AACTGACC	GGTCAGTT	-0.04146	3210.03	0.1768
AACTGACG	CGTCAGTT	-0.25631	2251.07	-1.6508
AACTGACT	AGTCAGTT	-0.096	2698.41	-0.7173
AACTGAGA	TCTCAGTT	-0.03357	2817.15	-0.4955
AACTGAGC	GCTCAGTT	0.00851	2979.51	-0.207
AACTGAGG	CCTCAGTT	-0.13539	2956.31	-0.2472
AACTGAGT	ACTCAGTT	-0.13382	3372.93	0.4318
AACTGATA	TATCAGTT	0.04871	3524.34	0.6579
AACTGATC	GATCAGTT	0.07304	3681.43	0.8825
AACTGATG	CATCAGTT	-0.18889	2203.04	-1.7619
AACTGATT	AATCAGTT	-0.11787	2410.45	-1.2985
AACTGCAA	TTGCAGTT	-0.08091	2580.11	-0.9482
AACTGCAC	GTGCAGTT	0.01569	3870.64	1.1406
AACTGCAG	CTGCAGTT	-0.15599	2428.92	-1.2592
AACTGCAT	ATGCAGTT	-0.21893	2349.94	-1.4294
AACTGCCA	TGGCAGTT	-0.2256	2372.23	-1.3808
AACTGCCC	GGGCAGTT	0.00246	3329.11	0.3644
AACTGCCG	CGGCAGTT	-0.17768	2422.28	-1.2733
AACTGCCT	AGGCAGTT	-0.26524	2686.35	-0.7404
AACTGCGA	TCGCAGTT	-0.19632	2634.75	-0.8403
AACTGCGC	GCGCAGTT	-0.19332	2759.6	-0.6018
AACTGCGG	CCGCAGTT	-0.20611	2562.71	-0.983
AACTGCGT	ACGCAGTT	-0.11584	2521.77	-1.066
AACTGCTA	TAGCAGTT	-0.07614	2575.86	-0.9567
AACTGCTC	GAGCAGTT	-0.02618	2503.13	-1.1042
AACTGCTG	CAGCAGTT	-0.11698	2757.08	-0.6065
AACTGCTT	AAGCAGTT	-0.26396	2256.7	-1.6379
AACTGGAA	TTCCAGTT	-0.08305	2842.33	-0.4497
AACTGGAC	GTCCAGTT	-0.2042	2618.08	-0.873
AACTGGAG	CTCCAGTT	-0.0862	3246.36	0.2348
AACTGGAT	ATCCAGTT	-0.24917	2683.09	-0.7466
AACTGGCA	TGCCAGTT	-0.09227	3156.47	0.0902
AACTGGCC	GGCCAGTT	-0.15276	2502.67	-1.1051
AACTGGCG	CGCCAGTT	-0.02994	3191.68	0.1473
AACTGGCT	AGCCAGTT	-0.17973	2036.65	-2.1663
AACTGGGA	TCCCAGTT	0.03087	2914.67	-0.3203
AACTGGGC	GCCCAGTT	-0.19197	2184.53	-1.8053
AACTGGGG	CCCCAGTT	0.02633	3328.66	0.3637
AACTGGGT	ACCCAGTT	0.05624	3883.59	1.1578
AACTGGTA	TACCAGTT	0.0555	3316.87	0.3454
AACTGGTC	GACCAGTT	-0.14463	2891.57	-0.3613
AACTGGTG	CACCAGTT	0.35097	6687.81	3.957
AACTGTAA	TTACAGTT	-0.11289	3003.62	-0.1655
AACTGTAC	GTACAGTT	-0.20093	2991.38	-0.1865
AACTGTAG	CTACAGTT	-0.03334	2700.6	-0.7131
AACTGTAT	ATACAGTT	-0.20661	2657.97	-0.7951
AACTGTCA	TGACAGTT	-0.20755	2543.28	-1.0222
AACTGTCC	GGACAGTT	-0.29718	2390.63	-1.341
AACTGTCG	CGACAGTT	0.00161	2386.96	-1.3489
AACTGTCT	AGACAGTT	-0.15176	2678.53	-0.7554
AACTGTGA	TCACAGTT	-0.02633	3403.1	0.4776
AACTGTGC	GCACAGTT	-0.21176	2832.19	-0.4681
AACTGTGG	CCACAGTT	0.12718	3827.45	1.0828
AACTGTGT	ACACAGTT	0.11273	4469.69	1.8817
AACTGTTA	TAACAGTT	-0.21367	2355.49	-1.4173
AACTGTTC	GAACAGTT	-0.11898	2360.4	-1.4066
AACTGTTG	CAACAGTT	-0.13306	2429.73	-1.2575
AACTTAAA	TTTAAGTT	-0.1816	2371.11	-1.3833
AACTTAAC	GTTAAGTT	-0.13915	2609.59	-0.8897
AACTTAAG	CTTAAGTT	-0.15896	2617.32	-0.8744
AACTTAAT	ATTAAGTT	-0.14089	2925.46	-0.3012
AACTTACA	TGTAAGTT	0.18232	3751.64	0.9798
AACTTACC	GGTAAGTT	-0.08684	2599.76	-0.9091
AACTTACG	CGTAAGTT	0.06407	2579.83	-0.9488
AACTTACT	AGTAAGTT	-0.12429	2894.35	-0.3563
AACTTAGA	TCTAAGTT	0.10256	3401.83	0.4757
AACTTAGC	GCTAAGTT	-0.18101	2438.11	-1.2397
AACTTAGG	CCTAAGTT	-0.1915	2607.85	-0.8931
AACTTAGT	ACTAAGTT	-0.19976	2123.48	-1.9513
AACTTATA	TATAAGTT	-0.10628	2526.86	-1.0556
AACTTATC	GATAAGTT	-0.2307	2943.16	-0.2702
AACTTATG	CATAAGTT	-0.16014	2885.69	-0.3717
AACTTATT	AATAAGTT	-0.09662	2723.39	-0.6698
AACTTCAA	TTGAAGTT	-0.04015	2324.95	-1.4845
AACTTCAC	GTGAAGTT	-0.01393	2929.15	-0.2948
AACTTCAG	CTGAAGTT	-0.12245	2298.64	-1.5431
AACTTCAT	ATGAAGTT	-0.09839	3084.5	-0.0286
AACTTCCA	TGGAAGTT	-0.21228	2507.65	-1.0949
AACTTCCC	GGGAAGTT	-0.22534	2390.31	-1.3417
AACTTCCG	CGGAAGTT	-0.14536	2909.67	-0.3291
AACTTCCT	AGGAAGTT	-0.30037	2293.3	-1.5551
AACTTCGA	TCGAAGTT	-0.33657	2608.68	-0.8915
AACTTCGC	GCGAAGTT	-0.21345	2431.55	-1.2536
AACTTCGG	CCGAAGTT	-0.15512	2870.21	-0.3994
AACTTCGT	ACGAAGTT	-0.20669	2692.31	-0.729
AACTTCTA	TAGAAGTT	-0.26188	2391.02	-1.3402
AACTTCTC	GAGAAGTT	-0.1461	2683.63	-0.7456
AACTTCTG	CAGAAGTT	-0.30061	2144.18	-1.9014
AACTTCTT	AAGAAGTT	-0.06585	2433.53	-1.2494
AACTTGAA	TTCAAGTT	-0.04195	3252.84	0.2451
AACTTGAC	GTCAAGTT	-0.11005	2956.52	-0.2469
AACTTGAG	CTCAAGTT	-0.16332	2792.79	-0.5403
AACTTGAT	ATCAAGTT	-0.16303	2953.58	-0.252
AACTTGCA	TGCAAGTT	-0.14256	2929.18	-0.2947
AACTTGCC	GGCAAGTT	-0.18852	2595.72	-0.9171
AACTTGCG	CGCAAGTT	-0.0178	2720.07	-0.6761
AACTTGCT	AGCAAGTT	-0.20878	2182.66	-1.8098
AACTTGGA	TCCAAGTT	0.13495	4659.14	2.0955
[truncated: 30,897 more rows]

## Sheet: SIX1_REF_8mers_Rep2
8-mer	8-mer	E-score	Median	Z-score
AAAAAAAA	TTTTTTTT	-0.16056	2822.94	-1.5435
AAAAAAAC	GTTTTTTT	-0.32308	2793.1	-1.6413
AAAAAAAG	CTTTTTTT	-0.20408	2757.9	-1.758
AAAAAAAT	ATTTTTTT	-0.26269	2824.14	-1.5396
AAAAAACA	TGTTTTTT	-0.2902	2810.32	-1.5847
AAAAAACC	GGTTTTTT	-0.16064	2864.7	-1.4084
AAAAAACG	CGTTTTTT	-0.24992	2943.48	-1.1588
AAAAAACT	AGTTTTTT	-0.16582	2846.91	-1.4657
AAAAAAGA	TCTTTTTT	-0.18737	2633.83	-2.1814
AAAAAAGC	GCTTTTTT	-0.42201	2402.52	-3.0271
AAAAAAGG	CCTTTTTT	-0.18208	3013.61	-0.9422
AAAAAAGT	ACTTTTTT	-0.17121	3004.22	-0.9709
AAAAAATA	TATTTTTT	-0.03325	3385.43	0.1282
AAAAAATC	GATTTTTT	-0.16942	3193.36	-0.4092
AAAAAATG	CATTTTTT	-0.25397	3168.67	-0.4806
AAAAAATT	AATTTTTT	-0.30157	2396.48	-3.0503
AAAAACAA	TTGTTTTT	-0.19692	3348.64	0.0276
AAAAACAC	GTGTTTTT	-0.0467	3447.38	0.295
AAAAACAG	CTGTTTTT	-0.33948	2833.19	-1.5102
AAAAACAT	ATGTTTTT	-0.31048	2851.83	-1.4498
AAAAACCA	TGGTTTTT	-0.02176	3560.14	0.5911
AAAAACCC	GGGTTTTT	-0.14587	3374.93	0.0996
AAAAACCG	CGGTTTTT	-0.01064	3290.43	-0.1337
AAAAACCT	AGGTTTTT	-0.15569	3233.08	-0.2955
AAAAACGA	TCGTTTTT	-0.27003	2943.48	-1.1588
AAAAACGC	GCGTTTTT	-0.1619	3061.21	-0.798
AAAAACGG	CCGTTTTT	-0.18057	3079.41	-0.7435
AAAAACGT	ACGTTTTT	-0.24189	2743.38	-1.8065
AAAAACTA	TAGTTTTT	-0.06238	3208.93	-0.3644
AAAAACTC	GAGTTTTT	0.00033	3333.85	-0.0131
AAAAACTG	CAGTTTTT	-0.25692	2670.52	-2.0542
AAAAACTT	AAGTTTTT	-0.34482	2481.26	-2.7304
AAAAAGAA	TTCTTTTT	-0.24141	2992.31	-1.0075
AAAAAGAC	GTCTTTTT	-0.21663	2863.24	-1.4131
AAAAAGAG	CTCTTTTT	-0.22747	2683.81	-2.0085
AAAAAGAT	ATCTTTTT	-0.23907	2868.35	-1.3967
AAAAAGCA	TGCTTTTT	-0.2669	2688.07	-1.9939
AAAAAGCC	GGCTTTTT	-0.27225	2995.14	-0.9988
AAAAAGCG	CGCTTTTT	-0.17529	2997.72	-0.9908
AAAAAGCT	AGCTTTTT	-0.26236	2580.45	-2.3698
AAAAAGGA	TCCTTTTT	-0.09888	2977.94	-1.0518
AAAAAGGC	GCCTTTTT	-0.14349	2812.13	-1.5788
AAAAAGGG	CCCTTTTT	-0.05172	2821.13	-1.5494
AAAAAGGT	ACCTTTTT	-0.11316	3065.71	-0.7845
AAAAAGTA	TACTTTTT	-0.10458	2923.97	-1.22
AAAAAGTC	GACTTTTT	-0.26985	2846.99	-1.4655
AAAAAGTG	CACTTTTT	-0.25274	3047.57	-0.8391
AAAAAGTT	AACTTTTT	-0.15733	2984.85	-1.0304
AAAAATAA	TTATTTTT	-0.05931	3291.78	-0.1299
AAAAATAC	GTATTTTT	0.0391	3518.5	0.4829
AAAAATAG	CTATTTTT	-0.25135	3023.51	-0.912
AAAAATAT	ATATTTTT	0.03215	3413.86	0.2051
AAAAATCA	TGATTTTT	-0.08191	3259.18	-0.2215
AAAAATCC	GGATTTTT	0.0574	3505.16	0.4479
AAAAATCG	CGATTTTT	-0.26066	2728.8	-1.8555
AAAAATCT	AGATTTTT	-0.27409	2970.34	-1.0752
AAAAATGA	TCATTTTT	-0.19909	3050.3	-0.8309
AAAAATGC	GCATTTTT	-0.02331	3379.21	0.1112
AAAAATGG	CCATTTTT	-0.20304	3071.56	-0.767
AAAAATGT	ACATTTTT	-0.29392	2742.34	-1.81
AAAAATTA	TAATTTTT	-0.18539	2938.8	-1.1735
AAAAATTC	GAATTTTT	-0.31065	3024.82	-0.908
AAAAATTG	CAATTTTT	-0.25087	2419.83	-2.9611
AAAAATTT	AAATTTTT	-0.26767	2532.26	-2.5432
AAAACAAA	TTTGTTTT	-0.25006	2972.34	-1.069
AAAACAAC	GTTGTTTT	-0.32719	2942.78	-1.161
AAAACAAG	CTTGTTTT	-0.12004	3145.77	-0.5473
AAAACAAT	ATTGTTTT	-0.10102	3236.4	-0.286
AAAACACA	TGTGTTTT	-0.14281	3140.14	-0.5638
AAAACACC	GGTGTTTT	-0.03756	3615.15	0.7322
AAAACACG	CGTGTTTT	-0.0504	3206.99	-0.37
AAAACACT	AGTGTTTT	-0.1931	3106.01	-0.6643
AAAACAGA	TCTGTTTT	-0.13706	3105.49	-0.6659
AAAACAGC	GCTGTTTT	-0.20987	3129.71	-0.5944
AAAACAGG	CCTGTTTT	-0.2027	2972.56	-1.0684
AAAACAGT	ACTGTTTT	-0.16456	3016.67	-0.9329
AAAACATA	TATGTTTT	-0.11578	3246.25	-0.2581
AAAACATC	GATGTTTT	-0.33211	3022.89	-0.9139
AAAACATG	CATGTTTT	-0.09433	3254	-0.2361
AAAACATT	AATGTTTT	-0.36183	2863.6	-1.4119
AAAACCAA	TTGGTTTT	-0.20251	3052.58	-0.824
AAAACCAC	GTGGTTTT	-0.05327	3238.43	-0.2803
AAAACCAG	CTGGTTTT	0.0874	3622.56	0.751
AAAACCAT	ATGGTTTT	0.12878	3887.24	1.3998
AAAACCCA	TGGGTTTT	0.01847	3380.66	0.1152
AAAACCCC	GGGGTTTT	-0.08653	3420.64	0.2234
AAAACCCG	CGGGTTTT	-0.11506	3274.44	-0.1785
AAAACCCT	AGGGTTTT	-0.1073	3131.74	-0.5885
AAAACCGA	TCGGTTTT	-0.08983	3338.23	-0.001
AAAACCGC	GCGGTTTT	-0.1689	3134.72	-0.5797
AAAACCGG	CCGGTTTT	-0.00092	3545.54	0.5533
AAAACCGT	ACGGTTTT	-0.1938	3110.89	-0.6499
AAAACCTA	TAGGTTTT	-0.08761	3168.18	-0.482
AAAACCTC	GAGGTTTT	-0.09524	3429.02	0.2459
AAAACCTG	CAGGTTTT	-0.27165	3167.84	-0.483
AAAACCTT	AAGGTTTT	-0.24543	2851.18	-1.4519
AAAACGAA	TTCGTTTT	-0.18969	3095.87	-0.6944
AAAACGAC	GTCGTTTT	-0.24971	3109.12	-0.6551
AAAACGAG	CTCGTTTT	-0.23987	3012.21	-0.9465
AAAACGAT	ATCGTTTT	0.03103	3416.7	0.2127
AAAACGCA	TGCGTTTT	-0.09068	3220.8	-0.3305
AAAACGCC	GGCGTTTT	-0.24882	3049.39	-0.8336
AAAACGCG	CGCGTTTT	-0.29897	2905.52	-1.2782
AAAACGCT	AGCGTTTT	-0.22667	3034.55	-0.8785
AAAACGGA	TCCGTTTT	-0.10466	3183.06	-0.4389
AAAACGGC	GCCGTTTT	-0.1568	3152.74	-0.527
AAAACGGG	CCCGTTTT	-0.02813	3477.06	0.3739
AAAACGGT	ACCGTTTT	-0.14676	3149.47	-0.5365
AAAACGTA	TACGTTTT	-0.11513	3358.03	0.0534
AAAACGTC	GACGTTTT	-0.32363	2888.72	-1.3316
AAAACGTG	CACGTTTT	-0.23055	2812.6	-1.5773
AAAACGTT	AACGTTTT	-0.2547	2911.08	-1.2607
AAAACTAA	TTAGTTTT	-0.20349	2895.09	-1.3113
AAAACTAC	GTAGTTTT	0.1892	3720.55	0.9966
AAAACTAG	CTAGTTTT	-0.0722	3382.74	0.1208
AAAACTAT	ATAGTTTT	0.05673	3796.93	1.1835
AAAACTCA	TGAGTTTT	-0.03101	3224.36	-0.3203
AAAACTCC	GGAGTTTT	-0.00863	3609.94	0.7189
AAAACTCG	CGAGTTTT	-0.01804	3333.85	-0.0131
AAAACTCT	AGAGTTTT	-0.36288	2766.67	-1.7287
AAAACTGA	TCAGTTTT	-0.14876	2948.53	-1.143
AAAACTGC	GCAGTTTT	-0.15284	2898.29	-1.3012
AAAACTGG	CCAGTTTT	-0.28678	2954.76	-1.1236
AAAACTGT	ACAGTTTT	-0.14568	3163.44	-0.4958
AAAACTTA	TAAGTTTT	-0.22213	2901.21	-1.2919
AAAACTTC	GAAGTTTT	-0.12578	2786.16	-1.6642
AAAACTTG	CAAGTTTT	-0.21677	2743.36	-1.8066
AAAACTTT	AAAGTTTT	-0.31278	2841.35	-1.4837
AAAAGAAA	TTTCTTTT	-0.34247	2956.33	-1.1188
AAAAGAAC	GTTCTTTT	-0.21192	3178.93	-0.4509
AAAAGAAG	CTTCTTTT	-0.29111	2670.92	-2.0528
AAAAGAAT	ATTCTTTT	-0.00332	3578.76	0.6391
AAAAGACA	TGTCTTTT	-0.04265	3139.89	-0.5645
AAAAGACC	GGTCTTTT	-0.33185	2675.93	-2.0355
AAAAGACG	CGTCTTTT	-0.23174	3230.16	-0.3038
AAAAGACT	AGTCTTTT	-0.17997	2778.76	-1.6886
AAAAGAGA	TCTCTTTT	-0.06698	3135.51	-0.5774
AAAAGAGC	GCTCTTTT	-0.23888	2904.74	-1.2807
AAAAGAGG	CCTCTTTT	-0.14341	2722.15	-1.878
AAAAGAGT	ACTCTTTT	-0.22017	2764.24	-1.7368
AAAAGATA	TATCTTTT	0.03613	3410.87	0.197
AAAAGATC	GATCTTTT	0.05233	3533.25	0.5214
AAAAGATG	CATCTTTT	-0.22143	3197.84	-0.3963
AAAAGATT	AATCTTTT	-0.17673	2743.71	-1.8054
AAAAGCAA	TTGCTTTT	-0.29552	2599.63	-2.3017
AAAAGCAC	GTGCTTTT	-0.17299	2876.41	-1.3709
AAAAGCAG	CTGCTTTT	-0.35764	2732.71	-1.8424
AAAAGCAT	ATGCTTTT	-0.18306	3058.09	-0.8074
AAAAGCCA	TGGCTTTT	-0.13818	3000.41	-0.9826
AAAAGCCC	GGGCTTTT	-0.2627	3192.26	-0.4124
AAAAGCCG	CGGCTTTT	-0.08414	2945.69	-1.1519
AAAAGCCT	AGGCTTTT	-0.3054	2806.59	-1.5969
AAAAGCGA	TCGCTTTT	-0.09184	3434.74	0.2612
AAAAGCGC	GCGCTTTT	-0.19276	2997.72	-0.9908
AAAAGCGG	CCGCTTTT	-0.20751	2846.22	-1.4679
AAAAGCGT	ACGCTTTT	-0.29225	2875.07	-1.3752
AAAAGCTA	TAGCTTTT	-0.3334	2896.21	-1.3078
AAAAGCTC	GAGCTTTT	-0.23521	3053.14	-0.8223
AAAAGCTG	CAGCTTTT	-0.25872	2788.26	-1.6572
AAAAGCTT	AAGCTTTT	-0.35223	2854.37	-1.4416
AAAAGGAA	TTCCTTTT	-0.08503	3202.62	-0.3826
AAAAGGAC	GTCCTTTT	-0.31208	2644.62	-2.1438
AAAAGGAG	CTCCTTTT	-0.24814	2765.37	-1.7331
AAAAGGAT	ATCCTTTT	0.09098	3727.17	1.0129
AAAAGGCA	TGCCTTTT	-0.14828	3069.72	-0.7725
AAAAGGCC	GGCCTTTT	-0.17095	2910.4	-1.2628
AAAAGGCG	CGCCTTTT	-0.33126	2873.58	-1.3799
AAAAGGCT	AGCCTTTT	-0.14165	3047.81	-0.8384
AAAAGGGA	TCCCTTTT	-0.08546	3080.42	-0.7405
AAAAGGGC	GCCCTTTT	-0.1156	2819.03	-1.5562
AAAAGGGG	CCCCTTTT	-0.11049	3131.25	-0.5899
AAAAGGGT	ACCCTTTT	-0.07097	3392.33	0.1469
AAAAGGTA	TACCTTTT	-0.0599	3354.06	0.0425
AAAAGGTC	GACCTTTT	-0.34858	2763.31	-1.7399
AAAAGGTG	CACCTTTT	-0.04187	3096.51	-0.6925
AAAAGGTT	AACCTTTT	-0.13398	2796.23	-1.631
AAAAGTAA	TTACTTTT	-0.26108	2855.72	-1.4373
AAAAGTAC	GTACTTTT	-0.18011	3338.01	-0.0016
AAAAGTAG	CTACTTTT	-0.1155	3235.4	-0.2889
AAAAGTAT	ATACTTTT	0.09508	3638.59	0.7916
AAAAGTCA	TGACTTTT	-0.36805	2615.44	-2.2459
AAAAGTCC	GGACTTTT	-0.25428	2952.39	-1.131
AAAAGTCG	CGACTTTT	-0.22822	3068.47	-0.7762
AAAAGTCT	AGACTTTT	-0.39001	2343.55	-3.2557
AAAAGTGA	TCACTTTT	-0.16822	2942.96	-1.1604
AAAAGTGC	GCACTTTT	-0.25866	2839.95	-1.4882
AAAAGTGG	CCACTTTT	-0.0605	3256.54	-0.229
AAAAGTGT	ACACTTTT	-0.25541	2685.17	-2.0038
AAAAGTTA	TAACTTTT	-0.22409	2924.28	-1.219
AAAAGTTC	GAACTTTT	-0.26575	2862.32	-1.4161
AAAAGTTG	CAACTTTT	-0.21303	3190.98	-0.416
AAAAGTTT	AAACTTTT	-0.30528	2604.27	-2.2853
AAAATAAA	TTTATTTT	-0.25966	3014.53	-0.9394
AAAATAAC	GTTATTTT	-0.11291	2976.82	-1.0552
AAAATAAG	CTTATTTT	-0.12773	3090.59	-0.7101
AAAATAAT	ATTATTTT	0.05152	3691.39	0.9242
AAAATACA	TGTATTTT	-0.01173	3372.26	0.0923
AAAATACC	GGTATTTT	0.13042	4054.38	1.7871
AAAATACG	CGTATTTT	0.08356	3862.37	1.3407
AAAATACT	AGTATTTT	-0.04504	3362	0.0643
AAAATAGA	TCTATTTT	0.11933	3630.18	0.7703
AAAATAGC	GCTATTTT	-0.40159	2933.86	-1.1889
AAAATAGG	CCTATTTT	-0.13535	3318.28	-0.0562
AAAATAGT	ACTATTTT	-0.14541	3010.85	-0.9506
AAAATATA	TATATTTT	-0.00962	3750.49	1.0703
AAAATATC	GATATTTT	0.06795	4008.89	1.6833
AAAATATG	CATATTTT	-0.05589	3404.53	0.1799
AAAATATT	AATATTTT	0.08332	3290.57	-0.1333
AAAATCAA	TTGATTTT	-0.25432	2975.5	-1.0593
AAAATCAC	GTGATTTT	-0.13418	3247.37	-0.2549
AAAATCAG	CTGATTTT	-0.1963	2954.61	-1.1241
AAAATCAT	ATGATTTT	0.08401	3646.49	0.8116
AAAATCCA	TGGATTTT	0.0233	3675.2	0.8837
AAAATCCC	GGGATTTT	0.09332	3653.47	0.8292
AAAATCCG	CGGATTTT	0.14001	3786.38	1.1579
AAAATCCT	AGGATTTT	-0.22422	3376.23	0.1031
AAAATCGA	TCGATTTT	-0.05135	3116.7	-0.6327
AAAATCGC	GCGATTTT	-0.31922	2821.77	-1.5473
AAAATCGG	CCGATTTT	-0.18201	2919.95	-1.2327
AAAATCGT	ACGATTTT	-0.12768	2753.09	-1.774
AAAATCTA	TAGATTTT	-0.13716	3379.7	0.1126
AAAATCTC	GAGATTTT	-0.26218	3101.84	-0.6767
AAAATCTG	CAGATTTT	-0.0881	3395.46	0.1554
AAAATCTT	AAGATTTT	-0.43459	2777.72	-1.6921
AAAATGAA	TTCATTTT	-0.22069	2979.69	-1.0463
AAAATGAC	GTCATTTT	-0.20395	2952.5	-1.1307
AAAATGAG	CTCATTTT	-0.03715	3082.86	-0.7332
AAAATGAT	ATCATTTT	0.11609	3774.54	1.1291
AAAATGCA	TGCATTTT	-0.13634	3306.6	-0.0886
AAAATGCC	GGCATTTT	-0.0996	3319.83	-0.0518
AAAATGCG	CGCATTTT	-0.28424	3065.15	-0.7862
AAAATGCT	AGCATTTT	-0.13027	3225.43	-0.3173
AAAATGGA	TCCATTTT	-0.09883	3231.98	-0.2986
AAAATGGC	GCCATTTT	-0.18504	3010.63	-0.9513
AAAATGGG	CCCATTTT	-0.34281	2745.59	-1.7991
AAAATGGT	ACCATTTT	0.02329	3271	-0.1882
AAAATGTA	TACATTTT	-0.05077	3512.81	0.468
AAAATGTC	GACATTTT	-0.3246	2826.81	-1.5309
AAAATGTG	CACATTTT	-0.15131	2864.21	-1.41
AAAATGTT	AACATTTT	-0.29277	2838.71	-1.4923
AAAATTAA	TTAATTTT	-0.26204	2958.11	-1.1132
AAAATTAC	GTAATTTT	-0.1328	3252.96	-0.2391
AAAATTAG	CTAATTTT	-0.19154	2768.76	-1.7218
AAAATTAT	ATAATTTT	-0.10778	3045.8	-0.8444
AAAATTCA	TGAATTTT	-0.2644	3189.49	-0.4203
AAAATTCC	GGAATTTT	-0.19706	2988.85	-1.0181
AAAATTCG	CGAATTTT	-0.135	3239.52	-0.2771
AAAATTCT	AGAATTTT	-0.37835	2848.68	-1.46
AAAATTGA	TCAATTTT	-0.22878	2842.47	-1.4801
AAAATTGC	GCAATTTT	-0.19619	3049.79	-0.8324
AAAATTGG	CCAATTTT	-0.26819	2735.77	-1.8321
AAAATTGT	ACAATTTT	-0.16262	2953.73	-1.1268
AAAATTTA	TAAATTTT	-0.19496	2866.54	-1.4025
AAAATTTC	GAAATTTT	-0.14134	3186.98	-0.4276
AAAATTTG	CAAATTTT	-0.11542	3170.11	-0.4764
AAAATTTT	AAAATTTT	-0.29901	2822.35	-1.5454
AAACAAAA	TTTTGTTT	-0.31721	2677	-2.0319
AAACAAAC	GTTTGTTT	-0.20234	3178.55	-0.4519
AAACAAAG	CTTTGTTT	-0.19293	2828.94	-1.524
AAACAAAT	ATTTGTTT	-0.19601	2936.28	-1.1814
AAACAACA	TGTTGTTT	-0.08069	3229.2	-0.3065
AAACAACC	GGTTGTTT	-0.28084	3043.09	-0.8526
AAACAACG	CGTTGTTT	-0.08869	3358.06	0.0535
AAACAACT	AGTTGTTT	-0.01416	3183.53	-0.4376
AAACAAGA	TCTTGTTT	-0.00677	3370.78	0.0883
AAACAAGC	GCTTGTTT	-0.1566	2997.08	-0.9928
AAACAAGG	CCTTGTTT	-0.04548	3161.99	-0.5
AAACAAGT	ACTTGTTT	-0.25222	2854.59	-1.4409
AAACAATA	TATTGTTT	-0.03245	3531.32	0.5163
AAACAATC	GATTGTTT	-0.03771	3456.29	0.3187
AAACAATG	CATTGTTT	-0.33116	2789.19	-1.6542
AAACAATT	AATTGTTT	-0.18569	2849.18	-1.4584
AAACACAA	TTGTGTTT	-0.30604	2931.05	-1.1977
AAACACAC	GTGTGTTT	0.02014	3496.02	0.4239
AAACACAG	CTGTGTTT	2e-05	3413.72	0.2047
AAACACAT	ATGTGTTT	-0.10988	3041.3	-0.8581
AAACACCA	TGGTGTTT	0.05979	3745.85	1.0589
AAACACCC	GGGTGTTT	0.28589	4504.73	2.7561
AAACACCG	CGGTGTTT	0.11528	3963.64	1.5788
AAACACCT	AGGTGTTT	0.12491	3858.23	1.3309
AAACACGA	TCGTGTTT	-0.1661	3312.73	-0.0716
AAACACGC	GCGTGTTT	-0.13374	3299.34	-0.1088
AAACACGG	CCGTGTTT	0.00544	3404.53	0.1799
AAACACGT	ACGTGTTT	-0.20824	2780.59	-1.6826
AAACACTA	TAGTGTTT	-0.16606	3072.93	-0.7629
AAACACTC	GAGTGTTT	-0.2705	3106.01	-0.6643
AAACACTG	CAGTGTTT	0.0226	3419.59	0.2205
AAACACTT	AAGTGTTT	-0.19418	3175.74	-0.4601
AAACAGAA	TTCTGTTT	-0.25765	3071.33	-0.7676
AAACAGAC	GTCTGTTT	-0.33732	2831.64	-1.5152
AAACAGAG	CTCTGTTT	-0.27209	2968.2	-1.0819
AAACAGAT	ATCTGTTT	0.07235	3644.63	0.8069
AAACAGCA	TGCTGTTT	-0.17932	3125.26	-0.6075
AAACAGCC	GGCTGTTT	-0.17126	3071.74	-0.7664
AAACAGCG	CGCTGTTT	-0.17725	3111.8	-0.6472
AAACAGCT	AGCTGTTT	-0.04405	3331.03	-0.0209
AAACAGGA	TCCTGTTT	0.0049	3381.44	0.1173
AAACAGGC	GCCTGTTT	-0.29197	2657.23	-2.1001
AAACAGGG	CCCTGTTT	-0.20572	2919.66	-1.2336
AAACAGGT	ACCTGTTT	-0.17171	2968.9	-1.0797
AAACAGTA	TACTGTTT	-0.07403	3436.3	0.2654
AAACAGTC	GACTGTTT	-0.33866	2888.69	-1.3317
AAACAGTG	CACTGTTT	-0.13957	3037.84	-0.8685
AAACAGTT	AACTGTTT	-0.25095	2979.64	-1.0465
AAACATAA	TTATGTTT	-0.11849	3409.54	0.1934
AAACATAC	GTATGTTT	0.03026	3700.94	0.9479
AAACATAG	CTATGTTT	-0.31476	2812.91	-1.5763
AAACATAT	ATATGTTT	0.0837	3572.06	0.6219
AAACATCA	TGATGTTT	-0.17462	3262.55	-0.212
AAACATCC	GGATGTTT	0.02262	3566	0.6062
AAACATCG	CGATGTTT	-0.1596	3009.34	-0.9552
AAACATCT	AGATGTTT	-0.2856	2777.75	-1.692
AAACATGA	TCATGTTT	-0.04662	3306.42	-0.0891
AAACATGC	GCATGTTT	-0.09621	3277.75	-0.1692
AAACATGG	CCATGTTT	-0.009	3435.75	0.2639
AAACATGT	ACATGTTT	-0.25961	2867.49	-1.3994
AAACATTA	TAATGTTT	-0.34601	2760.32	-1.7499
AAACATTC	GAATGTTT	-0.10234	3338.92	0.0009
AAACATTG	CAATGTTT	-0.24024	3243.55	-0.2657
AAACATTT	AAATGTTT	-0.22673	2954.76	-1.1236
AAACCAAA	TTTGGTTT	-0.14038	3138.39	-0.5689
AAACCAAC	GTTGGTTT	-0.3587	2808.94	-1.5893
AAACCAAG	CTTGGTTT	-0.12964	3294.49	-0.1224
AAACCAAT	ATTGGTTT	0.09425	3984.14	1.6263
AAACCACA	TGTGGTTT	-0.01059	3360.06	0.059
AAACCACC	GGTGGTTT	-0.05442	3375.83	0.102
AAACCACG	CGTGGTTT	0.03099	3251.57	-0.243
AAACCACT	AGTGGTTT	-0.0829	3203.42	-0.3803
AAACCAGA	TCTGGTTT	0.11395	3608.77	0.7159
AAACCAGC	GCTGGTTT	-0.07074	3456.83	0.3202
AAACCAGG	CCTGGTTT	0.0862	3586.01	0.6577
AAACCAGT	ACTGGTTT	-0.0614	3202.36	-0.3833
AAACCATA	TATGGTTT	0.14034	3721.79	0.9996
AAACCATC	GATGGTTT	0.12225	3765.86	1.1079
AAACCATG	CATGGTTT	0.08091	3660.11	0.8459
AAACCATT	AATGGTTT	-0.09166	3103.3	-0.6724
AAACCCAA	TTGGGTTT	-0.00329	3298.81	-0.1103
AAACCCAC	GTGGGTTT	0.0987	3583.9	0.6523
AAACCCAG	CTGGGTTT	0.07218	3825.19	1.2517
AAACCCAT	ATGGGTTT	0.17388	3746.31	1.06
AAACCCCA	TGGGGTTT	0.23396	3948.75	1.5442
AAACCCCC	GGGGGTTT	0.06566	3835.34	1.2761
AAACCCCG	CGGGGTTT	0.08795	3809.07	1.2129
AAACCCCT	AGGGGTTT	0.06446	3798.64	1.1877
AAACCCGA	TCGGGTTT	0.20773	4107.97	1.9079
AAACCCGC	GCGGGTTT	0.00093	3797.48	1.1848
AAACCCGG	CCGGGTTT	0.19179	3909.12	1.4514
AAACCCGT	ACGGGTTT	-0.07352	3063.59	-0.7909
AAACCCTA	TAGGGTTT	0.03215	3362.13	0.0646
AAACCCTC	GAGGGTTT	-0.2197	3121.44	-0.6188
AAACCCTG	CAGGGTTT	0.11323	3905.34	1.4425
AAACCCTT	AAGGGTTT	-0.09567	3296.42	-0.117
AAACCGAA	TTCGGTTT	-0.04564	3129.3	-0.5956
AAACCGAC	GTCGGTTT	0.10672	3513.2	0.469
AAACCGAG	CTCGGTTT	-0.10699	3419.89	0.2213
AAACCGAT	ATCGGTTT	0.19344	3914.57	1.4642
AAACCGCA	TGCGGTTT	-0.1149	3347.3	0.0239
AAACCGCC	GGCGGTTT	-0.07206	3074.24	-0.7589
AAACCGCG	CGCGGTTT	-0.12959	3384.21	0.1248
AAACCGCT	AGCGGTTT	-0.18407	3234.42	-0.2916
AAACCGGA	TCCGGTTT	-0.01439	3545.56	0.5533
AAACCGGC	GCCGGTTT	0.03717	3670.63	0.8723
AAACCGGG	CCCGGTTT	-0.00832	3456.18	0.3184
AAACCGGT	ACCGGTTT	0.0083	3324.32	-0.0394
AAACCGTA	TACGGTTT	0.04678	3483.83	0.3917
AAACCGTC	GACGGTTT	0.03148	3659.92	0.8454
AAACCGTG	CACGGTTT	0.01312	3456.18	0.3184
AAACCGTT	AACGGTTT	-0.06902	3296.88	-0.1157
AAACCTAA	TTAGGTTT	-0.13404	3087.1	-0.7205
AAACCTAC	GTAGGTTT	-0.12051	3453.92	0.3124
AAACCTAG	CTAGGTTT	-0.05676	3458.68	0.3251
AAACCTAT	ATAGGTTT	0.0162	3689.97	0.9206
AAACCTCA	TGAGGTTT	0.03098	3457.04	0.3207
AAACCTCC	GGAGGTTT	-0.02591	3606.42	0.7099
AAACCTCG	CGAGGTTT	-0.07604	3378.27	0.1087
AAACCTCT	AGAGGTTT	-0.08303	3250.48	-0.2461
AAACCTGA	TCAGGTTT	-0.11081	3354.65	0.0441
AAACCTGC	GCAGGTTT	-0.14388	3112.01	-0.6466
AAACCTGG	CCAGGTTT	-0.08963	3397.48	0.1608
AAACCTGT	ACAGGTTT	-0.0319	3104.38	-0.6692
AAACCTTA	TAAGGTTT	-0.00303	3609	0.7165
AAACCTTC	GAAGGTTT	-0.0908	3136.99	-0.573
AAACCTTG	CAAGGTTT	0.00589	2762.7	-1.7419
AAACCTTT	AAAGGTTT	-0.26395	2780.42	-1.6831
AAACGAAA	TTTCGTTT	-0.10962	3391.75	0.1453
AAACGAAC	GTTCGTTT	-0.0282	3289.86	-0.1353
AAACGAAG	CTTCGTTT	-0.27804	3065.98	-0.7837
AAACGAAT	ATTCGTTT	-0.16311	3196.56	-0.4
AAACGACA	TGTCGTTT	0.09081	3568.53	0.6127
AAACGACC	GGTCGTTT	-0.04728	3293.16	-0.1261
AAACGACG	CGTCGTTT	-0.19467	3222.04	-0.3269
AAACGACT	AGTCGTTT	-0.22539	3091.72	-0.7068
AAACGAGA	TCTCGTTT	0.04845	3559.71	0.59
AAACGAGC	GCTCGTTT	-0.12219	3327.19	-0.0315
AAACGAGG	CCTCGTTT	-0.13702	3220	-0.3328
AAACGAGT	ACTCGTTT	0.05715	3480.56	0.3831
AAACGATA	TATCGTTT	0.26739	4178.9	2.0654
AAACGATC	GATCGTTT	0.16984	3839.66	1.2865
AAACGATG	CATCGTTT	-0.10151	3305.15	-0.0926
AAACGATT	AATCGTTT	-0.12644	3345.11	0.0179
AAACGCAA	TTGCGTTT	-0.14633	3038.07	-0.8678
AAACGCAC	GTGCGTTT	-0.01516	3262.72	-0.2115
AAACGCAG	CTGCGTTT	-0.03117	3252.24	-0.2411
AAACGCAT	ATGCGTTT	-0.10372	2820.32	-1.552
AAACGCCA	TGGCGTTT	-0.12771	2962.65	-1.0991
AAACGCCC	GGGCGTTT	0.01649	3383.73	0.1235
AAACGCCG	CGGCGTTT	-0.21614	2940.24	-1.169
AAACGCCT	AGGCGTTT	-0.32819	3058.25	-0.8069
AAACGCGA	TCGCGTTT	-0.25704	3102.81	-0.6738
AAACGCGC	GCGCGTTT	-0.18686	2992.51	-1.0068
AAACGCGG	CCGCGTTT	-0.06214	3282.21	-0.1567
AAACGCGT	ACGCGTTT	-0.16089	3034.44	-0.8788
AAACGCTA	TAGCGTTT	-0.24323	2835.84	-1.5015
AAACGCTC	GAGCGTTT	-0.29312	3164.96	-0.4914
AAACGCTG	CAGCGTTT	-0.34108	2896.78	-1.3059
AAACGCTT	AAGCGTTT	-0.28162	2990.27	-1.0137
AAACGGAA	TTCCGTTT	-0.20651	2987.38	-1.0226
AAACGGAC	GTCCGTTT	-0.18885	2998.53	-0.9883
AAACGGAG	CTCCGTTT	-0.22004	2986.75	-1.0245
AAACGGAT	ATCCGTTT	0.33972	4849.5	3.4346
AAACGGCA	TGCCGTTT	-0.00905	3430.19	0.249
AAACGGCC	GGCCGTTT	-0.15012	3076.14	-0.7532
AAACGGCG	CGCCGTTT	-0.09453	3158.72	-0.5095
AAACGGCT	AGCCGTTT	-0.20492	3008.54	-0.9577
AAACGGGA	TCCCGTTT	0.01304	3713.64	0.9794
AAACGGGC	GCCCGTTT	-0.12941	3138.81	-0.5677
AAACGGGG	CCCCGTTT	-0.07194	3236.78	-0.2849
AAACGGGT	ACCCGTTT	0.11509	3295.52	-0.1195
AAACGGTA	TACCGTTT	0.12989	3860.51	1.3363
AAACGGTC	GACCGTTT	-0.36023	3002.94	-0.9748
AAACGGTG	CACCGTTT	-0.01027	3531.29	0.5162
AAACGGTT	AACCGTTT	-0.17391	3177.98	-0.4536
AAACGTAA	TTACGTTT	-0.36551	2876.11	-1.3718
AAACGTAC	GTACGTTT	-0.15375	3343.52	0.0136
AAACGTAG	CTACGTTT	-0.08149	3191.33	-0.415
AAACGTAT	ATACGTTT	0.1936	4054.95	1.7884
AAACGTCA	TGACGTTT	-0.24461	2787.14	-1.6609
AAACGTCC	GGACGTTT	-0.31359	2914.93	-1.2485
AAACGTCG	CGACGTTT	-0.15631	3228.19	-0.3094
AAACGTCT	AGACGTTT	-0.19762	3041.63	-0.857
AAACGTGA	TCACGTTT	-0.11003	2727.59	-1.8596
AAACGTGC	GCACGTTT	-0.37754	2712.48	-1.9107
AAACGTGG	CCACGTTT	-0.20073	3114.22	-0.6401
AAACGTGT	ACACGTTT	-0.23581	3149.35	-0.5369
AAACGTTA	TAACGTTT	-0.16183	3057.94	-0.8079
AAACGTTC	GAACGTTT	-0.22847	2836.52	-1.4994
AAACGTTG	CAACGTTT	-0.17366	2781.3	-1.6802
AAACGTTT	AAACGTTT	-0.24399	2802.18	-1.6114
AAACTAAA	TTTAGTTT	-0.14603	2915.97	-1.2452
AAACTAAC	GTTAGTTT	-0.0491	3233.55	-0.2941
AAACTAAG	CTTAGTTT	-0.0992	3054.95	-0.8169
AAACTAAT	ATTAGTTT	-0.01864	3305.08	-0.0928
AAACTACA	TGTAGTTT	0.09222	3511.67	0.465
AAACTACC	GGTAGTTT	-0.16995	3136.63	-0.5741
AAACTACG	CGTAGTTT	-0.11765	3183.45	-0.4378
AAACTACT	AGTAGTTT	-0.00845	3329.99	-0.0238
AAACTAGA	TCTAGTTT	0.09325	3700.64	0.9472
AAACTAGC	GCTAGTTT	-0.20679	3278.33	-0.1676
AAACTAGG	CCTAGTTT	0.0036	3607.87	0.7136
AAACTAGT	ACTAGTTT	-0.09973	3147.95	-0.5409
AAACTATA	TATAGTTT	0.10219	3944.7	1.5348
AAACTATC	GATAGTTT	-0.01841	3806.08	1.2057
AAACTATG	CATAGTTT	0.06564	3496.87	0.4261
AAACTATT	AATAGTTT	-0.08592	3374.24	0.0977
AAACTCAA	TTGAGTTT	-0.14384	2894.59	-1.3129
AAACTCAC	GTGAGTTT	-0.17801	2932.93	-1.1919
AAACTCAG	CTGAGTTT	-0.19716	2992.92	-1.0056
AAACTCAT	ATGAGTTT	-0.0744	3411.53	0.1988
AAACTCCA	TGGAGTTT	-0.07139	3111.56	-0.6479
AAACTCCC	GGGAGTTT	-0.09554	3027.28	-0.9006
AAACTCCG	CGGAGTTT	-0.16653	3407.75	0.1886
AAACTCCT	AGGAGTTT	-0.14209	2868.86	-1.3951
AAACTCGA	TCGAGTTT	-0.03496	3126.44	-0.604
AAACTCGC	GCGAGTTT	-0.20517	2947.86	-1.1451
AAACTCGG	CCGAGTTT	-0.116	3131.08	-0.5904
AAACTCGT	ACGAGTTT	-0.23101	2902.19	-1.2888
AAACTCTA	TAGAGTTT	-0.16747	3257.27	-0.2269
AAACTCTC	GAGAGTTT	-0.14513	2952.73	-1.1299
AAACTCTG	CAGAGTTT	-0.22812	3070.96	-0.7688
AAACTCTT	AAGAGTTT	-0.31169	2876.97	-1.3691
AAACTGAA	TTCAGTTT	-0.17421	3143.58	-0.5537
AAACTGAC	GTCAGTTT	-0.19807	3006.34	-0.9644
AAACTGAG	CTCAGTTT	-0.10263	2899.23	-1.2982
AAACTGAT	ATCAGTTT	0.09115	3610.31	0.7198
AAACTGCA	TGCAGTTT	-0.19482	2915.46	-1.2468
AAACTGCC	GGCAGTTT	-0.0283	2814.27	-1.5718
AAACTGCG	CGCAGTTT	-0.24079	3127.27	-0.6016
AAACTGCT	AGCAGTTT	-0.12697	2880.58	-1.3575
AAACTGGA	TCCAGTTT	0.00279	3064.52	-0.7881
AAACTGGC	GCCAGTTT	-0.0758	3443.32	0.2841
AAACTGGG	CCCAGTTT	-0.24146	2847.46	-1.4639
AAACTGGT	ACCAGTTT	0.11248	3461.97	0.3338
AAACTGTA	TACAGTTT	-0.01428	3500.06	0.4345
AAACTGTC	GACAGTTT	-0.13328	3148.38	-0.5397
AAACTGTG	CACAGTTT	-0.08838	3325.4	-0.0364
AAACTGTT	AACAGTTT	-0.24556	3090.1	-0.7116
AAACTTAA	TTAAGTTT	-0.22373	3060.98	-0.7987
AAACTTAC	GTAAGTTT	-0.10274	3226.55	-0.3141
AAACTTAG	CTAAGTTT	-0.25999	2874.68	-1.3764
AAACTTAT	ATAAGTTT	-0.18929	2866.54	-1.4025
AAACTTCA	TGAAGTTT	-0.22599	3056.88	-0.811
AAACTTCC	GGAAGTTT	-0.21767	2909.51	-1.2656
AAACTTCG	CGAAGTTT	-0.2535	2960.88	-1.1046
AAACTTCT	AGAAGTTT	-0.30193	2963.01	-1.098
AAACTTGA	TCAAGTTT	-0.15428	2959.53	-1.1088
AAACTTGC	GCAAGTTT	-0.13948	3304.48	-0.0945
AAACTTGG	CCAAGTTT	-0.03988	3039.79	-0.8626
AAACTTGT	ACAAGTTT	-0.28785	3220.51	-0.3313
AAACTTTA	TAAAGTTT	-0.13961	2987.78	-1.0214
AAACTTTC	GAAAGTTT	-0.30181	3105.73	-0.6652
AAACTTTG	CAAAGTTT	-0.22197	3087.44	-0.7195
AAAGAAAA	TTTTCTTT	-0.34573	2768.83	-1.7216
AAAGAAAC	GTTTCTTT	-0.21595	3299.44	-0.1085
AAAGAAAG	CTTTCTTT	-0.25676	2663.99	-2.0767
AAAGAAAT	ATTTCTTT	-0.24809	3015.34	-0.9369
AAAGAACA	TGTTCTTT	-0.15883	3276.76	-0.172
AAAGAACC	GGTTCTTT	-0.15053	3306.25	-0.0896
AAAGAACG	CGTTCTTT	-0.22595	2869.2	-1.394
AAAGAACT	AGTTCTTT	-0.20283	2927.1	-1.2101
AAAGAAGA	TCTTCTTT	-0.17946	3030.58	-0.8905
AAAGAAGC	GCTTCTTT	-0.34494	2885.71	-1.3412
AAAGAAGG	CCTTCTTT	-0.11757	3077.34	-0.7497
AAAGAAGT	ACTTCTTT	-0.09839	3062.08	-0.7954
AAAGAATA	TATTCTTT	-0.00901	3514.06	0.4712
AAAGAATC	GATTCTTT	-0.11679	3510.85	0.4628
AAAGAATG	CATTCTTT	-0.11069	3273.53	-0.1811
AAAGAATT	AATTCTTT	-0.15349	2927.98	-1.2074
AAAGACAA	TTGTCTTT	-0.19138	3303.67	-0.0968
AAAGACAC	GTGTCTTT	0.09896	3497.33	0.4273
AAAGACAG	CTGTCTTT	-0.09853	3411.83	0.1996
AAAGACAT	ATGTCTTT	-0.24996	2904.97	-1.28
AAAGACCA	TGGTCTTT	-0.24926	2629.47	-2.1967
AAAGACCC	GGGTCTTT	-0.09084	3285.76	-0.1468
AAAGACCG	CGGTCTTT	-0.19928	2916.46	-1.2437
AAAGACCT	AGGTCTTT	-0.25341	2770.93	-1.7146
AAAGACGA	TCGTCTTT	-0.17809	3231.66	-0.2995
AAAGACGC	GCGTCTTT	-0.14187	2998.83	-0.9874
AAAGACGG	CCGTCTTT	-0.16055	3130.52	-0.592
AAAGACGT	ACGTCTTT	-0.38268	2733.88	-1.8384
AAAGACTA	TAGTCTTT	-0.1521	3119.51	-0.6244
AAAGACTC	GAGTCTTT	-0.29608	2733.22	-1.8407
AAAGACTG	CAGTCTTT	-0.15997	2870.11	-1.3911
AAAGACTT	AAGTCTTT	-0.33705	2281.02	-3.5045
AAAGAGAA	TTCTCTTT	-0.1498	3138.72	-0.568
AAAGAGAC	GTCTCTTT	-0.00936	3488.37	0.4037
AAAGAGAG	CTCTCTTT	-0.3549	2970.88	-1.0736
AAAGAGAT	ATCTCTTT	-0.07872	3232.22	-0.2979
AAAGAGCA	TGCTCTTT	-0.037	3589.2	0.6659
AAAGAGCC	GGCTCTTT	-0.24548	2968.98	-1.0795
AAAGAGCG	CGCTCTTT	-0.23816	3012.44	-0.9458
AAAGAGCT	AGCTCTTT	-0.29678	2918.55	-1.2371
AAAGAGGA	TCCTCTTT	0.16175	3906.7	1.4457
AAAGAGGC	GCCTCTTT	-0.2602	3029.39	-0.8941
AAAGAGGG	CCCTCTTT	-0.13281	3112.87	-0.6441
AAAGAGGT	ACCTCTTT	-0.19026	3392.34	0.1469
AAAGAGTA	TACTCTTT	-0.05295	3508.46	0.4566
AAAGAGTC	GACTCTTT	-0.38859	2664.46	-2.075
AAAGAGTG	CACTCTTT	-0.22586	3012.57	-0.9454
AAAGAGTT	AACTCTTT	-0.25154	2953.59	-1.1273
AAAGATAA	TTATCTTT	-0.14326	3284.08	-0.1515
AAAGATAC	GTATCTTT	0.32512	5032.87	3.776
AAAGATAG	CTATCTTT	-0.04858	3471.46	0.359
AAAGATAT	ATATCTTT	0.28519	4333.26	2.3991
AAAGATCA	TGATCTTT	0.1915	4114.42	1.9223
AAAGATCC	GGATCTTT	0.2769	4448.56	2.6407
AAAGATCG	CGATCTTT	0.03944	3790.75	1.1685
AAAGATCT	AGATCTTT	-0.01552	3572.21	0.6222
AAAGATGA	TCATCTTT	-0.01687	3538.55	0.5351
AAAGATGC	GCATCTTT	-0.25077	3115.01	-0.6377
AAAGATGG	CCATCTTT	-0.07847	3037.68	-0.869
AAAGATGT	ACATCTTT	-0.25426	3295.75	-0.1188
AAAGATTA	TAATCTTT	-0.15842	2868.97	-1.3947
AAAGATTC	GAATCTTT	-0.06352	3253.08	-0.2387
AAAGATTG	CAATCTTT	-0.25405	3083.83	-0.7303
AAAGATTT	AAATCTTT	-0.17704	3390.2	0.1411
AAAGCAAA	TTTGCTTT	-0.23332	2833.55	-1.509
AAAGCAAC	GTTGCTTT	-0.1973	2972.88	-1.0674
AAAGCAAG	CTTGCTTT	-0.30075	2880.23	-1.3587
AAAGCAAT	ATTGCTTT	0.06144	3895.37	1.419
AAAGCACA	TGTGCTTT	-0.1571	3096.99	-0.6911
AAAGCACC	GGTGCTTT	-0.28214	2791.33	-1.6471
AAAGCACG	CGTGCTTT	-0.1358	2565.76	-2.4223
AAAGCACT	AGTGCTTT	0.10294	3633.18	0.7779
AAAGCAGA	TCTGCTTT	-0.20646	3353.27	0.0403
AAAGCAGC	GCTGCTTT	-0.2504	2660.18	-2.0898
AAAGCAGG	CCTGCTTT	-0.11802	3019.09	-0.9255
AAAGCAGT	ACTGCTTT	0.06352	3200.63	-0.3883
AAAGCATA	TATGCTTT	-0.17217	2927.77	-1.208
AAAGCATC	GATGCTTT	-0.04773	3531.35	0.5164
AAAGCATG	CATGCTTT	-0.15839	3232.81	-0.2962
AAAGCATT	AATGCTTT	-0.15104	3006.42	-0.9642
AAAGCCAA	TTGGCTTT	-0.31329	3043.38	-0.8517
AAAGCCAC	GTGGCTTT	-0.31408	2901.04	-1.2924
AAAGCCAG	CTGGCTTT	-0.10799	3195.14	-0.4041
AAAGCCAT	ATGGCTTT	-0.12225	3334.86	-0.0103
AAAGCCCA	TGGGCTTT	-0.04175	3202.62	-0.3826
AAAGCCCC	GGGGCTTT	-0.13127	2968.21	-1.0819
AAAGCCCG	CGGGCTTT	-0.22647	3058.03	-0.8076
AAAGCCCT	AGGGCTTT	-0.30817	2896.56	-1.3066
AAAGCCGA	TCGGCTTT	-0.16282	3073.44	-0.7613
AAAGCCGC	GCGGCTTT	-0.29869	2780.47	-1.683
AAAGCCGG	CCGGCTTT	-0.0967	3247.35	-0.255
AAAGCCGT	ACGGCTTT	-0.08277	3228.34	-0.309
AAAGCCTA	TAGGCTTT	-0.17706	3228.99	-0.3071
AAAGCCTC	GAGGCTTT	-0.18278	2910.87	-1.2613
AAAGCCTG	CAGGCTTT	-0.09478	3062.58	-0.7939
AAAGCCTT	AAGGCTTT	-0.22544	2770.72	-1.7153
AAAGCGAA	TTCGCTTT	-0.03531	3476.32	0.3719
AAAGCGAC	GTCGCTTT	-0.12144	3500.72	0.4362
AAAGCGAG	CTCGCTTT	-0.16646	3093.86	-0.7004
AAAGCGAT	ATCGCTTT	0.17992	3885.56	1.3958
AAAGCGCA	TGCGCTTT	-0.09398	3050.64	-0.8298
AAAGCGCC	GGCGCTTT	-0.16897	3185.08	-0.4331
AAAGCGCG	CGCGCTTT	-0.18384	2824.76	-1.5376
AAAGCGCT	AGCGCTTT	-0.23105	2925.47	-1.2153
AAAGCGGA	TCCGCTTT	0.07843	3342.32	0.0102
AAAGCGGC	GCCGCTTT	-0.15505	2846.22	-1.4679
AAAGCGGG	CCCGCTTT	-0.23592	3087.1	-0.7205
AAAGCGGT	ACCGCTTT	-0.14734	2690.03	-1.9872
AAAGCGTA	TACGCTTT	-0.07501	2934.73	-1.1862
AAAGCGTC	GACGCTTT	-0.17456	3136.54	-0.5744
AAAGCGTG	CACGCTTT	-0.20874	2939.56	-1.1711
AAAGCGTT	AACGCTTT	-0.37696	2832.51	-1.5124
AAAGCTAA	TTAGCTTT	-0.3833	2819.49	-1.5548
AAAGCTAC	GTAGCTTT	-0.09899	3318.62	-0.0552
AAAGCTAG	CTAGCTTT	-0.16932	3106.87	-0.6618
AAAGCTAT	ATAGCTTT	-0.0708	3468.32	0.3507
AAAGCTCA	TGAGCTTT	-0.26596	2793.35	-1.6405
AAAGCTCC	GGAGCTTT	-0.26239	3090.87	-0.7093
AAAGCTCG	CGAGCTTT	-0.15571	3010.8	-0.9508
AAAGCTCT	AGAGCTTT	-0.19376	2940.81	-1.1672
AAAGCTGA	TCAGCTTT	-0.19596	3086.4	-0.7226
AAAGCTGC	GCAGCTTT	-0.13568	3140.74	-0.562
AAAGCTGG	CCAGCTTT	-0.17048	3053.43	-0.8214
AAAGCTGT	ACAGCTTT	-0.16798	3018.08	-0.9286
AAAGCTTA	TAAGCTTT	-0.08916	3273.58	-0.1809
AAAGCTTC	GAAGCTTT	-0.32096	2697.86	-1.9605
AAAGCTTG	CAAGCTTT	-0.23289	2884.97	-1.3435
AAAGCTTT	AAAGCTTT	-0.29793	2855.85	-1.4369
AAAGGAAA	TTTCCTTT	-0.1774	2992.88	-1.0057
AAAGGAAC	GTTCCTTT	-0.11328	2877.39	-1.3677
AAAGGAAG	CTTCCTTT	-0.23512	2566.73	-2.4189
AAAGGAAT	ATTCCTTT	-0.21757	3092.49	-0.7045
AAAGGACA	TGTCCTTT	-0.0277	3087.46	-0.7195
AAAGGACC	GGTCCTTT	-0.40391	2768.46	-1.7228
AAAGGACG	CGTCCTTT	-0.30624	2884.47	-1.3451
AAAGGACT	AGTCCTTT	-0.21862	2879.55	-1.3608
AAAGGAGA	TCTCCTTT	0.02163	3265.53	-0.2036
AAAGGAGC	GCTCCTTT	-0.17469	2891.67	-1.3222
AAAGGAGG	CCTCCTTT	-0.19703	3034.92	-0.8774
AAAGGAGT	ACTCCTTT	-0.15484	3058.73	-0.8055
AAAGGATA	TATCCTTT	0.28795	4634.82	3.018
AAAGGATC	GATCCTTT	0.23126	4252.5	2.226
AAAGGATG	CATCCTTT	-0.05128	3552.59	0.5716
AAAGGATT	AATCCTTT	-0.04177	3259.41	-0.2208
AAAGGCAA	TTGCCTTT	-0.27613	2737.16	-1.8274
AAAGGCAC	GTGCCTTT	-0.27732	3247.13	-0.2556
AAAGGCAG	CTGCCTTT	-0.14191	2641.56	-2.1545
AAAGGCAT	ATGCCTTT	-0.0646	3065.02	-0.7866
AAAGGCCA	TGGCCTTT	-0.16604	2993.36	-1.0042
AAAGGCCC	GGGCCTTT	-0.14385	2822.71	-1.5443
AAAGGCCG	CGGCCTTT	0.00333	3428.4	0.2442
AAAGGCCT	AGGCCTTT	-0.40951	2654.4	-2.1099
AAAGGCGA	TCGCCTTT	-0.16818	2994.79	-0.9998
AAAGGCGC	GCGCCTTT	-0.0927	2968.18	-1.0819
AAAGGCGG	CCGCCTTT	-0.1736	3282.01	-0.1573
AAAGGCGT	ACGCCTTT	-0.14434	2914.65	-1.2494
AAAGGCTA	TAGCCTTT	-0.13159	3112.08	-0.6464
AAAGGCTC	GAGCCTTT	0.01595	3342.21	0.0099
AAAGGCTG	CAGCCTTT	-0.05016	3407.23	0.1872
AAAGGCTT	AAGCCTTT	-0.28442	2981.16	-1.0418
AAAGGGAA	TTCCCTTT	-0.18864	3137.24	-0.5723
AAAGGGAC	GTCCCTTT	-0.16285	2878.28	-1.3649
AAAGGGAG	CTCCCTTT	-0.14802	3330.52	-0.0223
AAAGGGAT	ATCCCTTT	0.18627	4005.93	1.6765
AAAGGGCA	TGCCCTTT	0.066	3360.11	0.0591
AAAGGGCC	GGCCCTTT	-0.39541	2819.03	-1.5562
AAAGGGCG	CGCCCTTT	-0.23244	2960.64	-1.1053
AAAGGGCT	AGCCCTTT	-0.32482	2660.98	-2.0871
AAAGGGGA	TCCCCTTT	0.01317	3106.84	-0.6619
AAAGGGGC	GCCCCTTT	-0.06624	3207.55	-0.3684
AAAGGGGG	CCCCCTTT	0.01494	3167.35	-0.4844
AAAGGGGT	ACCCCTTT	-0.10715	3528.77	0.5097
AAAGGGTA	TACCCTTT	0.04255	3831.63	1.2672
AAAGGGTC	GACCCTTT	-0.14085	2971.71	-1.071
AAAGGGTG	CACCCTTT	0.08905	3525.68	0.5016
AAAGGGTT	AACCCTTT	-0.12978	3044.57	-0.8482
AAAGGTAA	TTACCTTT	-0.22943	2972.99	-1.067
AAAGGTAC	GTACCTTT	-0.08576	3373.48	0.0956
AAAGGTAG	CTACCTTT	-0.0903	3139.01	-0.5671
AAAGGTAT	ATACCTTT	0.27504	4227.86	2.1725
AAAGGTCA	TGACCTTT	-0.24961	2995.94	-0.9963
AAAGGTCC	GGACCTTT	-0.24503	2761.71	-1.7453
AAAGGTCG	CGACCTTT	-0.31653	2952.62	-1.1303
AAAGGTCT	AGACCTTT	-0.21313	3080.07	-0.7415
AAAGGTGA	TCACCTTT	-0.02229	3008.41	-0.9581
AAAGGTGC	GCACCTTT	-0.2719	2788.23	-1.6573
AAAGGTGG	CCACCTTT	-0.10251	3172.23	-0.4703
AAAGGTGT	ACACCTTT	0.07931	3801.5	1.1946
AAAGGTTA	TAACCTTT	-0.34296	2912.36	-1.2566
AAAGGTTC	GAACCTTT	-0.01989	3594.83	0.6803
AAAGGTTG	CAACCTTT	-0.15284	2740.58	-1.8159
AAAGTAAA	TTTACTTT	-0.25948	2839.63	-1.4893
AAAGTAAC	GTTACTTT	-0.28293	3155.89	-0.5178
AAAGTAAG	CTTACTTT	-0.31188	2762.57	-1.7424
AAAGTAAT	ATTACTTT	-0.02187	2989.45	-1.0162
AAAGTACA	TGTACTTT	-0.11516	3337.71	-0.0024
AAAGTACC	GGTACTTT	-0.15061	3338.31	-0.0008
AAAGTACG	CGTACTTT	-0.14532	3465.31	0.3427
AAAGTACT	AGTACTTT	-0.17043	3269.99	-0.191
AAAGTAGA	TCTACTTT	0.03872	3076.68	-0.7516
AAAGTAGC	GCTACTTT	-0.13984	3409.46	0.1932
AAAGTAGG	CCTACTTT	-0.19478	3241.51	-0.2715
AAAGTAGT	ACTACTTT	-0.10219	3011.05	-0.95
AAAGTATA	TATACTTT	0.06746	3783.75	1.1515
AAAGTATC	GATACTTT	0.36838	5207.25	4.0894
AAAGTATG	CATACTTT	-0.15803	3365.25	0.0732
AAAGTATT	AATACTTT	0.06872	3472.86	0.3627
AAAGTCAA	TTGACTTT	-0.31636	2947.88	-1.1451
AAAGTCAC	GTGACTTT	-0.37346	2797.92	-1.6254
AAAGTCAG	CTGACTTT	-0.31856	2699.58	-1.9546
AAAGTCAT	ATGACTTT	-0.25671	3010.71	-0.951
AAAGTCCA	TGGACTTT	-0.23068	2997.98	-0.99
AAAGTCCC	GGGACTTT	-0.10035	2769.96	-1.7178
AAAGTCCG	CGGACTTT	-0.16716	2933.31	-1.1907
AAAGTCCT	AGGACTTT	-0.23488	2775.77	-1.6985
AAAGTCGA	TCGACTTT	-0.17748	3137.63	-0.5712
AAAGTCGC	GCGACTTT	-0.15846	3079.8	-0.7423
AAAGTCGG	CCGACTTT	-0.19863	2896.34	-1.3074
AAAGTCGT	ACGACTTT	-0.31647	2564.79	-2.4258
AAAGTCTA	TAGACTTT	-0.2028	2700.23	-1.9524
AAAGTCTC	GAGACTTT	-0.30416	3127.23	-0.6017
AAAGTCTG	CAGACTTT	-0.28939	2836.18	-1.5005
AAAGTCTT	AAGACTTT	-0.38896	2528.96	-2.5552
AAAGTGAA	TTCACTTT	-0.08805	3010.83	-0.9507
AAAGTGAC	GTCACTTT	-0.18661	3044.23	-0.8492
AAAGTGAG	CTCACTTT	0.03844	3635.14	0.7829
AAAGTGAT	ATCACTTT	0.16551	3736.21	1.0352
AAAGTGCA	TGCACTTT	-0.28474	2898.31	-1.3011
AAAGTGCC	GGCACTTT	-0.24035	2891.43	-1.323
AAAGTGCG	CGCACTTT	-0.26614	2879.77	-1.3601
AAAGTGCT	AGCACTTT	-0.32228	2571.49	-2.4018
AAAGTGGA	TCCACTTT	-0.0867	3226.21	-0.315
AAAGTGGC	GCCACTTT	-0.22273	2914.41	-1.2501
AAAGTGGG	CCCACTTT	-0.11104	3158.94	-0.5089
AAAGTGGT	ACCACTTT	0.02826	3554.27	0.5759
AAAGTGTA	TACACTTT	0.06869	3585.89	0.6574
AAAGTGTC	GACACTTT	0.08953	3613.74	0.7286
AAAGTGTG	CACACTTT	-0.1465	3214.07	-0.3497
AAAGTGTT	AACACTTT	-0.20233	3000.41	-0.9826
AAAGTTAA	TTAACTTT	-0.13416	3119.98	-0.6231
AAAGTTAC	GTAACTTT	-0.22025	2944.7	-1.155
AAAGTTAG	CTAACTTT	-0.1285	2972.93	-1.0672
AAAGTTAT	ATAACTTT	-0.00227	3627.22	0.7628
AAAGTTCA	TGAACTTT	-0.16505	2982.74	-1.0369
AAAGTTCC	GGAACTTT	-0.30502	2465.44	-2.7893
AAAGTTCG	CGAACTTT	-0.23969	3176.89	-0.4568
AAAGTTCT	AGAACTTT	-0.29596	2748.96	-1.7878
AAAGTTGA	TCAACTTT	-0.19322	2869.12	-1.3942
AAAGTTGC	GCAACTTT	-0.24865	3133.29	-0.5839
AAAGTTGG	CCAACTTT	-0.26676	2804.17	-1.6049
AAAGTTGT	ACAACTTT	-0.20836	3174.29	-0.4643
AAAGTTTA	TAAACTTT	-0.10636	2947.1	-1.1475
AAAGTTTC	GAAACTTT	-0.31966	3089.83	-0.7124
AAAGTTTG	CAAACTTT	-0.2298	2987.78	-1.0214
AAATAAAA	TTTTATTT	-0.28108	3081.2	-0.7381
AAATAAAC	GTTTATTT	-0.13204	3343.64	0.0139
AAATAAAG	CTTTATTT	-0.09179	3278.23	-0.1679
AAATAAAT	ATTTATTT	-0.05005	3220.59	-0.3311
AAATAACA	TGTTATTT	-0.02258	3365.76	0.0746
AAATAACC	GGTTATTT	-0.17561	3278.05	-0.1684
AAATAACG	CGTTATTT	-0.0547	3156.86	-0.5149
AAATAACT	AGTTATTT	-0.16828	3175.97	-0.4594
AAATAAGA	TCTTATTT	-0.03258	3438.96	0.2725
AAATAAGC	GCTTATTT	-0.33168	3094.87	-0.6974
AAATAAGG	CCTTATTT	-0.15451	2956.39	-1.1186
AAATAAGT	ACTTATTT	-0.18036	3083.49	-0.7313
AAATAATA	TATTATTT	0.12997	4015.9	1.6994
AAATAATC	GATTATTT	-0.03927	3379.11	0.111
AAATAATG	CATTATTT	-0.06466	3541.71	0.5434
AAATAATT	AATTATTT	0.01321	3413.04	0.2029
AAATACAA	TTGTATTT	0.00727	3243.52	-0.2658
AAATACAC	GTGTATTT	0.11259	3673.67	0.8799
AAATACAG	CTGTATTT	0.00249	3365.95	0.0751
AAATACAT	ATGTATTT	0.1105	3668.7	0.8674
AAATACCA	TGGTATTT	0.04363	3560.29	0.5915
AAATACCC	GGGTATTT	0.2054	4223.28	2.1626
AAATACCG	CGGTATTT	0.15878	4062.43	1.8053
AAATACCT	AGGTATTT	0.14306	3765.3	1.1066
AAATACGA	TCGTATTT	0.10601	3636.56	0.7865
AAATACGC	GCGTATTT	0.01114	3590.31	0.6687
AAATACGG	CCGTATTT	0.18259	3870.32	1.3596
AAATACGT	ACGTATTT	-0.09108	3357.85	0.0529
AAATACTA	TAGTATTT	-0.16593	3381.23	0.1167
AAATACTC	GAGTATTT	0.06287	3796.33	1.1821
AAATACTG	CAGTATTT	0.0417	3399.67	0.1668
AAATACTT	AAGTATTT	-0.04951	3444.76	0.288
AAATAGAA	TTCTATTT	-0.17464	3057.84	-0.8081
AAATAGAC	GTCTATTT	0.08666	3579.04	0.6398
AAATAGAG	CTCTATTT	-0.14912	3300.04	-0.1069
AAATAGAT	ATCTATTT	0.20654	4123.47	1.9425
AAATAGCA	TGCTATTT	-0.00178	3489.31	0.4062
AAATAGCC	GGCTATTT	-0.08818	3373.87	0.0967
AAATAGCG	CGCTATTT	-0.17504	3092.11	-0.7056
AAATAGCT	AGCTATTT	-0.2269	3050.81	-0.8293
AAATAGGA	TCCTATTT	-0.06088	3268.87	-0.1942
AAATAGGC	GCCTATTT	-0.1422	3201.25	-0.3865
AAATAGGG	CCCTATTT	0.00609	3559.29	0.5889
AAATAGGT	ACCTATTT	-0.02719	3255.63	-0.2315
AAATAGTA	TACTATTT	-0.00438	3417.58	0.2151
AAATAGTC	GACTATTT	0.05677	3566.25	0.6069
AAATAGTG	CACTATTT	-0.14684	3146.76	-0.5444
AAATAGTT	AACTATTT	-0.31346	3042.08	-0.8557
AAATATAA	TTATATTT	-0.15355	3416.7	0.2127
AAATATAC	GTATATTT	0.1801	4234.34	2.1866
AAATATAG	CTATATTT	0.07885	3842.73	1.2938
AAATATAT	ATATATTT	0.07902	3986.27	1.6312
AAATATCA	TGATATTT	0.11256	3929.96	1.5003
AAATATCC	GGATATTT	0.25151	4526.73	2.8009
AAATATCG	CGATATTT	0.06302	3935.24	1.5127
AAATATCT	AGATATTT	0.1041	3766.4	1.1092
AAATATGA	TCATATTT	0.07005	3833.42	1.2715
AAATATGC	GCATATTT	0.03798	3526.79	0.5045
AAATATGG	CCATATTT	-0.02256	3413.7	0.2047
AAATATGT	ACATATTT	-0.16719	3361.55	0.063
AAATATTA	TAATATTT	-0.06818	3339.45	0.0023
AAATATTC	GAATATTT	-0.00101	3287.81	-0.141
AAATATTG	CAATATTT	0.02719	3477.7	0.3755
AAATATTT	AAATATTT	-0.28426	2799.41	-1.6205
AAATCAAA	TTTGATTT	-0.16286	2905.55	-1.2781
AAATCAAC	GTTGATTT	-0.14163	3095.11	-0.6967
AAATCAAG	CTTGATTT	-0.24551	2997.56	-0.9913
AAATCAAT	ATTGATTT	-0.08451	2975.5	-1.0593
AAATCACA	TGTGATTT	-0.16856	3004.21	-0.9709
AAATCACC	GGTGATTT	0.05818	3432.34	0.2548
AAATCACG	CGTGATTT	-0.2952	2944.5	-1.1556
AAATCACT	AGTGATTT	-0.14757	3234.01	-0.2928
AAATCAGA	TCTGATTT	-0.05399	3295.39	-0.1198
AAATCAGC	GCTGATTT	-0.2449	3270.69	-0.1891
AAATCAGG	CCTGATTT	-0.11284	2993.48	-1.0038
AAATCAGT	ACTGATTT	-0.1202	3189.15	-0.4213
AAATCATA	TATGATTT	-0.04047	3505.06	0.4476
AAATCATC	GATGATTT	-0.04913	3489.77	0.4074
AAATCATG	CATGATTT	0.03843	3527.11	0.5053
AAATCATT	AATGATTT	-0.25881	3063.55	-0.791
AAATCCAA	TTGGATTT	-0.0715	3511.38	0.4642
AAATCCAC	GTGGATTT	-0.10804	3512.11	0.4661
AAATCCAG	CTGGATTT	0.04474	3781.12	1.1451
AAATCCAT	ATGGATTT	0.11498	3696.04	0.9357
AAATCCCA	TGGGATTT	0.0387	3683.83	0.9053
AAATCCCC	GGGGATTT	0.24123	4005.66	1.6759
AAATCCCG	CGGGATTT	0.04571	3701.92	0.9504
AAATCCCT	AGGGATTT	0.07268	3606.3	0.7096
AAATCCGA	TCGGATTT	0.09649	3788.16	1.1622
AAATCCGC	GCGGATTT	0.0268	3434.11	0.2595
AAATCCGG	CCGGATTT	0.26334	4310.21	2.35
AAATCCGT	ACGGATTT	0.05462	4033.09	1.7386
AAATCCTA	TAGGATTT	-0.13546	3415.9	0.2106
AAATCCTC	GAGGATTT	-0.11174	3193.94	-0.4075
AAATCCTG	CAGGATTT	-0.14059	3448.03	0.2967
AAATCCTT	AAGGATTT	-0.12595	3222.11	-0.3267
AAATCGAA	TTCGATTT	-0.1927	2951.63	-1.1334
AAATCGAC	GTCGATTT	-0.3499	2968.61	-1.0806
AAATCGAG	CTCGATTT	-0.20269	2885.9	-1.3406
AAATCGAT	ATCGATTT	0.08505	3400.16	0.1681
AAATCGCA	TGCGATTT	-0.06123	3253.87	-0.2365
AAATCGCC	GGCGATTT	-0.18371	3219.62	-0.3338
AAATCGCG	CGCGATTT	-0.19605	3186	-0.4304
AAATCGCT	AGCGATTT	-0.35029	3023.92	-0.9108
AAATCGGA	TCCGATTT	-0.12118	3309.69	-0.08
AAATCGGC	GCCGATTT	-0.19311	3107.18	-0.6609
AAATCGGG	CCCGATTT	0.01121	3109.98	-0.6526
AAATCGGT	ACCGATTT	-0.17509	3092.28	-0.7051
AAATCGTA	TACGATTT	-0.06076	3318.01	-0.0569
AAATCGTC	GACGATTT	-0.06887	3292.4	-0.1282
AAATCGTG	CACGATTT	-0.07828	3100.69	-0.6801
AAATCGTT	AACGATTT	-0.19067	2905.21	-1.2792
AAATCTAA	TTAGATTT	-0.16552	3272.9	-0.1828
AAATCTAC	GTAGATTT	0.05764	3618.39	0.7404
AAATCTAG	CTAGATTT	-0.13195	3104.64	-0.6684
AAATCTAT	ATAGATTT	-0.08776	3504.65	0.4466
AAATCTCA	TGAGATTT	-0.08928	3328.99	-0.0265
AAATCTCC	GGAGATTT	-0.14641	3086.95	-0.721
AAATCTCG	CGAGATTT	-0.22525	2917.18	-1.2414
AAATCTCT	AGAGATTT	-0.3564	3101.17	-0.6787
AAATCTGA	TCAGATTT	0.09646	3802.74	1.1976
AAATCTGC	GCAGATTT	-0.10504	3362.67	0.0661
AAATCTGG	CCAGATTT	-0.14396	3453.16	0.3104
AAATCTGT	ACAGATTT	-0.23443	2872.29	-1.3841
AAATCTTA	TAAGATTT	-0.16727	3172.75	-0.4688
AAATCTTC	GAAGATTT	-0.2993	2841.4	-1.4835
AAATCTTG	CAAGATTT	-0.26669	3047.07	-0.8406
AAATGAAA	TTTCATTT	-0.04904	3427.48	0.2417
AAATGAAC	GTTCATTT	-0.25014	2927.38	-1.2093
AAATGAAG	CTTCATTT	-0.07896	3256.86	-0.228
AAATGAAT	ATTCATTT	-0.11863	3210.73	-0.3593
AAATGACA	TGTCATTT	-0.09432	3428.98	0.2457
AAATGACC	GGTCATTT	-0.24284	3103.33	-0.6723
AAATGACG	CGTCATTT	-0.04707	3037.64	-0.8691
AAATGACT	AGTCATTT	-0.30078	2843.61	-1.4764
AAATGAGA	TCTCATTT	0.11555	3567.77	0.6108
AAATGAGC	GCTCATTT	-0.0892	3204.13	-0.3782
AAATGAGG	CCTCATTT	-0.1704	2953.74	-1.1268
AAATGAGT	ACTCATTT	-0.11652	3154.36	-0.5222
AAATGATA	TATCATTT	0.38083	4972.08	3.6643
AAATGATC	GATCATTT	0.2453	4295.09	2.3177
AAATGATG	CATCATTT	-0.00934	3440.62	0.2769
AAATGATT	AATCATTT	-0.31209	3171.85	-0.4714
AAATGCAA	TTGCATTT	-0.25189	2829.53	-1.5221
AAATGCAC	GTGCATTT	-0.21382	3283.83	-0.1522
AAATGCAG	CTGCATTT	-0.19064	3227.88	-0.3103
AAATGCAT	ATGCATTT	-0.03311	3383.45	0.1228
AAATGCCA	TGGCATTT	-0.20957	2911.56	-1.2591
AAATGCCC	GGGCATTT	-0.1136	3326.56	-0.0332
AAATGCCG	CGGCATTT	-0.0426	3393.37	0.1497
AAATGCCT	AGGCATTT	-0.05617	3296.24	-0.1175
AAATGCGA	TCGCATTT	-0.02992	3279.86	-0.1633
AAATGCGC	GCGCATTT	-0.27124	2943.43	-1.159
AAATGCGG	CCGCATTT	-0.17454	3185.98	-0.4305
AAATGCGT	ACGCATTT	0.02313	3500.48	0.4356
AAATGCTA	TAGCATTT	0.12913	3658.52	0.8419
AAATGCTC	GAGCATTT	-0.32584	2677.81	-2.0291
AAATGCTG	CAGCATTT	-0.13052	3201.34	-0.3862
AAATGCTT	AAGCATTT	-0.26045	3036.91	-0.8713
AAATGGAA	TTCCATTT	-0.25593	2992.31	-1.0075
AAATGGAC	GTCCATTT	-0.11408	3388.31	0.136
AAATGGAG	CTCCATTT	-0.0449	3428.39	0.2442
AAATGGAT	ATCCATTT	0.15975	3693.02	0.9282
AAATGGCA	TGCCATTT	-0.0975	3097.57	-0.6894
AAATGGCC	GGCCATTT	-0.34986	2569.59	-2.4086
AAATGGCG	CGCCATTT	-0.1275	2725.63	-1.8662
AAATGGCT	AGCCATTT	-0.20508	3214.11	-0.3496
AAATGGGA	TCCCATTT	-0.09797	3272.77	-0.1832
AAATGGGC	GCCCATTT	-0.29347	3099.35	-0.6841
AAATGGGG	CCCCATTT	-0.1429	2808.92	-1.5893
AAATGGGT	ACCCATTT	-0.05172	3372.78	0.0937
AAATGGTA	TACCATTT	-0.05738	3489.93	0.4078
AAATGGTC	GACCATTT	-0.23128	3016.15	-0.9345
AAATGGTG	CACCATTT	0.13708	3987.31	1.6336
AAATGGTT	AACCATTT	-0.20216	3063.9	-0.7899
AAATGTAA	TTACATTT	-0.02893	3279.98	-0.163
AAATGTAC	GTACATTT	0.00387	3567.61	0.6104
AAATGTAG	CTACATTT	-0.15653	3232.61	-0.2968
AAATGTAT	ATACATTT	0.00876	3357.55	0.0521
AAATGTCA	TGACATTT	-0.25578	2981.26	-1.0415
AAATGTCC	GGACATTT	-0.27217	2808.25	-1.5915
AAATGTCG	CGACATTT	-0.1523	3108.08	-0.6582
AAATGTCT	AGACATTT	-0.31693	2976.83	-1.0552
AAATGTGA	TCACATTT	-0.16005	3076.72	-0.7515
AAATGTGC	GCACATTT	-0.08537	3128.36	-0.5984
AAATGTGG	CCACATTT	-0.08111	3298.97	-0.1099
AAATGTGT	ACACATTT	-0.09168	3063.73	-0.7905
AAATGTTA	TAACATTT	-0.29906	3006.88	-0.9628
AAATGTTC	GAACATTT	-0.15764	2976.4	-1.0565
AAATGTTG	CAACATTT	-0.35849	2615.66	-2.2451
AAATTAAA	TTTAATTT	-0.26765	2928.33	-1.2063
AAATTAAC	GTTAATTT	-0.11169	3205.02	-0.3756
AAATTAAG	CTTAATTT	-0.27115	2902.99	-1.2863
AAATTAAT	ATTAATTT	-0.11661	3265.1	-0.2048
AAATTACA	TGTAATTT	-0.25179	2909.54	-1.2655
AAATTACC	GGTAATTT	-0.13699	3164.05	-0.494
AAATTACG	CGTAATTT	-0.22993	3075.85	-0.7541
AAATTACT	AGTAATTT	-0.0925	3154.79	-0.521
AAATTAGA	TCTAATTT	-0.22332	3077.29	-0.7498
AAATTAGC	GCTAATTT	-0.16585	3055.06	-0.8165
AAATTAGG	CCTAATTT	-0.20769	3075.02	-0.7566
AAATTAGT	ACTAATTT	-0.17703	3104.93	-0.6676
AAATTATA	TATAATTT	0.09147	3205.06	-0.3755
AAATTATC	GATAATTT	-0.02987	3334.1	-0.0124
AAATTATG	CATAATTT	-0.19197	3066.14	-0.7832
AAATTATT	AATAATTT	-0.23912	3195.2	-0.4039
AAATTCAA	TTGAATTT	-0.24108	3072.73	-0.7635
AAATTCAC	GTGAATTT	-0.18209	3009.61	-0.9544
AAATTCAG	CTGAATTT	-0.20631	3281.62	-0.1584
AAATTCAT	ATGAATTT	-0.07883	3302.23	-0.1008
AAATTCCA	TGGAATTT	-0.21017	3061.21	-0.798
AAATTCCC	GGGAATTT	-0.19311	2966.62	-1.0868
AAATTCCG	CGGAATTT	-0.11363	3147.69	-0.5417
AAATTCCT	AGGAATTT	-0.28104	2888.4	-1.3326
AAATTCGA	TCGAATTT	-0.13787	2936.95	-1.1793
AAATTCGC	GCGAATTT	-0.09083	3336.88	-0.0047
AAATTCGG	CCGAATTT	0.12905	3715.36	0.9837
AAATTCGT	ACGAATTT	0.05773	3584.75	0.6545
AAATTCTA	TAGAATTT	-0.24335	3123.76	-0.6119
AAATTCTC	GAGAATTT	-0.24079	3038.66	-0.866
AAATTCTG	CAGAATTT	-0.01384	3388.59	0.1367
AAATTCTT	AAGAATTT	-0.26782	2673.5	-2.0439
AAATTGAA	TTCAATTT	-0.32585	2987.58	-1.022
AAATTGAC	GTCAATTT	-0.04759	2845.7	-1.4696
AAATTGAG	CTCAATTT	-0.13959	2709.82	-1.9198
AAATTGAT	ATCAATTT	0.01757	3348.73	0.0279
AAATTGCA	TGCAATTT	-0.18968	2907.12	-1.2732
AAATTGCC	GGCAATTT	-0.00308	3345.99	0.0204
AAATTGCG	CGCAATTT	-0.13284	3349.33	0.0295
AAATTGCT	AGCAATTT	-0.30371	2716.6	-1.8968
AAATTGGA	TCCAATTT	0.0139	3402.51	0.1745
AAATTGGC	GCCAATTT	-0.19473	3081.16	-0.7382
AAATTGGG	CCCAATTT	-0.18626	2905.19	-1.2793
AAATTGGT	ACCAATTT	-0.11326	3026.05	-0.9043
AAATTGTA	TACAATTT	-0.13222	3175.55	-0.4606
AAATTGTC	GACAATTT	-0.17815	3008.82	-0.9568
AAATTGTG	CACAATTT	-0.12977	2932.97	-1.1917
AAATTGTT	AACAATTT	-0.13931	2955.47	-1.1214
AAATTTAA	TTAAATTT	-0.29077	2756.08	-1.764
AAATTTAC	GTAAATTT	0.00085	3368.42	0.0818
AAATTTAG	CTAAATTT	-0.10929	2878.39	-1.3646
AAATTTAT	ATAAATTT	-0.18606	3030.3	-0.8914
AAATTTCA	TGAAATTT	-0.35597	2471.44	-2.7669
AAATTTCC	GGAAATTT	-0.21606	3019.57	-0.924
AAATTTCG	CGAAATTT	-0.07506	3197.16	-0.3982
AAATTTCT	AGAAATTT	-0.37336	2775.39	-1.6998
AAATTTGA	TCAAATTT	0.07792	3540.98	0.5415
AAATTTGC	GCAAATTT	-0.29997	2670.07	-2.0557
AAATTTGG	CCAAATTT	-0.26751	3189.17	-0.4213
AAATTTGT	ACAAATTT	-0.16892	2922.03	-1.2261
AAATTTTA	TAAAATTT	-0.10293	3186.09	-0.4302
AAATTTTC	GAAAATTT	-0.15698	3120.09	-0.6227
AAATTTTG	CAAAATTT	-0.35381	2899.29	-1.298
AACAAAAA	TTTTTGTT	-0.1545	3146.01	-0.5466
AACAAAAC	GTTTTGTT	-0.12234	3231.83	-0.299
AACAAAAG	CTTTTGTT	-0.1141	2855.97	-1.4365
AACAAAAT	ATTTTGTT	-0.33808	2706.59	-1.9307
AACAAACA	TGTTTGTT	-0.03545	3448.75	0.2987
AACAAACC	GGTTTGTT	-0.04702	3433.87	0.2589
AACAAACG	CGTTTGTT	-0.21373	2870.13	-1.391
AACAAACT	AGTTTGTT	-0.18933	3212.36	-0.3546
AACAAAGA	TCTTTGTT	-0.14673	3109.8	-0.6531
AACAAAGC	GCTTTGTT	-0.27281	2976.41	-1.0565
AACAAAGG	CCTTTGTT	-0.26882	2652.27	-2.1172
AACAAAGT	ACTTTGTT	-0.17608	3270.91	-0.1884
AACAAATA	TATTTGTT	0.00831	3525.22	0.5004
AACAAATC	GATTTGTT	0.04962	3677.4	0.8892
AACAAATG	CATTTGTT	-0.18713	3255.99	-0.2305
AACAAATT	AATTTGTT	-0.22898	3030.22	-0.8916
AACAACAA	TTGTTGTT	-0.12423	3133.67	-0.5828
AACAACAC	GTGTTGTT	0.11754	3968.22	1.5895
AACAACAG	CTGTTGTT	-0.17693	2996.12	-0.9957
AACAACAT	ATGTTGTT	-0.32205	2921.82	-1.2268
AACAACCA	TGGTTGTT	-0.23685	2999.23	-0.9862
AACAACCC	GGGTTGTT	-0.04698	3399	0.165
AACAACCG	CGGTTGTT	-0.10331	3062.08	-0.7954
AACAACCT	AGGTTGTT	-0.29431	2913.1	-1.2543
AACAACGA	TCGTTGTT	-0.08066	3140.5	-0.5628
AACAACGC	GCGTTGTT	-0.04816	3204.77	-0.3764
AACAACGG	CCGTTGTT	-0.14278	3087.79	-0.7185
AACAACGT	ACGTTGTT	-0.24353	3079.45	-0.7433
AACAACTA	TAGTTGTT	-0.14702	3218.21	-0.3379
AACAACTC	GAGTTGTT	-0.13841	2902.55	-1.2877
AACAACTG	CAGTTGTT	-0.2061	2792.99	-1.6416
AACAACTT	AAGTTGTT	-0.21802	3007.37	-0.9612
AACAAGAA	TTCTTGTT	-0.06691	3414.43	0.2066
AACAAGAC	GTCTTGTT	0.05409	3400.49	0.169
AACAAGAG	CTCTTGTT	-0.19798	3174.13	-0.4648
AACAAGAT	ATCTTGTT	0.129	3485.32	0.3957
AACAAGCA	TGCTTGTT	-0.12216	3128.47	-0.5981
AACAAGCC	GGCTTGTT	-0.2743	2952.27	-1.1314
AACAAGCG	CGCTTGTT	-0.01928	3339.49	0.0025
AACAAGCT	AGCTTGTT	-0.27118	3009.54	-0.9546
AACAAGGA	TCCTTGTT	0.08406	3575.49	0.6307
AACAAGGC	GCCTTGTT	-0.2291	3097.91	-0.6884
AACAAGGG	CCCTTGTT	-0.21461	3061.63	-0.7968
AACAAGGT	ACCTTGTT	-0.1044	3218.15	-0.338
AACAAGTA	TACTTGTT	-0.22914	2920.17	-1.232
AACAAGTC	GACTTGTT	-0.1917	2848.37	-1.461
AACAAGTG	CACTTGTT	-0.18676	3193.64	-0.4084
AACAAGTT	AACTTGTT	-0.1461	2974.66	-1.0619
AACAATAA	TTATTGTT	-0.08138	3555.93	0.5802
AACAATAC	GTATTGTT	0.23071	4452.28	2.6484
AACAATAG	CTATTGTT	-0.2474	3059.52	-0.8031
AACAATAT	ATATTGTT	0.20924	3991.8	1.644
AACAATCA	TGATTGTT	-0.06475	3342.32	0.0103
AACAATCC	GGATTGTT	0.0982	3927.78	1.4952
AACAATCG	CGATTGTT	-0.08473	3071.14	-0.7682
AACAATCT	AGATTGTT	0.02645	3578.49	0.6384
AACAATGA	TCATTGTT	-0.06154	3091.35	-0.7079
AACAATGC	GCATTGTT	-0.15744	3527.07	0.5052
AACAATGG	CCATTGTT	-0.13685	2885.29	-1.3425
AACAATGT	ACATTGTT	-0.12876	3202.94	-0.3816
AACAATTA	TAATTGTT	-0.16577	3282.12	-0.157
AACAATTC	GAATTGTT	-0.35267	2816.43	-1.5647
AACAATTG	CAATTGTT	-0.09633	3014.14	-0.9406
AACACAAA	TTTGTGTT	-0.10377	3329.27	-0.0257
AACACAAC	GTTGTGTT	0.03158	3548.88	0.5619
AACACAAG	CTTGTGTT	-0.28556	2772.69	-1.7088
AACACAAT	ATTGTGTT	0.11296	3726.95	1.0124
AACACACA	TGTGTGTT	0.02144	3670.39	0.8717
AACACACC	GGTGTGTT	0.10555	3704.92	0.9578
AACACACG	CGTGTGTT	-0.22343	3272.3	-0.1845
AACACACT	AGTGTGTT	-0.06091	3420.26	0.2223
AACACAGA	TCTGTGTT	-0.01526	3251.58	-0.243
AACACAGC	GCTGTGTT	-0.10968	3498.4	0.4301
AACACAGG	CCTGTGTT	-0.12289	3100.73	-0.68
AACACAGT	ACTGTGTT	-0.10786	3275.19	-0.1764
AACACATA	TATGTGTT	-0.01597	3590.84	0.6701
AACACATC	GATGTGTT	-0.18132	3335.23	-0.0093
AACACATG	CATGTGTT	-0.23928	3226.43	-0.3144
AACACATT	AATGTGTT	-0.01573	3215.18	-0.3465
AACACCAA	TTGGTGTT	0.21346	4160.53	2.0248
AACACCAC	GTGGTGTT	0.27311	4470.08	2.6851
AACACCAG	CTGGTGTT	0.14447	3711.39	0.9739
AACACCAT	ATGGTGTT	0.16075	3912.29	1.4589
AACACCCA	TGGGTGTT	0.13569	4027.22	1.7252
AACACCCC	GGGGTGTT	0.29431	4616.82	2.9822
AACACCCG	CGGGTGTT	0.30898	4889.2	3.5096
AACACCCT	AGGGTGTT	0.22868	4504.73	2.7561
AACACCGA	TCGGTGTT	0.20749	4285.28	2.2967
AACACCGC	GCGGTGTT	0.32232	4750.79	3.2454
AACACCGG	CCGGTGTT	0.29681	4976.8	3.673
AACACCGT	ACGGTGTT	0.1868	4206.77	2.1265
AACACCTA	TAGGTGTT	0.08252	3859.4	1.3337
AACACCTC	GAGGTGTT	0.15124	4087.79	1.8626
AACACCTG	CAGGTGTT	0.26465	4289.55	2.3058
AACACCTT	AAGGTGTT	0.01838	3706.66	0.9621
AACACGAA	TTCGTGTT	0.02687	3413.21	0.2033
AACACGAC	GTCGTGTT	-0.0229	3386.31	0.1305
AACACGAG	CTCGTGTT	-0.09666	3248.74	-0.251
AACACGAT	ATCGTGTT	0.15388	4120.98	1.937
AACACGCA	TGCGTGTT	-0.05853	3320.53	-0.0499
AACACGCC	GGCGTGTT	-0.19832	3060.57	-0.7999
AACACGCG	CGCGTGTT	-0.09639	3362.43	0.0654
AACACGCT	AGCGTGTT	-0.08159	3425.96	0.2376
AACACGGA	TCCGTGTT	0.16715	3937.82	1.5187
AACACGGC	GCCGTGTT	-0.01617	3472.8	0.3626
AACACGGG	CCCGTGTT	0.0344	3605.44	0.7074
AACACGGT	ACCGTGTT	0.0718	3524.44	0.4984
AACACGTA	TACGTGTT	0.08235	3519.45	0.4853
AACACGTC	GACGTGTT	-0.22456	2951.09	-1.1351
AACACGTG	CACGTGTT	-0.10078	3311.19	-0.0758
AACACGTT	AACGTGTT	-0.21396	2970	-1.0763
AACACTAA	TTAGTGTT	-0.07848	3352.81	0.0391
AACACTAC	GTAGTGTT	-0.15247	3255.17	-0.2328
AACACTAG	CTAGTGTT	0.06168	3844.17	1.2973
AACACTAT	ATAGTGTT	0.06571	3898.55	1.4265
AACACTCA	TGAGTGTT	0.09216	3466.57	0.3461
AACACTCC	GGAGTGTT	-0.23203	3288.61	-0.1388
AACACTCG	CGAGTGTT	-0.25218	3243.33	-0.2663
AACACTCT	AGAGTGTT	-0.13351	3137.6	-0.5712
AACACTGA	TCAGTGTT	-0.02019	3301.14	-0.1038
AACACTGC	GCAGTGTT	-0.25985	3240.6	-0.2741
AACACTGG	CCAGTGTT	0.11436	3785.76	1.1564
AACACTGT	ACAGTGTT	-0.02623	3257.43	-0.2264
AACACTTA	TAAGTGTT	-0.35085	3043.68	-0.8508
AACACTTC	GAAGTGTT	-0.00016	3302.12	-0.1011
AACACTTG	CAAGTGTT	-0.15924	3091.03	-0.7088
AACAGAAA	TTTCTGTT	-0.28808	2990.24	-1.0138
AACAGAAC	GTTCTGTT	-0.26239	3047.08	-0.8406
AACAGAAG	CTTCTGTT	-0.08723	3187.87	-0.425
AACAGAAT	ATTCTGTT	-0.26612	3008.58	-0.9576
AACAGACA	TGTCTGTT	0.00863	3285.8	-0.1466
AACAGACC	GGTCTGTT	-0.12232	3130.89	-0.591
AACAGACG	CGTCTGTT	-0.15388	3405.61	0.1828
AACAGACT	AGTCTGTT	-0.30422	2879.89	-1.3597
AACAGAGA	TCTCTGTT	0.06433	3533.76	0.5227
AACAGAGC	GCTCTGTT	-0.27729	2914.11	-1.2511
AACAGAGG	CCTCTGTT	-0.14223	3302.96	-0.0987
AACAGAGT	ACTCTGTT	-0.27623	3055.14	-0.8163
AACAGATA	TATCTGTT	0.14989	4103.09	1.8969
AACAGATC	GATCTGTT	0.17178	4070.29	1.8231
AACAGATG	CATCTGTT	-0.30862	3020.51	-0.9211
AACAGATT	AATCTGTT	-0.24234	3316.62	-0.0608
AACAGCAA	TTGCTGTT	-0.10089	2985.32	-1.0289
AACAGCAC	GTGCTGTT	-0.22144	3078.89	-0.745
AACAGCAG	CTGCTGTT	-0.12623	3265.64	-0.2033
AACAGCAT	ATGCTGTT	-0.13771	3265.62	-0.2033
AACAGCCA	TGGCTGTT	-0.14506	3223.3	-0.3233
AACAGCCC	GGGCTGTT	-0.27136	2590.75	-2.3332
AACAGCCG	CGGCTGTT	-0.14839	2996.09	-0.9958
AACAGCCT	AGGCTGTT	-0.22155	3093.23	-0.7023
AACAGCGA	TCGCTGTT	-0.04719	3427.52	0.2418
AACAGCGC	GCGCTGTT	-0.14075	3184.25	-0.4355
AACAGCGG	CCGCTGTT	-0.24107	3090.21	-0.7113
AACAGCGT	ACGCTGTT	-0.17888	2789.37	-1.6536
AACAGCTA	TAGCTGTT	-0.04103	3511.65	0.4649
AACAGCTC	GAGCTGTT	-0.12575	3102.72	-0.6741
AACAGCTG	CAGCTGTT	-0.26846	2994.38	-1.0011
AACAGCTT	AAGCTGTT	-0.25649	2886.17	-1.3397
AACAGGAA	TTCCTGTT	-0.13787	2930.64	-1.199
AACAGGAC	GTCCTGTT	-0.1542	2953.63	-1.1271
AACAGGAG	CTCCTGTT	-0.00719	3529.49	0.5115
AACAGGAT	ATCCTGTT	0.14991	3858.69	1.332
AACAGGCA	TGCCTGTT	-0.18996	3163.99	-0.4942
AACAGGCC	GGCCTGTT	-0.29992	2644.14	-2.1455
AACAGGCG	CGCCTGTT	-0.13555	3167.44	-0.4842
AACAGGCT	AGCCTGTT	0.00574	3098.28	-0.6873
AACAGGGA	TCCCTGTT	-0.009	3248.52	-0.2516
AACAGGGC	GCCCTGTT	-0.11891	3262.48	-0.2122
AACAGGGG	CCCCTGTT	0.02856	3545.26	0.5526
AACAGGGT	ACCCTGTT	-0.08318	2965.65	-1.0898
AACAGGTA	TACCTGTT	-0.0211	3407.35	0.1875
AACAGGTC	GACCTGTT	-0.29118	2686.63	-1.9988
AACAGGTG	CACCTGTT	0.02787	3220.49	-0.3314
AACAGGTT	AACCTGTT	-0.15622	3112.17	-0.6461
AACAGTAA	TTACTGTT	-0.18996	3109.59	-0.6538
AACAGTAC	GTACTGTT	-0.05201	3376.1	0.1028
AACAGTAG	CTACTGTT	-0.0895	3507.56	0.4542
AACAGTAT	ATACTGTT	0.12028	3882.98	1.3897
AACAGTCA	TGACTGTT	-0.16767	2811.25	-1.5817
AACAGTCC	GGACTGTT	-0.17842	2841.77	-1.4824
AACAGTCG	CGACTGTT	-0.07091	3108.35	-0.6574
AACAGTCT	AGACTGTT	-0.20311	3014.24	-0.9403
AACAGTGA	TCACTGTT	-0.0525	3314.88	-0.0656
AACAGTGC	GCACTGTT	-0.04799	3484.56	0.3937
AACAGTGG	CCACTGTT	-0.05649	3056.78	-0.8113
AACAGTGT	ACACTGTT	-0.26185	3113.65	-0.6418
AACAGTTA	TAACTGTT	-0.23297	3070.01	-0.7716
AACAGTTC	GAACTGTT	-0.21349	3049.74	-0.8325
AACAGTTG	CAACTGTT	-0.26661	3001.98	-0.9778
AACATAAA	TTTATGTT	-0.09833	3198.85	-0.3934
AACATAAC	GTTATGTT	0.01689	3585.79	0.6571
AACATAAG	CTTATGTT	-0.20101	3152.96	-0.5263
AACATAAT	ATTATGTT	0.04607	3542.68	0.5459
AACATACA	TGTATGTT	0.05121	3570.75	0.6185
AACATACC	GGTATGTT	0.13178	3780.87	1.1445
AACATACG	CGTATGTT	0.0031	3729.33	1.0182
AACATACT	AGTATGTT	-0.00889	3697.21	0.9387
AACATAGA	TCTATGTT	-0.04018	3530.26	0.5136
AACATAGC	GCTATGTT	0.02565	3813.5	1.2236
AACATAGG	CCTATGTT	-0.08551	3133.45	-0.5834
AACATAGT	ACTATGTT	-0.07303	3133.13	-0.5844
AACATATA	TATATGTT	0.18971	3831.81	1.2676
AACATATC	GATATGTT	0.32005	5256.97	4.1768
AACATATG	CATATGTT	0.01026	3448.27	0.2974
AACATATT	AATATGTT	0.01074	3535.7	0.5277
AACATCAA	TTGATGTT	-0.26225	3120.99	-0.6201
AACATCAC	GTGATGTT	-0.09076	3462.09	0.3342
AACATCAG	CTGATGTT	-0.26842	3070.21	-0.771
AACATCAT	ATGATGTT	0.01635	3257.2	-0.2271
AACATCCA	TGGATGTT	0.01553	3450.92	0.3044
AACATCCC	GGGATGTT	0.07487	3518.96	0.4841
AACATCCG	CGGATGTT	-0.10022	3634.39	0.781
AACATCCT	AGGATGTT	-0.1244	3142.08	-0.5581
AACATCGA	TCGATGTT	0.0712	3468.13	0.3502
AACATCGC	GCGATGTT	-0.21436	3187.41	-0.4263
AACATCGG	CCGATGTT	-0.00983	3129.46	-0.5951
AACATCGT	ACGATGTT	-0.04615	3207.22	-0.3693
AACATCTA	TAGATGTT	-0.13899	2776.89	-1.6948
AACATCTC	GAGATGTT	-0.00288	3518.29	0.4823
AACATCTG	CAGATGTT	-0.20427	3033.39	-0.882
AACATCTT	AAGATGTT	-0.26471	3045.64	-0.8449
AACATGAA	TTCATGTT	-0.1707	3233.31	-0.2948
AACATGAC	GTCATGTT	-0.24708	2982.56	-1.0375
AACATGAG	CTCATGTT	0.08291	3384.24	0.1249
AACATGAT	ATCATGTT	0.09352	3554.44	0.5763
AACATGCA	TGCATGTT	0.03876	3583.36	0.6509
AACATGCC	GGCATGTT	-0.20848	3208.63	-0.3653
AACATGCG	CGCATGTT	-0.19016	3040.23	-0.8613
AACATGCT	AGCATGTT	-0.16554	3140.01	-0.5642
AACATGGA	TCCATGTT	-0.12152	3271.09	-0.1879
AACATGGC	GCCATGTT	-0.21456	2907.48	-1.272
AACATGGG	CCCATGTT	0.04499	3493.41	0.417
AACATGGT	ACCATGTT	0.06152	3708.14	0.9658
AACATGTA	TACATGTT	0.11344	3382.03	0.1189
AACATGTC	GACATGTT	-0.11472	3017.19	-0.9313
AACATGTG	CACATGTT	-0.02423	3430.51	0.2498
AACATGTT	AACATGTT	-0.20078	2854.41	-1.4415
AACATTAA	TTAATGTT	-0.16613	3190.2	-0.4183
AACATTAC	GTAATGTT	-0.20864	2890.78	-1.325
AACATTAG	CTAATGTT	-0.30802	3138.09	-0.5698
AACATTAT	ATAATGTT	0.05018	3502.17	0.4401
AACATTCA	TGAATGTT	-0.13757	3325.35	-0.0366
AACATTCC	GGAATGTT	-0.3636	2701.26	-1.9489
AACATTCG	CGAATGTT	-0.11376	3214.11	-0.3496
AACATTCT	AGAATGTT	-0.23454	3096.69	-0.692
AACATTGA	TCAATGTT	-0.13663	3105.98	-0.6644
AACATTGC	GCAATGTT	-0.20947	3059.12	-0.8043
AACATTGG	CCAATGTT	-0.33327	2761.67	-1.7454
AACATTGT	ACAATGTT	-0.0386	3243.55	-0.2657
AACATTTA	TAAATGTT	-0.20273	3088.02	-0.7178
AACATTTC	GAAATGTT	-0.36846	2893.06	-1.3178
AACATTTG	CAAATGTT	-0.2153	2915.51	-1.2466
AACCAAAA	TTTTGGTT	0.05821	3493.59	0.4175
AACCAAAC	GTTTGGTT	-0.3822	2868.86	-1.3951
AACCAAAG	CTTTGGTT	-0.12551	2916.27	-1.2443
AACCAAAT	ATTTGGTT	-0.06505	3562.12	0.5962
AACCAACA	TGTTGGTT	0.04907	3357.99	0.0533
AACCAACC	GGTTGGTT	-0.18276	3260.4	-0.218
AACCAACG	CGTTGGTT	-0.14592	2844.18	-1.4745
AACCAACT	AGTTGGTT	-0.12023	3002.14	-0.9773
AACCAAGA	TCTTGGTT	0.0967	3826.93	1.2559
AACCAAGC	GCTTGGTT	-0.20874	2869.2	-1.394
AACCAAGG	CCTTGGTT	-0.15573	3113.56	-0.642
AACCAAGT	ACTTGGTT	-0.1386	3253.87	-0.2365
AACCAATA	TATTGGTT	0.09999	3584.86	0.6548
AACCAATC	GATTGGTT	0.04931	3798.47	1.1872
AACCAATG	CATTGGTT	-0.04908	3278.28	-0.1677
AACCAATT	AATTGGTT	-0.13515	3375.37	0.1008
AACCACAA	TTGTGGTT	-0.13381	3000.17	-0.9833
AACCACAC	GTGTGGTT	-0.08943	3191.33	-0.415
AACCACAG	CTGTGGTT	-0.05828	3328.73	-0.0272
AACCACAT	ATGTGGTT	-0.02262	3344.13	0.0152
AACCACCA	TGGTGGTT	-0.03066	3476.96	0.3736
AACCACCC	GGGTGGTT	-0.06278	3461.63	0.3329
AACCACCG	CGGTGGTT	-0.05029	3370.4	0.0872
AACCACCT	AGGTGGTT	-0.12994	3375.83	0.102
AACCACGA	TCGTGGTT	0.00459	3577.95	0.637
AACCACGC	GCGTGGTT	-0.15137	3003.8	-0.9722
AACCACGG	CCGTGGTT	-0.14883	3241.78	-0.2707
AACCACGT	ACGTGGTT	-0.15613	2960.77	-1.1049
AACCACTA	TAGTGGTT	-0.19328	3202.5	-0.3829
AACCACTC	GAGTGGTT	-0.02794	3306.85	-0.0879
AACCACTG	CAGTGGTT	0.08061	3653.64	0.8296
AACCACTT	AAGTGGTT	-0.0521	3298.52	-0.1111
AACCAGAA	TTCTGGTT	-0.08449	3420.16	0.222
AACCAGAC	GTCTGGTT	-0.23405	3064.65	-0.7877
AACCAGAG	CTCTGGTT	-0.25577	3141.31	-0.5604
AACCAGAT	ATCTGGTT	0.23353	4072.97	1.8292
AACCAGCA	TGCTGGTT	-0.24991	3075.03	-0.7566
AACCAGCC	GGCTGGTT	-0.17466	3130.8	-0.5912
AACCAGCG	CGCTGGTT	-0.02509	3124.92	-0.6085
AACCAGCT	AGCTGGTT	-0.04514	3252.51	-0.2403
AACCAGGA	TCCTGGTT	-0.06612	3466.06	0.3447
AACCAGGC	GCCTGGTT	-0.06156	3075.96	-0.7538
AACCAGGG	CCCTGGTT	0.08605	3477.68	0.3755
AACCAGGT	ACCTGGTT	-0.0769	3427.72	0.2424
AACCAGTA	TACTGGTT	-0.03971	3414.34	0.2064
AACCAGTC	GACTGGTT	-0.18374	2891.79	-1.3218
AACCAGTG	CACTGGTT	-0.01737	3457.67	0.3224
AACCAGTT	AACTGGTT	0.01522	3537.19	0.5316
AACCATAA	TTATGGTT	-0.10367	3364.36	0.0707
AACCATAC	GTATGGTT	0.09194	4047.43	1.7713
AACCATAG	CTATGGTT	-0.09435	3357.91	0.0531
AACCATAT	ATATGGTT	0.29356	4366.87	2.4702
AACCATCA	TGATGGTT	-0.14714	3276.96	-0.1715
AACCATCC	GGATGGTT	0.07613	3693.02	0.9282
AACCATCG	CGATGGTT	-0.00162	3566.24	0.6068
AACCATCT	AGATGGTT	0.11857	4032.16	1.7365
AACCATGA	TCATGGTT	0.02564	3619.32	0.7428
AACCATGC	GCATGGTT	0.09746	3663.56	0.8545
AACCATGG	CCATGGTT	-0.17018	2807.57	-1.5937
AACCATGT	ACATGGTT	0.02804	3470.45	0.3563
AACCATTA	TAATGGTT	-0.07333	2978.43	-1.0502
AACCATTC	GAATGGTT	-0.33664	2984.95	-1.0301
AACCATTG	CAATGGTT	-0.06684	3304.59	-0.0942
AACCCAAA	TTTGGGTT	-0.1304	3107.86	-0.6589
AACCCAAC	GTTGGGTT	0.04379	3224.2	-0.3208
AACCCAAG	CTTGGGTT	-0.02487	3167.88	-0.4829
AACCCAAT	ATTGGGTT	-0.05424	3152.73	-0.527
AACCCACA	TGTGGGTT	0.08036	3763.58	1.1024
AACCCACC	GGTGGGTT	0.15044	3673.28	0.8789
AACCCACG	CGTGGGTT	-0.04934	3144.9	-0.5499
AACCCACT	AGTGGGTT	-0.03144	3543.26	0.5474
AACCCAGA	TCTGGGTT	0.11298	3549.55	0.5637
AACCCAGC	GCTGGGTT	-0.02595	3383.45	0.1228
AACCCAGG	CCTGGGTT	0.02501	3537.88	0.5334
AACCCAGT	ACTGGGTT	-0.03708	3350.14	0.0318
AACCCATA	TATGGGTT	0.30773	4605.37	2.9594
AACCCATC	GATGGGTT	0.10601	3400.97	0.1703
AACCCATG	CATGGGTT	0.08023	3620.33	0.7453
AACCCATT	AATGGGTT	-0.09354	3350.86	0.0337
AACCCCAA	TTGGGGTT	0.06452	3612.87	0.7264
AACCCCAC	GTGGGGTT	0.19156	4257.39	2.2366
AACCCCAG	CTGGGGTT	0.13127	3530.94	0.5153
AACCCCAT	ATGGGGTT	0.10891	3899.8	1.4295
AACCCCCA	TGGGGGTT	-0.13447	3469.62	0.3542
AACCCCCC	GGGGGGTT	0.04212	3484.56	0.3937
AACCCCCG	CGGGGGTT	0.00244	3592.17	0.6735
AACCCCCT	AGGGGGTT	0.15343	3839.56	1.2862
AACCCCGA	TCGGGGTT	0.24552	4538.36	2.8245
AACCCCGC	GCGGGGTT	0.12555	3793.28	1.1747
AACCCCGG	CCGGGGTT	0.14121	3580.02	0.6423
AACCCCGT	ACGGGGTT	0.14948	4036.74	1.747
AACCCCTA	TAGGGGTT	0.09918	3833.28	1.2712
AACCCCTC	GAGGGGTT	0.18756	3993.68	1.6483
AACCCCTG	CAGGGGTT	0.01642	3407.13	0.1869
AACCCCTT	AAGGGGTT	0.04074	3649.85	0.8201
AACCCGAA	TTCGGGTT	-0.02703	3212.47	-0.3543
AACCCGAC	GTCGGGTT	0.10148	3703.16	0.9534
AACCCGAG	CTCGGGTT	0.19408	3924.55	1.4877
AACCCGAT	ATCGGGTT	0.26272	4351.06	2.4368
AACCCGCA	TGCGGGTT	0.02154	3743.98	1.0543
AACCCGCC	GGCGGGTT	0.02366	3623.55	0.7535
AACCCGCG	CGCGGGTT	0.05324	3451.79	0.3067
AACCCGCT	AGCGGGTT	-0.12311	3442.7	0.2825
AACCCGGA	TCCGGGTT	0.22919	3880.31	1.3834
AACCCGGC	GCCGGGTT	-0.03853	3426.42	0.2389
AACCCGGG	CCCGGGTT	0.18948	3974.75	1.6046
AACCCGGT	ACCGGGTT	0.11582	3972.3	1.5989
AACCCGTA	TACGGGTT	0.12806	3757.05	1.0864
AACCCGTC	GACGGGTT	-0.07265	3281.19	-0.1596
AACCCGTG	CACGGGTT	0.00503	3159.56	-0.5071
AACCCGTT	AACGGGTT	-0.18042	2939.84	-1.1702
AACCCTAA	TTAGGGTT	-0.00179	3416.7	0.2127
AACCCTAC	GTAGGGTT	-0.09028	3229.72	-0.305
AACCCTAG	CTAGGGTT	-0.15376	3058.42	-0.8064
AACCCTAT	ATAGGGTT	0.18621	4030.97	1.7338
AACCCTCA	TGAGGGTT	-0.03485	3751.03	1.0716
AACCCTCC	GGAGGGTT	-0.18759	2906.47	-1.2752
AACCCTCG	CGAGGGTT	-0.01358	3427.97	0.2431
AACCCTCT	AGAGGGTT	-0.3089	3014.7	-0.9389
AACCCTGA	TCAGGGTT	0.06284	3832.49	1.2693
AACCCTGC	GCAGGGTT	0.05173	3523.5	0.4959
AACCCTGG	CCAGGGTT	0.08964	4052.23	1.7822
AACCCTGT	ACAGGGTT	-0.06226	3152.11	-0.5288
AACCCTTA	TAAGGGTT	-0.06584	3417.62	0.2152
AACCCTTC	GAAGGGTT	0.05281	3824.69	1.2505
AACCCTTG	CAAGGGTT	0.10125	3395.41	0.1552
AACCGAAA	TTTCGGTT	-0.14961	3107.06	-0.6612
AACCGAAC	GTTCGGTT	-0.04983	3432.96	0.2564
AACCGAAG	CTTCGGTT	-0.18856	2964.58	-1.0931
AACCGAAT	ATTCGGTT	0.01645	3099.3	-0.6842
AACCGACA	TGTCGGTT	0.12479	3679.01	0.8933
AACCGACC	GGTCGGTT	0.06432	3699.81	0.9451
AACCGACG	CGTCGGTT	-0.11196	3453.92	0.3124
AACCGACT	AGTCGGTT	-0.17032	3006.68	-0.9634
AACCGAGA	TCTCGGTT	0.12938	3977.09	1.61
AACCGAGC	GCTCGGTT	-0.12105	3419.89	0.2213
AACCGAGG	CCTCGGTT	-0.13105	3289.99	-0.1349
AACCGAGT	ACTCGGTT	-0.09519	3135.2	-0.5783
AACCGATA	TATCGGTT	0.41518	5638.77	4.8219
AACCGATC	GATCGGTT	0.34048	5265.19	4.1912
AACCGATG	CATCGGTT	0.00695	3259.99	-0.2192
AACCGATT	AATCGGTT	-0.02709	3281.17	-0.1596
AACCGCAA	TTGCGGTT	-0.03856	3213.36	-0.3517
AACCGCAC	GTGCGGTT	-0.21787	3085.45	-0.7255
AACCGCAG	CTGCGGTT	-0.08456	3391.88	0.1457
AACCGCAT	ATGCGGTT	0.06381	3696.6	0.9371
AACCGCCA	TGGCGGTT	-0.16482	3002.73	-0.9755
AACCGCCC	GGGCGGTT	0.06857	3066.74	-0.7814
AACCGCCG	CGGCGGTT	-0.10035	3002.46	-0.9763
AACCGCCT	AGGCGGTT	0.03497	3622.23	0.7502
AACCGCGA	TCGCGGTT	0.10783	3632.72	0.7768
AACCGCGC	GCGCGGTT	-0.22343	3203.19	-0.3809
AACCGCGG	CCGCGGTT	0.02205	3477.54	0.3751
AACCGCGT	ACGCGGTT	-0.01526	3430.79	0.2506
AACCGCTA	TAGCGGTT	-0.03696	3500.81	0.4365
AACCGCTC	GAGCGGTT	-0.20076	3148.62	-0.539
AACCGCTG	CAGCGGTT	-0.12611	2885.57	-1.3416
AACCGCTT	AAGCGGTT	-0.25157	3018.38	-0.9276
AACCGGAA	TTCCGGTT	-0.14541	3302.15	-0.101
AACCGGAC	GTCCGGTT	-0.12152	3371	0.0889
AACCGGAG	CTCCGGTT	-0.08845	3231.27	-0.3006
AACCGGAT	ATCCGGTT	0.32287	4942.46	3.6093
AACCGGCA	TGCCGGTT	-0.08801	3142.65	-0.5565
AACCGGCC	GGCCGGTT	-0.16568	3028.66	-0.8964
AACCGGCG	CGCCGGTT	0.12392	3659.97	0.8455
AACCGGCT	AGCCGGTT	0.03842	3492.33	0.4142
AACCGGGA	TCCCGGTT	0.00808	3154.52	-0.5218
AACCGGGC	GCCCGGTT	-0.01594	3212.36	-0.3546
AACCGGGG	CCCCGGTT	-0.05973	3500.74	0.4363
AACCGGGT	ACCCGGTT	0.1675	4020.47	1.7098
AACCGGTA	TACCGGTT	0.07786	3500.57	0.4359
AACCGGTC	GACCGGTT	-0.12095	3277.86	-0.1689
AACCGGTG	CACCGGTT	0.02704	3417.67	0.2154
AACCGGTT	AACCGGTT	0.12791	3535.14	0.5263
AACCGTAA	TTACGGTT	-0.17316	3166.6	-0.4866
AACCGTAC	GTACGGTT	0.02391	3568.01	0.6114
AACCGTAG	CTACGGTT	-0.23085	2869.67	-1.3925
AACCGTAT	ATACGGTT	0.2617	3733.75	1.0291
AACCGTCA	TGACGGTT	-0.05741	3150.64	-0.5331
AACCGTCC	GGACGGTT	-0.31192	3043.55	-0.8513
AACCGTCG	CGACGGTT	-0.20433	3327.44	-0.0308
AACCGTCT	AGACGGTT	0.00847	3316.26	-0.0618
AACCGTGA	TCACGGTT	-0.05667	3377.83	0.1075
AACCGTGC	GCACGGTT	-0.06096	3416.7	0.2127
AACCGTGG	CCACGGTT	-0.18174	2900.43	-1.2944
AACCGTGT	ACACGGTT	-0.02523	3511.06	0.4634
AACCGTTA	TAACGGTT	-0.22011	2962.8	-1.0986
AACCGTTC	GAACGGTT	-0.08516	3187.74	-0.4254
AACCGTTG	CAACGGTT	-0.2012	3233.72	-0.2936
AACCTAAA	TTTAGGTT	-0.22155	2929.01	-1.2041
AACCTAAC	GTTAGGTT	-0.16264	3066.24	-0.7829
AACCTAAG	CTTAGGTT	-0.19697	3162.31	-0.4991
AACCTAAT	ATTAGGTT	-0.02901	3726.01	1.01
AACCTACA	TGTAGGTT	-0.04074	3359.19	0.0566
AACCTACC	GGTAGGTT	-0.01804	3483.74	0.3915
AACCTACG	CGTAGGTT	-0.24944	3106.74	-0.6622
AACCTACT	AGTAGGTT	-0.08854	3466.68	0.3464
AACCTAGA	TCTAGGTT	0.01752	3416.7	0.2127
AACCTAGC	GCTAGGTT	0.09074	3820.56	1.2406
AACCTAGG	CCTAGGTT	-0.083	3283.26	-0.1538
AACCTAGT	ACTAGGTT	0.12345	3567.22	0.6094
AACCTATA	TATAGGTT	0.15901	3689.97	0.9206
AACCTATC	GATAGGTT	0.2435	4357.39	2.4502
AACCTATG	CATAGGTT	-0.04036	3599.08	0.6912
AACCTATT	AATAGGTT	-0.12187	3182.07	-0.4418
AACCTCAA	TTGAGGTT	-0.13168	3116.04	-0.6347
AACCTCAC	GTGAGGTT	-0.20115	3014.61	-0.9391
AACCTCAG	CTGAGGTT	-0.04918	3310.28	-0.0784
AACCTCAT	ATGAGGTT	-0.05614	3424.75	0.2344
AACCTCCA	TGGAGGTT	-0.17442	2842.33	-1.4805
AACCTCCC	GGGAGGTT	-0.00536	3319.84	-0.0518
AACCTCCG	CGGAGGTT	-0.005	3238.52	-0.28
AACCTCCT	AGGAGGTT	-0.21479	3304.32	-0.0949
AACCTCGA	TCGAGGTT	-0.19041	2831.51	-1.5156
AACCTCGC	GCGAGGTT	-0.06757	3429.02	0.2459
AACCTCGG	CCGAGGTT	0.01106	3558.69	0.5874
AACCTCGT	ACGAGGTT	0.02619	3431.62	0.2528
AACCTCTA	TAGAGGTT	-0.09417	3399.96	0.1676
AACCTCTC	GAGAGGTT	-0.16118	3053.49	-0.8213
AACCTCTG	CAGAGGTT	-0.07264	3177.33	-0.4555
AACCTCTT	AAGAGGTT	-0.14856	2860.93	-1.4205
AACCTGAA	TTCAGGTT	-0.19423	3322.45	-0.0446
AACCTGAC	GTCAGGTT	-0.17297	3188.34	-0.4237
AACCTGAG	CTCAGGTT	-0.11116	3371.39	0.0899
AACCTGAT	ATCAGGTT	0.14291	3680.05	0.8959
AACCTGCA	TGCAGGTT	-0.05911	3162.12	-0.4996
AACCTGCC	GGCAGGTT	-0.12798	3283.26	-0.1538
AACCTGCG	CGCAGGTT	-0.1267	3098.76	-0.6858
AACCTGCT	AGCAGGTT	0.0305	3308.72	-0.0827
AACCTGGA	TCCAGGTT	0.01993	3308.53	-0.0832
AACCTGGC	GCCAGGTT	-0.11443	3315.65	-0.0634
AACCTGGG	CCCAGGTT	-0.08279	3412.59	0.2017
AACCTGGT	ACCAGGTT	0.1356	3914.17	1.4633
AACCTGTA	TACAGGTT	-0.02707	3206.17	-0.3724
AACCTGTC	GACAGGTT	-0.10484	3119.23	-0.6253
AACCTGTG	CACAGGTT	-0.19617	2672.43	-2.0476
AACCTTAA	TTAAGGTT	-0.09924	3234.65	-0.291
AACCTTAC	GTAAGGTT	-0.08905	3367.57	0.0795
AACCTTAG	CTAAGGTT	-0.00258	3359.34	0.057
AACCTTAT	ATAAGGTT	-0.14649	3263.21	-0.2101
AACCTTCA	TGAAGGTT	-0.04375	3667.15	0.8635
AACCTTCC	GGAAGGTT	-0.22812	2876.41	-1.3709
AACCTTCG	CGAAGGTT	-0.13631	3430.05	0.2486
AACCTTCT	AGAAGGTT	-0.16479	3100.51	-0.6806
AACCTTGA	TCAAGGTT	-0.00015	3235.46	-0.2887
AACCTTGC	GCAAGGTT	-0.08945	2914.21	-1.2508
AACCTTGG	CCAAGGTT	-0.10863	2943.55	-1.1586
AACCTTGT	ACAAGGTT	-0.301	2795.48	-1.6334
AACCTTTA	TAAAGGTT	-0.32147	2875.93	-1.3724
AACCTTTC	GAAAGGTT	-0.23828	2861.35	-1.4192
AACCTTTG	CAAAGGTT	-0.16061	3078.21	-0.7471
AACGAAAA	TTTTCGTT	-0.19973	3003.65	-0.9727
AACGAAAC	GTTTCGTT	0.03389	3655.47	0.8342
AACGAAAG	CTTTCGTT	-0.17053	2609.83	-2.2657
AACGAAAT	ATTTCGTT	-0.15863	2962.86	-1.0984
AACGAACA	TGTTCGTT	0.12855	3589.83	0.6675
AACGAACC	GGTTCGTT	-0.04052	3085.45	-0.7255
AACGAACG	CGTTCGTT	-0.29486	2995.6	-0.9973
AACGAACT	AGTTCGTT	-0.18393	2941.85	-1.1639
AACGAAGA	TCTTCGTT	-0.07641	3117.72	-0.6297
AACGAAGC	GCTTCGTT	-0.27727	2916.01	-1.2451
AACGAAGG	CCTTCGTT	-0.33	3017.04	-0.9317
AACGAAGT	ACTTCGTT	-0.23619	2776.47	-1.6962
AACGAATA	TATTCGTT	-0.11063	3198.98	-0.393
AACGAATC	GATTCGTT	0.08512	3651.16	0.8233
AACGAATG	CATTCGTT	-0.2271	3063.82	-0.7902
AACGAATT	AATTCGTT	-0.08123	3092.96	-0.7031
AACGACAA	TTGTCGTT	-0.12892	3425.38	0.2361
AACGACAC	GTGTCGTT	0.28156	3695.44	0.9342
AACGACAG	CTGTCGTT	-0.16346	2959.56	-1.1087
AACGACAT	ATGTCGTT	-0.17356	3314.87	-0.0656
AACGACCA	TGGTCGTT	-0.12613	3270.16	-0.1905
AACGACCC	GGGTCGTT	0.0399	3416.7	0.2127
AACGACCG	CGGTCGTT	-0.16262	3275.99	-0.1742
AACGACCT	AGGTCGTT	-0.09944	3107.27	-0.6606
AACGACGA	TCGTCGTT	-0.11021	3219.61	-0.3339
AACGACGC	GCGTCGTT	-0.22956	3291.14	-0.1317
AACGACGG	CCGTCGTT	-0.16976	2945.4	-1.1528
AACGACGT	ACGTCGTT	-0.27336	2713.09	-1.9087
AACGACTA	TAGTCGTT	-0.1018	3314.91	-0.0655
AACGACTC	GAGTCGTT	-0.26827	3009.24	-0.9555
AACGACTG	CAGTCGTT	-0.15994	2995.42	-0.9979
AACGACTT	AAGTCGTT	-0.37306	2554.32	-2.4635
AACGAGAA	TTCTCGTT	-0.15778	2957	-1.1166
AACGAGAC	GTCTCGTT	-0.06814	3423.7	0.2316
AACGAGAG	CTCTCGTT	0.11739	3559.71	0.59
AACGAGAT	ATCTCGTT	0.06632	3495.41	0.4223
AACGAGCA	TGCTCGTT	-0.24116	3224.56	-0.3197
AACGAGCC	GGCTCGTT	0.03216	3725.12	1.0078
AACGAGCG	CGCTCGTT	-0.11443	3062.33	-0.7946
AACGAGCT	AGCTCGTT	-0.01716	3458.78	0.3254
AACGAGGA	TCCTCGTT	0.13791	3832.83	1.2701
AACGAGGC	GCCTCGTT	-0.13407	3176.07	-0.4591
AACGAGGG	CCCTCGTT	-0.09233	3152.05	-0.529
AACGAGGT	ACCTCGTT	0.0102	3335.93	-0.0074
AACGAGTA	TACTCGTT	-0.0588	3349.22	0.0292
AACGAGTC	GACTCGTT	-0.25803	3040.67	-0.86
AACGAGTG	CACTCGTT	0.00184	3063.84	-0.7901
AACGAGTT	AACTCGTT	-0.15319	2988.86	-1.0181
AACGATAA	TTATCGTT	-0.13077	3095.45	-0.6957
AACGATAC	GTATCGTT	0.42742	6451.46	6.0606
AACGATAG	CTATCGTT	0.16282	4128.53	1.9538
AACGATAT	ATATCGTT	0.37699	5397.75	4.42
AACGATCA	TGATCGTT	0.20752	3931.09	1.503
AACGATCC	GGATCGTT	0.34042	5206.1	4.0874
AACGATCG	CGATCGTT	0.09431	3726.93	1.0123
AACGATCT	AGATCGTT	0.17109	4064.35	1.8097
AACGATGA	TCATCGTT	0.02051	3138.7	-0.568
AACGATGC	GCATCGTT	-0.09025	3335.31	-0.0091
AACGATGG	CCATCGTT	-0.09412	3220.83	-0.3304
AACGATGT	ACATCGTT	-0.10292	3469.57	0.354
AACGATTA	TAATCGTT	-0.03447	3390.73	0.1426
AACGATTC	GAATCGTT	0.06991	3779.4	1.1409
AACGATTG	CAATCGTT	-0.00815	3241.59	-0.2713
AACGCAAA	TTTGCGTT	-0.14693	2965.21	-1.0911
AACGCAAC	GTTGCGTT	-0.20206	3323.66	-0.0412
AACGCAAG	CTTGCGTT	-0.15191	2928.6	-1.2054
AACGCAAT	ATTGCGTT	-0.0382	3233.84	-0.2933
AACGCACA	TGTGCGTT	0.05454	3504.98	0.4474
AACGCACC	GGTGCGTT	-0.12622	3238.69	-0.2795
AACGCACG	CGTGCGTT	-0.16498	3066.8	-0.7812
AACGCACT	AGTGCGTT	-0.21014	3043.83	-0.8504
AACGCAGA	TCTGCGTT	0.04201	3249.5	-0.2488
AACGCAGC	GCTGCGTT	-0.04665	3317.79	-0.0575
AACGCAGG	CCTGCGTT	-0.18819	3291.93	-0.1295
AACGCAGT	ACTGCGTT	-0.04338	3264.3	-0.207
AACGCATA	TATGCGTT	0.25088	3940.85	1.5258
AACGCATC	GATGCGTT	-0.01667	3627.47	0.7635
AACGCATG	CATGCGTT	-0.08682	3408.05	0.1894
AACGCATT	AATGCGTT	-0.09312	3073.74	-0.7604
AACGCCAA	TTGGCGTT	-0.09185	3271.05	-0.1881
AACGCCAC	GTGGCGTT	-0.17204	3018.93	-0.926
AACGCCAG	CTGGCGTT	-0.05599	3256.67	-0.2286
AACGCCAT	ATGGCGTT	-0.01661	3070.11	-0.7713
AACGCCCA	TGGGCGTT	-0.10192	3248.54	-0.2516
AACGCCCC	GGGGCGTT	-0.03957	3194.26	-0.4066
AACGCCCG	CGGGCGTT	-0.00112	3409.1	0.1922
AACGCCCT	AGGGCGTT	-0.32117	2857.34	-1.4321
AACGCCGA	TCGGCGTT	-0.06408	3185.28	-0.4325
AACGCCGC	GCGGCGTT	-0.24479	3049.39	-0.8336
AACGCCGG	CCGGCGTT	-0.15243	3052	-0.8257
AACGCCGT	ACGGCGTT	-0.18953	3293.74	-0.1245
AACGCCTA	TAGGCGTT	-0.25012	3081.76	-0.7364
AACGCCTC	GAGGCGTT	-0.19765	3150.85	-0.5325
AACGCCTG	CAGGCGTT	-0.07336	3271.93	-0.1856
AACGCCTT	AAGGCGTT	-0.34929	2893.38	-1.3168
AACGCGAA	TTCGCGTT	-0.08547	3409.5	0.1933
AACGCGAC	GTCGCGTT	-0.25428	3111.36	-0.6485
AACGCGAG	CTCGCGTT	-0.03809	3297.32	-0.1145
AACGCGAT	ATCGCGTT	0.05483	3625.32	0.758
AACGCGCA	TGCGCGTT	-0.13373	3273.67	-0.1807
AACGCGCC	GGCGCGTT	-0.17824	2807.97	-1.5924
AACGCGCG	CGCGCGTT	-0.12057	3255.4	-0.2322
AACGCGCT	AGCGCGTT	-0.14241	3378.81	0.1102
AACGCGGA	TCCGCGTT	-0.11876	3335.9	-0.0074
AACGCGGC	GCCGCGTT	-0.17115	3017.44	-0.9305
AACGCGGG	CCCGCGTT	0.11174	3611.81	0.7237
AACGCGGT	ACCGCGTT	0.04178	3427.08	0.2406
AACGCGTA	TACGCGTT	-0.11595	3307.68	-0.0856
AACGCGTC	GACGCGTT	-0.22412	3305.81	-0.0908
AACGCGTG	CACGCGTT	-0.16728	3119.09	-0.6257
AACGCGTT	AACGCGTT	-0.04624	3211.69	-0.3565
AACGCTAA	TTAGCGTT	-0.35319	2797.01	-1.6284
AACGCTAC	GTAGCGTT	-0.12905	2767.24	-1.7269
AACGCTAG	CTAGCGTT	-0.17413	3088.44	-0.7165
AACGCTAT	ATAGCGTT	0.00433	3404.07	0.1787
AACGCTCA	TGAGCGTT	-0.30544	2992.42	-1.0071
AACGCTCC	GGAGCGTT	-0.17255	3298.69	-0.1106
AACGCTCG	CGAGCGTT	-0.14417	3185.77	-0.4311
AACGCTCT	AGAGCGTT	-0.33685	2864.16	-1.4101
AACGCTGA	TCAGCGTT	-0.24012	2993.13	-1.0049
AACGCTGC	GCAGCGTT	-0.1807	3413.71	0.2047
AACGCTGG	CCAGCGTT	-0.18384	3166.42	-0.4871
AACGCTGT	ACAGCGTT	-0.29285	2796.84	-1.6289
AACGCTTA	TAAGCGTT	-0.24892	3072.97	-0.7627
AACGCTTC	GAAGCGTT	-0.23496	3209.45	-0.363
AACGCTTG	CAAGCGTT	-0.15986	2931.14	-1.1975
AACGGAAA	TTTCCGTT	-0.14614	2895.85	-1.3089
AACGGAAC	GTTCCGTT	-0.3188	2987.38	-1.0226
AACGGAAG	CTTCCGTT	-0.16759	2969.99	-1.0763
AACGGAAT	ATTCCGTT	-0.1109	3344.04	0.015
AACGGACA	TGTCCGTT	-0.06328	3254.11	-0.2358
AACGGACC	GGTCCGTT	-0.1387	2834.05	-1.5074
AACGGACG	CGTCCGTT	-0.17642	2985.38	-1.0288
AACGGACT	AGTCCGTT	-0.33578	2778.82	-1.6884
AACGGAGA	TCTCCGTT	-0.00877	3148.68	-0.5388
AACGGAGC	GCTCCGTT	-0.27956	2820.8	-1.5505
AACGGAGG	CCTCCGTT	-0.15057	2978.97	-1.0486
AACGGAGT	ACTCCGTT	-0.11938	3228.75	-0.3078
AACGGATA	TATCCGTT	0.41447	5636.8	4.8187
AACGGATC	GATCCGTT	0.36815	5746.58	4.9961
AACGGATG	CATCCGTT	0.06237	3332.32	-0.0173
AACGGATT	AATCCGTT	0.16433	4216.17	2.1471
AACGGCAA	TTGCCGTT	-0.20351	2953.33	-1.1281
AACGGCAC	GTGCCGTT	-0.26975	3051.22	-0.8281
AACGGCAG	CTGCCGTT	-0.15997	3145.07	-0.5494
AACGGCAT	ATGCCGTT	-0.06663	3375.15	0.1002
AACGGCCA	TGGCCGTT	-0.10733	3307.76	-0.0854
AACGGCCC	GGGCCGTT	-0.15111	2973.36	-1.0659
AACGGCCG	CGGCCGTT	-0.28243	2898.8	-1.2995
AACGGCCT	AGGCCGTT	-0.13718	2946.13	-1.1505
AACGGCGA	TCGCCGTT	0.13187	3353.88	0.042
AACGGCGC	GCGCCGTT	-0.25554	2702.3	-1.9453
AACGGCGG	CCGCCGTT	-0.0718	3450.38	0.303
AACGGCGT	ACGCCGTT	-0.19509	2979	-1.0485
AACGGCTA	TAGCCGTT	-0.02506	3210.89	-0.3588
AACGGCTC	GAGCCGTT	-0.01075	3232.66	-0.2966
AACGGCTG	CAGCCGTT	-0.21987	3017.69	-0.9298
AACGGCTT	AAGCCGTT	-0.33006	2851.94	-1.4495
AACGGGAA	TTCCCGTT	-0.22144	2891.88	-1.3215
AACGGGAC	GTCCCGTT	-0.23572	2544.52	-2.4988
AACGGGAG	CTCCCGTT	-0.0421	3372.63	0.0933
AACGGGAT	ATCCCGTT	0.25441	4223.72	2.1635
AACGGGCA	TGCCCGTT	0.06761	3290.03	-0.1348
AACGGGCC	GGCCCGTT	-0.25907	2814.27	-1.5718
AACGGGCG	CGCCCGTT	-0.23881	3117.77	-0.6296
AACGGGCT	AGCCCGTT	-0.32355	2937.86	-1.1764
AACGGGGA	TCCCCGTT	0.05142	3775.76	1.1321
AACGGGGC	GCCCCGTT	-0.08337	3057.41	-0.8094
AACGGGGG	CCCCCGTT	-0.11574	3077.2	-0.7501
AACGGGGT	ACCCCGTT	-0.02823	3506.4	0.4512
AACGGGTA	TACCCGTT	0.21147	4013.43	1.6937
AACGGGTC	GACCCGTT	-0.28855	2965.52	-1.0902
AACGGGTG	CACCCGTT	0.14627	3573.7	0.6261
AACGGTAA	TTACCGTT	-0.11786	3122.51	-0.6156
AACGGTAC	GTACCGTT	0.07581	3799.49	1.1897
AACGGTAG	CTACCGTT	-0.02055	3385.69	0.1289
AACGGTAT	ATACCGTT	0.1955	4228.64	2.1742
AACGGTCA	TGACCGTT	-0.15059	3144.31	-0.5516
AACGGTCC	GGACCGTT	-0.34919	2498.32	-2.6674
AACGGTCG	CGACCGTT	-0.05662	3137.63	-0.5712
AACGGTCT	AGACCGTT	-0.17461	3123.1	-0.6139
AACGGTGA	TCACCGTT	0.02778	3339.58	0.0027
AACGGTGC	GCACCGTT	-0.06111	3184.4	-0.435
AACGGTGG	CCACCGTT	-0.12134	3113.49	-0.6422
AACGGTGT	ACACCGTT	0.25135	4374.17	2.4855
AACGGTTA	TAACCGTT	-0.16648	2927.71	-1.2083
AACGGTTC	GAACCGTT	-0.31417	2740.37	-1.8166
AACGGTTG	CAACCGTT	-0.21267	3252.32	-0.2409
AACGTAAA	TTTACGTT	-0.1947	3120.67	-0.621
AACGTAAC	GTTACGTT	-0.09067	3205.25	-0.375
AACGTAAG	CTTACGTT	-0.29393	2787	-1.6614
AACGTAAT	ATTACGTT	-0.27164	2877.15	-1.3685
AACGTACA	TGTACGTT	-0.11941	3327.7	-0.0301
AACGTACC	GGTACGTT	-0.09011	3342.43	0.0105
AACGTACG	CGTACGTT	-0.34481	2943.82	-1.1578
AACGTACT	AGTACGTT	-0.24099	3139.76	-0.5649
AACGTAGA	TCTACGTT	-0.02225	3416.95	0.2134
AACGTAGC	GCTACGTT	-0.33031	3065.55	-0.785
AACGTAGG	CCTACGTT	-0.16881	2972.22	-1.0694
AACGTAGT	ACTACGTT	-0.17685	3114.45	-0.6394
AACGTATA	TATACGTT	0.08958	4063.34	1.8074
AACGTATC	GATACGTT	0.33731	5269.6	4.1989
AACGTATG	CATACGTT	-0.13977	3271	-0.1882
AACGTATT	AATACGTT	0.04741	3732.43	1.0259
AACGTCAA	TTGACGTT	-0.34015	2709.44	-1.921
AACGTCAC	GTGACGTT	-0.22278	2999.52	-0.9853
AACGTCAG	CTGACGTT	-0.27893	2922.94	-1.2232
AACGTCAT	ATGACGTT	-0.06015	3028.26	-0.8976
AACGTCCA	TGGACGTT	-0.18075	2993.23	-1.0046
AACGTCCC	GGGACGTT	-0.31459	2685.93	-2.0012
AACGTCCG	CGGACGTT	-0.14917	2921.21	-1.2287
AACGTCCT	AGGACGTT	-0.22401	2936.72	-1.18
AACGTCGA	TCGACGTT	-0.12265	3239.39	-0.2775
AACGTCGC	GCGACGTT	-0.25954	2870.68	-1.3892
AACGTCGG	CCGACGTT	-0.09547	3142.9	-0.5557
AACGTCGT	ACGACGTT	-0.22888	2979.37	-1.0473
AACGTCTA	TAGACGTT	-0.16827	3198.87	-0.3933
AACGTCTC	GAGACGTT	-0.02193	3461.26	0.332
AACGTCTG	CAGACGTT	-0.15973	3290.33	-0.134
AACGTCTT	AAGACGTT	-0.19908	2916.76	-1.2427
AACGTGAA	TTCACGTT	-0.21685	2820.71	-1.5508
AACGTGAC	GTCACGTT	-0.31427	2771.61	-1.7123
AACGTGAG	CTCACGTT	-0.09398	3327.7	-0.0301
AACGTGAT	ATCACGTT	0.25019	4134.39	1.9669
AACGTGCA	TGCACGTT	-0.23722	2832.78	-1.5115
AACGTGCC	GGCACGTT	-0.31015	2559.79	-2.4437
AACGTGCG	CGCACGTT	-0.27566	2984.03	-1.0329
AACGTGCT	AGCACGTT	-0.09134	3022.57	-0.9149
AACGTGGA	TCCACGTT	-0.17687	3199.34	-0.392
AACGTGGC	GCCACGTT	-0.31585	2953.22	-1.1284
AACGTGGG	CCCACGTT	-0.19791	3099.62	-0.6833
AACGTGGT	ACCACGTT	-0.04257	3219.52	-0.3341
AACGTGTA	TACACGTT	-0.19701	3071.21	-0.768
AACGTGTC	GACACGTT	-0.00399	3364.51	0.0711
AACGTGTG	CACACGTT	-0.25975	3017.46	-0.9305
AACGTTAA	TTAACGTT	-0.22441	3323.15	-0.0427
AACGTTAC	GTAACGTT	-0.14868	3287.1	-0.143
AACGTTAG	CTAACGTT	-0.28693	2888.24	-1.3331
AACGTTAT	ATAACGTT	-0.10496	3057.94	-0.8079
AACGTTCA	TGAACGTT	-0.43363	2751.14	-1.7805
AACGTTCC	GGAACGTT	-0.29524	2867.82	-1.3984
AACGTTCG	CGAACGTT	-0.20628	2813.87	-1.5731
AACGTTCT	AGAACGTT	-0.11262	3102.9	-0.6736
AACGTTGA	TCAACGTT	-0.38097	2821.89	-1.5469
AACGTTGC	GCAACGTT	-0.22029	2904.31	-1.2821
AACGTTGG	CCAACGTT	-0.10261	2820.52	-1.5514
AACGTTGT	ACAACGTT	-0.15421	3105.73	-0.6652
AACGTTTA	TAAACGTT	-0.24868	2828.58	-1.5251
AACGTTTC	GAAACGTT	-0.15128	2761.66	-1.7454
AACGTTTG	CAAACGTT	-0.21288	2889.26	-1.3299
AACTAAAA	TTTTAGTT	-0.12485	3416.7	0.2127
AACTAAAC	GTTTAGTT	0.03076	3206.12	-0.3725
AACTAAAG	CTTTAGTT	-0.11419	3204.13	-0.3782
AACTAAAT	ATTTAGTT	0.0096	3331.98	-0.0183
AACTAACA	TGTTAGTT	-0.03509	3758.82	1.0907
AACTAACC	GGTTAGTT	-0.02869	3373.16	0.0948
AACTAACG	CGTTAGTT	-0.15596	2970.04	-1.0762
AACTAACT	AGTTAGTT	-0.16524	2807.97	-1.5924
AACTAAGA	TCTTAGTT	0.02113	3626.23	0.7603
AACTAAGC	GCTTAGTT	-0.11922	3201.94	-0.3845
AACTAAGG	CCTTAGTT	-0.15285	2972.96	-1.0671
AACTAAGT	ACTTAGTT	-0.1372	3150.45	-0.5337
AACTAATA	TATTAGTT	0.09692	3803.13	1.1985
AACTAATC	GATTAGTT	0.10633	3536.93	0.5309
AACTAATG	CATTAGTT	-0.06922	3245.74	-0.2595
AACTAATT	AATTAGTT	-0.11993	3189.92	-0.4191
AACTACAA	TTGTAGTT	0.0158	3414.43	0.2066
AACTACAC	GTGTAGTT	0.16513	3971.36	1.5967
AACTACAG	CTGTAGTT	-0.12886	3143.72	-0.5533
AACTACAT	ATGTAGTT	-0.04075	3261.19	-0.2158
AACTACCA	TGGTAGTT	-0.18788	3039.46	-0.8636
AACTACCC	GGGTAGTT	0.10825	3812.29	1.2207
AACTACCG	CGGTAGTT	-0.13778	2982.7	-1.0371
AACTACCT	AGGTAGTT	-0.23792	3036.68	-0.872
AACTACGA	TCGTAGTT	-0.04125	3101.64	-0.6773
AACTACGC	GCGTAGTT	-0.18023	3087.44	-0.7195
AACTACGG	CCGTAGTT	-0.02323	2936.22	-1.1815
AACTACGT	ACGTAGTT	-0.02846	3321.09	-0.0484
AACTACTA	TAGTAGTT	-0.00178	3582.44	0.6485
AACTACTC	GAGTAGTT	0.08844	3687.43	0.9143
AACTACTG	CAGTAGTT	-0.22029	3129.09	-0.5962
AACTACTT	AAGTAGTT	-0.06211	3270.75	-0.1889
AACTAGAA	TTCTAGTT	-0.0033	3449.61	0.3009
AACTAGAC	GTCTAGTT	0.06269	3819.62	1.2383
AACTAGAG	CTCTAGTT	-0.0241	3461.81	0.3334
AACTAGAT	ATCTAGTT	0.21205	4331.6	2.3956
AACTAGCA	TGCTAGTT	-0.05391	3416.01	0.2109
AACTAGCC	GGCTAGTT	-0.14951	3071.46	-0.7673
AACTAGCG	CGCTAGTT	-0.16748	2895.33	-1.3106
AACTAGCT	AGCTAGTT	-0.11751	3168.67	-0.4806
AACTAGGA	TCCTAGTT	-0.11295	3559.26	0.5888
AACTAGGC	GCCTAGTT	-0.18905	2810.14	-1.5853
AACTAGGG	CCCTAGTT	-0.22035	3109.06	-0.6553
AACTAGGT	ACCTAGTT	0.1328	3451.84	0.3069
AACTAGTA	TACTAGTT	0.0311	3543.22	0.5473
AACTAGTC	GACTAGTT	-0.17601	3134.15	-0.5814
AACTAGTG	CACTAGTT	-0.1251	3085.1	-0.7265
AACTAGTT	AACTAGTT	-0.28694	2630.74	-2.1922
AACTATAA	TTATAGTT	-0.29206	3202.74	-0.3822
AACTATAC	GTATAGTT	0.19813	4419.27	2.5799
AACTATAG	CTATAGTT	-0.05037	3446.81	0.2935
AACTATAT	ATATAGTT	0.0341	3795.94	1.1811
AACTATCA	TGATAGTT	0.05923	3963.5	1.5785
AACTATCC	GGATAGTT	0.25178	4199.47	2.1106
AACTATCG	CGATAGTT	0.0821	3872.8	1.3655
AACTATCT	AGATAGTT	0.02414	3765.68	1.1075
AACTATGA	TCATAGTT	-0.01488	3613.15	0.7271
AACTATGC	GCATAGTT	-0.1378	3385.67	0.1288
AACTATGG	CCATAGTT	-0.05797	3329.97	-0.0238
AACTATGT	ACATAGTT	-0.25007	2765.36	-1.7331
AACTATTA	TAATAGTT	-0.10671	3404.01	0.1785
AACTATTC	GAATAGTT	-0.16465	3224.24	-0.3207
AACTATTG	CAATAGTT	-0.09569	3183.16	-0.4386
AACTCAAA	TTTGAGTT	-0.21573	2925.4	-1.2155
AACTCAAC	GTTGAGTT	-0.00918	3490.08	0.4083
AACTCAAG	CTTGAGTT	-0.27588	2822.28	-1.5457
AACTCAAT	ATTGAGTT	-0.00351	3656.4	0.8366
AACTCACA	TGTGAGTT	-0.17383	3238.21	-0.2809
AACTCACC	GGTGAGTT	-0.12203	2997.56	-0.9913
AACTCACG	CGTGAGTT	-0.17524	2926.15	-1.2132
AACTCACT	AGTGAGTT	-0.16892	3036	-0.8741
AACTCAGA	TCTGAGTT	0.00601	3529.2	0.5108
AACTCAGC	GCTGAGTT	-0.22942	2723.05	-1.8749
AACTCAGG	CCTGAGTT	0.01682	3234.78	-0.2906
AACTCAGT	ACTGAGTT	-0.20348	2760.2	-1.7503
AACTCATA	TATGAGTT	-0.18106	3381.92	0.1186
AACTCATC	GATGAGTT	0.02072	3493.67	0.4177
AACTCATG	CATGAGTT	-0.07805	3474.47	0.367
AACTCATT	AATGAGTT	-0.28616	2961.53	-1.1026
AACTCCAA	TTGGAGTT	-0.2397	3169.73	-0.4775
AACTCCAC	GTGGAGTT	-0.1487	3107.28	-0.6606
AACTCCAG	CTGGAGTT	-0.06271	3293.16	-0.1261
AACTCCAT	ATGGAGTT	-0.19977	2791.45	-1.6467
AACTCCCA	TGGGAGTT	-0.05667	2951.54	-1.1337
AACTCCCC	GGGGAGTT	-0.02373	3417.67	0.2154
AACTCCCG	CGGGAGTT	0.09854	3231.24	-0.3007
AACTCCCT	AGGGAGTT	-0.25801	2970	-1.0763
AACTCCGA	TCGGAGTT	0.04901	3450.97	0.3046
AACTCCGC	GCGGAGTT	-0.26561	3082.07	-0.7355
AACTCCGG	CCGGAGTT	0.06195	3568.71	0.6132
AACTCCGT	ACGGAGTT	-0.12522	3391.2	0.1438
AACTCCTA	TAGGAGTT	-0.17283	3133.85	-0.5823
AACTCCTC	GAGGAGTT	-0.07637	3203.64	-0.3796
AACTCCTG	CAGGAGTT	-0.0749	2880.23	-1.3587
AACTCCTT	AAGGAGTT	-0.2655	2892.67	-1.319
AACTCGAA	TTCGAGTT	-0.27731	2832.13	-1.5136
AACTCGAC	GTCGAGTT	0.00318	3352.16	0.0373
AACTCGAG	CTCGAGTT	-0.07541	2868.97	-1.3947
AACTCGAT	ATCGAGTT	0.15678	4197.17	2.1055
AACTCGCA	TGCGAGTT	-0.18326	3067.04	-0.7805
AACTCGCC	GGCGAGTT	-0.21444	2928.91	-1.2045
AACTCGCG	CGCGAGTT	-0.09444	3235.22	-0.2894
AACTCGCT	AGCGAGTT	-0.06225	3388.76	0.1372
AACTCGGA	TCCGAGTT	-0.13185	3264.35	-0.2069
AACTCGGC	GCCGAGTT	-0.25572	2962.6	-1.0993
AACTCGGG	CCCGAGTT	-0.01092	3242.01	-0.2701
AACTCGGT	ACCGAGTT	-0.03193	3343.09	0.0124
AACTCGTA	TACGAGTT	-0.00272	3691.29	0.9239
AACTCGTC	GACGAGTT	-0.29651	2746.3	-1.7967
AACTCGTG	CACGAGTT	-0.11968	2713.12	-1.9085
AACTCTAA	TTAGAGTT	-0.08426	3257.27	-0.2269
AACTCTAC	GTAGAGTT	-0.27174	2873.6	-1.3799
AACTCTAG	CTAGAGTT	-0.04802	3267.41	-0.1983
AACTCTAT	ATAGAGTT	-0.14676	3358.94	0.0559
AACTCTCA	TGAGAGTT	-0.28991	2856.35	-1.4353
AACTCTCC	GGAGAGTT	-0.04788	3058.73	-0.8055
AACTCTCG	CGAGAGTT	-0.28784	3204.17	-0.3781
AACTCTCT	AGAGAGTT	-0.2903	2804.98	-1.6022
AACTCTGA	TCAGAGTT	-0.20704	2798.88	-1.6223
AACTCTGC	GCAGAGTT	-0.20341	2899.52	-1.2973
AACTCTGG	CCAGAGTT	-0.10774	3226.16	-0.3152
AACTCTGT	ACAGAGTT	-0.13683	3382.75	0.1209
AACTCTTA	TAAGAGTT	-0.15278	2894.54	-1.3131
AACTCTTC	GAAGAGTT	0.00182	3232.7	-0.2966
AACTCTTG	CAAGAGTT	-0.05258	3219.04	-0.3355
AACTGAAA	TTTCAGTT	-0.14947	3146.87	-0.5441
AACTGAAC	GTTCAGTT	-0.14725	3168.59	-0.4808
AACTGAAG	CTTCAGTT	-0.09236	3239.73	-0.2766
AACTGAAT	ATTCAGTT	-0.23576	3044.23	-0.8492
AACTGACA	TGTCAGTT	-0.00856	3317.81	-0.0575
AACTGACC	GGTCAGTT	-0.10943	3388.9	0.1376
AACTGACG	CGTCAGTT	-0.31615	2857.62	-1.4312
AACTGACT	AGTCAGTT	-0.30576	3061.01	-0.7986
AACTGAGA	TCTCAGTT	0.02602	3321.78	-0.0465
AACTGAGC	GCTCAGTT	0.00271	3210.33	-0.3604
AACTGAGG	CCTCAGTT	-0.25697	2962.68	-1.099
AACTGAGT	ACTCAGTT	-0.04335	3240.73	-0.2737
AACTGATA	TATCAGTT	0.38592	5056.64	3.8194
AACTGATC	GATCAGTT	0.25946	4514.69	2.7764
AACTGATG	CATCAGTT	-0.11863	3022.11	-0.9163
AACTGATT	AATCAGTT	-0.1391	3198.54	-0.3943
AACTGCAA	TTGCAGTT	-0.21689	2836.36	-1.4999
AACTGCAC	GTGCAGTT	-0.05439	3087.11	-0.7205
AACTGCAG	CTGCAGTT	-0.13401	3178.36	-0.4525
AACTGCAT	ATGCAGTT	-0.14912	3314.98	-0.0653
AACTGCCA	TGGCAGTT	-0.33469	2716	-1.8988
AACTGCCC	GGGCAGTT	-0.02936	3310.43	-0.0779
AACTGCCG	CGGCAGTT	-0.10253	2941.85	-1.1639
AACTGCCT	AGGCAGTT	-0.05709	3412.11	0.2004
AACTGCGA	TCGCAGTT	-0.26468	2605.58	-2.2806
AACTGCGC	GCGCAGTT	-0.0867	3172.25	-0.4702
AACTGCGG	CCGCAGTT	-0.06937	3197.2	-0.3981
AACTGCGT	ACGCAGTT	-0.1657	3420.82	0.2238
AACTGCTA	TAGCAGTT	-0.18154	2907.84	-1.2709
AACTGCTC	GAGCAGTT	-0.04715	3219.24	-0.3349
AACTGCTG	CAGCAGTT	-0.16865	3178.41	-0.4524
AACTGCTT	AAGCAGTT	-0.14262	3178.64	-0.4517
AACTGGAA	TTCCAGTT	-0.18972	3068.83	-0.7751
AACTGGAC	GTCCAGTT	-0.14185	2693.08	-1.9767
AACTGGAG	CTCCAGTT	-0.04989	3169.69	-0.4776
AACTGGAT	ATCCAGTT	0.21432	4133.42	1.9647
AACTGGCA	TGCCAGTT	-0.14708	3146.67	-0.5447
AACTGGCC	GGCCAGTT	-0.09857	2945.41	-1.1528
AACTGGCG	CGCCAGTT	-0.13506	3231.81	-0.2991
AACTGGCT	AGCCAGTT	-0.15429	2965.2	-1.0912
AACTGGGA	TCCCAGTT	0.03031	3570.52	0.6179
AACTGGGC	GCCCAGTT	-0.34193	2739.01	-1.8212
AACTGGGG	CCCCAGTT	0.17285	3468.28	0.3506
AACTGGGT	ACCCAGTT	0.06165	3609.68	0.7182
AACTGGTA	TACCAGTT	0.0342	3484.41	0.3933
AACTGGTC	GACCAGTT	-0.15265	3212.23	-0.355
AACTGGTG	CACCAGTT	0.16139	3853.58	1.3198
AACTGTAA	TTACAGTT	-0.21741	2990.94	-1.0116
AACTGTAC	GTACAGTT	-0.21103	3263.16	-0.2103
AACTGTAG	CTACAGTT	-0.01735	3457.11	0.3209
AACTGTAT	ATACAGTT	0.13849	3821.64	1.2432
AACTGTCA	TGACAGTT	-0.2629	2896.78	-1.3059
AACTGTCC	GGACAGTT	-0.17017	3186.21	-0.4298
AACTGTCG	CGACAGTT	-0.10222	3280.72	-0.1609
AACTGTCT	AGACAGTT	-0.03826	3347.95	0.0257
AACTGTGA	TCACAGTT	-0.10067	3352.48	0.0382
AACTGTGC	GCACAGTT	-0.25058	2791.89	-1.6453
AACTGTGG	CCACAGTT	0.19401	3321.41	-0.0475
AACTGTGT	ACACAGTT	-0.13382	3374.91	0.0995
AACTGTTA	TAACAGTT	-0.29558	3065.87	-0.784
AACTGTTC	GAACAGTT	-0.28751	2930.1	-1.2007
AACTGTTG	CAACAGTT	-0.20807	3049.74	-0.8325
AACTTAAA	TTTAAGTT	-0.10621	2857.57	-1.4313
AACTTAAC	GTTAAGTT	-0.17076	3014.24	-0.9403
AACTTAAG	CTTAAGTT	-0.24288	3165.99	-0.4884
AACTTAAT	ATTAAGTT	-0.061	3087.46	-0.7194
AACTTACA	TGTAAGTT	0.00663	3115.62	-0.6359
AACTTACC	GGTAAGTT	-0.15799	3256.41	-0.2293
AACTTACG	CGTAAGTT	-0.17381	3152.47	-0.5277
AACTTACT	AGTAAGTT	-0.19021	3143.7	-0.5534
AACTTAGA	TCTAAGTT	0.08334	3534.28	0.524
AACTTAGC	GCTAAGTT	-0.13748	2989.09	-1.0174
AACTTAGG	CCTAAGTT	-0.29576	2914.93	-1.2485
AACTTAGT	ACTAAGTT	-0.14134	2809.88	-1.5862
AACTTATA	TATAAGTT	0.01321	3470.14	0.3555
AACTTATC	GATAAGTT	-0.06385	3581.35	0.6457
AACTTATG	CATAAGTT	-0.27786	3108.98	-0.6556
AACTTATT	AATAAGTT	-0.11427	3096.8	-0.6917
AACTTCAA	TTGAAGTT	-0.23049	2961.3	-1.1033
AACTTCAC	GTGAAGTT	-0.11897	3006.21	-0.9648
AACTTCAG	CTGAAGTT	-0.29218	2929.44	-1.2028
AACTTCAT	ATGAAGTT	-0.1474	3025.86	-0.9049
AACTTCCA	TGGAAGTT	-0.11354	3095.38	-0.6959
AACTTCCC	GGGAAGTT	-0.15761	3215.94	-0.3444
AACTTCCG	CGGAAGTT	-0.16484	3136.34	-0.5749
AACTTCCT	AGGAAGTT	-0.25881	2838.6	-1.4926
AACTTCGA	TCGAAGTT	-0.18184	2844.89	-1.4723
AACTTCGC	GCGAAGTT	-0.21463	3073.09	-0.7624
AACTTCGG	CCGAAGTT	-0.28627	3019.45	-0.9244
AACTTCGT	ACGAAGTT	-0.19599	2913.16	-1.2541
AACTTCTA	TAGAAGTT	-0.32485	3053.29	-0.8218
AACTTCTC	GAGAAGTT	-0.17598	3157.58	-0.5129
AACTTCTG	CAGAAGTT	-0.23827	2882.96	-1.3499
AACTTCTT	AAGAAGTT	-0.31811	2970.76	-1.0739
AACTTGAA	TTCAAGTT	-0.06287	2814.44	-1.5712
AACTTGAC	GTCAAGTT	-0.12944	3233.93	-0.2931
AACTTGAG	CTCAAGTT	-0.26782	2727.93	-1.8585
AACTTGAT	ATCAAGTT	0.25324	3905.42	1.4427
AACTTGCA	TGCAAGTT	-0.10037	3429.17	0.2463
AACTTGCC	GGCAAGTT	-0.38553	2805.64	-1.6001
AACTTGCG	CGCAAGTT	-0.2034	2911.15	-1.2604
AACTTGCT	AGCAAGTT	-0.27266	2974.61	-1.062
AACTTGGA	TCCAAGTT	0.03585	3657.51	0.8393
[truncated: 30,897 more rows]

## Sheet: SIX1_Q177R_8mers_Rep2
8-mer	8-mer	E-score	Median	Z-score
AAAAAAAA	TTTTTTTT	-0.02835	2113.43	-0.3979
AAAAAAAC	GTTTTTTT	-0.1874	1976.36	-0.8931
AAAAAAAG	CTTTTTTT	-0.07787	1913.28	-1.1326
AAAAAAAT	ATTTTTTT	-0.25614	1758.74	-1.7546
AAAAAACA	TGTTTTTT	-0.13133	2124.1	-0.3607
AAAAAACC	GGTTTTTT	-0.06382	2383.08	0.4889
AAAAAACG	CGTTTTTT	-0.20852	1961.8	-0.9477
AAAAAACT	AGTTTTTT	-0.08803	1763.17	-1.7361
AAAAAAGA	TCTTTTTT	-0.1692	1616.98	-2.3753
AAAAAAGC	GCTTTTTT	-0.38142	1570.05	-2.5928
AAAAAAGG	CCTTTTTT	-0.20181	1735.82	-1.8515
AAAAAAGT	ACTTTTTT	-0.0147	2161.19	-0.2329
AAAAAATA	TATTTTTT	-0.21343	2050.89	-0.6197
AAAAAATC	GATTTTTT	-0.11716	1970.06	-0.9167
AAAAAATG	CATTTTTT	-0.2275	1768.33	-1.7145
AAAAAATT	AATTTTTT	-0.35085	1554.9	-2.6644
AAAAACAA	TTGTTTTT	-0.27663	1924.56	-1.0892
AAAAACAC	GTGTTTTT	0.35327	5261.2	6.3377
AAAAACAG	CTGTTTTT	-0.24329	1702.6	-1.9942
AAAAACAT	ATGTTTTT	-0.31985	1840.34	-1.4197
AAAAACCA	TGGTTTTT	-0.07289	2115.05	-0.3922
AAAAACCC	GGGTTTTT	0.04023	2668.49	1.3243
AAAAACCG	CGGTTTTT	-0.06662	2290.97	0.1978
AAAAACCT	AGGTTTTT	-0.05653	2074.63	-0.5347
AAAAACGA	TCGTTTTT	-0.07466	2108.45	-0.4153
AAAAACGC	GCGTTTTT	-0.13091	2210.96	-0.0647
AAAAACGG	CCGTTTTT	-0.02763	2348.72	0.3817
AAAAACGT	ACGTTTTT	-0.14574	1936.42	-1.0439
AAAAACTA	TAGTTTTT	-0.21707	1969.55	-0.9186
AAAAACTC	GAGTTTTT	-0.01366	2156.87	-0.2476
AAAAACTG	CAGTTTTT	-0.05052	1806.99	-1.5548
AAAAACTT	AAGTTTTT	-0.28674	1520.37	-2.8302
AAAAAGAA	TTCTTTTT	-0.06684	2031.45	-0.6901
AAAAAGAC	GTCTTTTT	-0.23663	1904.56	-1.1664
AAAAAGAG	CTCTTTTT	-0.18564	1839.08	-1.4248
AAAAAGAT	ATCTTTTT	-0.27881	1741.74	-1.8264
AAAAAGCA	TGCTTTTT	-0.33454	1713.03	-1.9491
AAAAAGCC	GGCTTTTT	-0.22506	1983.76	-0.8655
AAAAAGCG	CGCTTTTT	-0.1052	1801.87	-1.5757
AAAAAGCT	AGCTTTTT	-0.26581	1639.09	-2.275
AAAAAGGA	TCCTTTTT	-0.13457	1889.06	-1.2268
AAAAAGGC	GCCTTTTT	-0.35572	1987.77	-0.8506
AAAAAGGG	CCCTTTTT	-0.07764	1914.01	-1.1299
AAAAAGGT	ACCTTTTT	-0.03079	2115.45	-0.3908
AAAAAGTA	TACTTTTT	-0.17368	2128.39	-0.3458
AAAAAGTC	GACTTTTT	-0.08971	2226.08	-0.0144
AAAAAGTG	CACTTTTT	-0.01823	2170.54	-0.201
AAAAAGTT	AACTTTTT	-0.07913	1957.56	-0.9637
AAAAATAA	TTATTTTT	-0.23473	1853.47	-1.3672
AAAAATAC	GTATTTTT	-0.1819	2114.25	-0.395
AAAAATAG	CTATTTTT	-0.22417	1837.97	-1.4292
AAAAATAT	ATATTTTT	0.02285	2272.64	0.1385
AAAAATCA	TGATTTTT	-0.06717	2013.64	-0.7551
AAAAATCC	GGATTTTT	-0.13311	1879.85	-1.2628
AAAAATCG	CGATTTTT	-0.24221	1734.71	-1.8562
AAAAATCT	AGATTTTT	-0.24809	1708.9	-1.9669
AAAAATGA	TCATTTTT	-0.20296	1704.4	-1.9864
AAAAATGC	GCATTTTT	0.0465	2493.97	0.8248
AAAAATGG	CCATTTTT	-0.20782	1894.59	-1.2051
AAAAATGT	ACATTTTT	-0.2955	1841.81	-1.4138
AAAAATTA	TAATTTTT	-0.21657	1894.79	-1.2044
AAAAATTC	GAATTTTT	0.01015	2065.05	-0.5689
AAAAATTG	CAATTTTT	-0.06105	1831.58	-1.455
AAAAATTT	AAATTTTT	-0.27981	1822.56	-1.4914
AAAACAAA	TTTGTTTT	-0.08139	2161.97	-0.2302
AAAACAAC	GTTGTTTT	-0.21538	1802.78	-1.572
AAAACAAG	CTTGTTTT	-0.14077	2050.2	-0.6222
AAAACAAT	ATTGTTTT	-0.23485	2006.31	-0.782
AAAACACA	TGTGTTTT	0.19532	3124.3	2.4889
AAAACACC	GGTGTTTT	0.42753	9287.04	10.5344
AAAACACG	CGTGTTTT	0.29925	5094.97	6.1006
AAAACACT	AGTGTTTT	0.2611	4162.91	4.6085
AAAACAGA	TCTGTTTT	-0.20813	2187.16	-0.1446
AAAACAGC	GCTGTTTT	-0.20376	1922.64	-1.0966
AAAACAGG	CCTGTTTT	-0.09197	1888.29	-1.2298
AAAACAGT	ACTGTTTT	-0.11612	2075.07	-0.5332
AAAACATA	TATGTTTT	-0.14356	1834.82	-1.4419
AAAACATC	GATGTTTT	0.03986	2414.52	0.5857
AAAACATG	CATGTTTT	-0.22798	1921.88	-1.0996
AAAACATT	AATGTTTT	-0.30111	1815.79	-1.5189
AAAACCAA	TTGGTTTT	-0.01544	2373.99	0.4607
AAAACCAC	GTGGTTTT	-0.0732	2190.21	-0.1343
AAAACCAG	CTGGTTTT	0.10624	2333.85	0.3348
AAAACCAT	ATGGTTTT	0.0341	2333.65	0.3341
AAAACCCA	TGGGTTTT	-0.01332	2694.67	1.3964
AAAACCCC	GGGGTTTT	0.17455	3168.31	2.5923
AAAACCCG	CGGGTTTT	0.12078	2614.47	1.1733
AAAACCCT	AGGGTTTT	0.03749	2811.98	1.7111
AAAACCGA	TCGGTTTT	-0.014	2224.47	-0.0197
AAAACCGC	GCGGTTTT	-0.10728	1956.89	-0.9662
AAAACCGG	CCGGTTTT	-0.09891	2309.47	0.2572
AAAACCGT	ACGGTTTT	-0.08055	2085.25	-0.497
AAAACCTA	TAGGTTTT	-0.23663	2068.51	-0.5566
AAAACCTC	GAGGTTTT	-0.06554	2382.56	0.4873
AAAACCTG	CAGGTTTT	-0.08603	1996.54	-0.8181
AAAACCTT	AAGGTTTT	-0.20832	1979.63	-0.8809
AAAACGAA	TTCGTTTT	-0.08001	2087.63	-0.4886
AAAACGAC	GTCGTTTT	-0.14458	2186.57	-0.1466
AAAACGAG	CTCGTTTT	-0.12136	1852.7	-1.3703
AAAACGAT	ATCGTTTT	-0.09243	2134.41	-0.325
AAAACGCA	TGCGTTTT	0.11474	2355.55	0.4031
AAAACGCC	GGCGTTTT	-0.10003	2272.49	0.138
AAAACGCG	CGCGTTTT	-0.17833	2082.72	-0.506
AAAACGCT	AGCGTTTT	-0.18753	1994.1	-0.8271
AAAACGGA	TCCGTTTT	-0.13898	2153.6	-0.2588
AAAACGGC	GCCGTTTT	-0.05029	2303.33	0.2375
AAAACGGG	CCCGTTTT	0.05162	2432.17	0.6395
AAAACGGT	ACCGTTTT	-0.04425	1947.63	-1.0012
AAAACGTA	TACGTTTT	-0.06542	2025.67	-0.7111
AAAACGTC	GACGTTTT	-0.24523	1918.77	-1.1115
AAAACGTG	CACGTTTT	-0.06648	2146.66	-0.2827
AAAACGTT	AACGTTTT	-0.39633	1848.06	-1.3888
AAAACTAA	TTAGTTTT	-0.16019	1665.98	-2.1548
AAAACTAC	GTAGTTTT	0.03649	2293.71	0.2066
AAAACTAG	CTAGTTTT	-0.08503	1957.26	-0.9648
AAAACTAT	ATAGTTTT	-0.09594	2067.74	-0.5593
AAAACTCA	TGAGTTTT	-0.14796	1961.41	-0.9492
AAAACTCC	GGAGTTTT	-0.03777	2352.81	0.3945
AAAACTCG	CGAGTTTT	-0.01446	2202.87	-0.0918
AAAACTCT	AGAGTTTT	-0.15016	2073.54	-0.5386
AAAACTGA	TCAGTTTT	-0.09542	2059.79	-0.5878
AAAACTGC	GCAGTTTT	-0.12715	1932.05	-1.0606
AAAACTGG	CCAGTTTT	0.0588	2200.5	-0.0997
AAAACTGT	ACAGTTTT	-0.26209	1822.77	-1.4905
AAAACTTA	TAAGTTTT	-0.1787	1793.8	-1.6089
AAAACTTC	GAAGTTTT	-0.11648	1838.03	-1.429
AAAACTTG	CAAGTTTT	-0.14579	1736.86	-1.8471
AAAACTTT	AAAGTTTT	0.04606	2236.58	0.0204
AAAAGAAA	TTTCTTTT	-0.15287	2223.8	-0.0219
AAAAGAAC	GTTCTTTT	-0.0347	2034.99	-0.6772
AAAAGAAG	CTTCTTTT	-0.13183	1819.1	-1.5054
AAAAGAAT	ATTCTTTT	-0.23076	1971.03	-0.913
AAAAGACA	TGTCTTTT	0.106	2158.23	-0.243
AAAAGACC	GGTCTTTT	-0.19012	2081.96	-0.5087
AAAAGACG	CGTCTTTT	-0.17226	1939.65	-1.0316
AAAAGACT	AGTCTTTT	-0.22224	1855.64	-1.3586
AAAAGAGA	TCTCTTTT	-0.1162	1770.56	-1.7052
AAAAGAGC	GCTCTTTT	-0.16643	2044.14	-0.6441
AAAAGAGG	CCTCTTTT	-0.19045	1599.78	-2.4543
AAAAGAGT	ACTCTTTT	-0.0324	2481.19	0.7869
AAAAGATA	TATCTTTT	-0.26928	1674.05	-2.1191
AAAAGATC	GATCTTTT	-0.276	1902.3	-1.1752
AAAAGATG	CATCTTTT	-0.30507	1818.12	-1.5094
AAAAGATT	AATCTTTT	-0.20865	2002.87	-0.7947
AAAAGCAA	TTGCTTTT	-0.23248	1718.78	-1.9244
AAAAGCAC	GTGCTTTT	-0.0579	2293.96	0.2075
AAAAGCAG	CTGCTTTT	-0.14868	1792.89	-1.6126
AAAAGCAT	ATGCTTTT	-0.2772	1812.38	-1.5328
AAAAGCCA	TGGCTTTT	-0.26549	2107.85	-0.4174
AAAAGCCC	GGGCTTTT	-0.22478	2129.74	-0.3411
AAAAGCCG	CGGCTTTT	-0.16352	1742.15	-1.8246
AAAAGCCT	AGGCTTTT	-0.35454	1717.29	-1.9308
AAAAGCGA	TCGCTTTT	-0.03244	2104.8	-0.4281
AAAAGCGC	GCGCTTTT	-0.09716	2127.61	-0.3485
AAAAGCGG	CCGCTTTT	-0.21441	1847.87	-1.3896
AAAAGCGT	ACGCTTTT	-0.14101	2092.18	-0.4725
AAAAGCTA	TAGCTTTT	-0.38225	1734.94	-1.8553
AAAAGCTC	GAGCTTTT	-0.25521	1721.9	-1.911
AAAAGCTG	CAGCTTTT	-0.06066	2065.76	-0.5664
AAAAGCTT	AAGCTTTT	-0.2162	1675.1	-2.1145
AAAAGGAA	TTCCTTTT	-0.25194	1990.85	-0.8391
AAAAGGAC	GTCCTTTT	-0.12819	1665.04	-2.159
AAAAGGAG	CTCCTTTT	-0.18921	1917.92	-1.1148
AAAAGGAT	ATCCTTTT	0.03612	2292.67	0.2033
AAAAGGCA	TGCCTTTT	-0.24408	1921.26	-1.1019
AAAAGGCC	GGCCTTTT	-0.05597	2306.61	0.2481
AAAAGGCG	CGCCTTTT	-0.22027	2060.18	-0.5863
AAAAGGCT	AGCCTTTT	-0.30041	1727.63	-1.8865
AAAAGGGA	TCCCTTTT	-0.10474	1897.44	-1.194
AAAAGGGC	GCCCTTTT	-0.1564	1914.01	-1.1299
AAAAGGGG	CCCCTTTT	-0.00838	2252.36	0.0723
AAAAGGGT	ACCCTTTT	-0.08726	2239.69	0.0306
AAAAGGTA	TACCTTTT	-0.01311	2024.5	-0.7154
AAAAGGTC	GACCTTTT	-0.18672	1997.42	-0.8148
AAAAGGTG	CACCTTTT	0.14454	2274.06	0.1431
AAAAGGTT	AACCTTTT	-0.34409	1823	-1.4896
AAAAGTAA	TTACTTTT	-0.19099	1893.19	-1.2106
AAAAGTAC	GTACTTTT	-0.31305	2019.76	-0.7327
AAAAGTAG	CTACTTTT	-0.12125	2148.52	-0.2763
AAAAGTAT	ATACTTTT	-0.16978	2231.85	0.0047
AAAAGTCA	TGACTTTT	-0.1436	1787.39	-1.6353
AAAAGTCC	GGACTTTT	0.05063	2310.87	0.2617
AAAAGTCG	CGACTTTT	-0.12798	2197.95	-0.1083
AAAAGTCT	AGACTTTT	-0.39238	1717.49	-1.9299
AAAAGTGA	TCACTTTT	-0.20872	2029.59	-0.6968
AAAAGTGC	GCACTTTT	-0.24094	2093.23	-0.4688
AAAAGTGG	CCACTTTT	-0.11878	1903.89	-1.169
AAAAGTGT	ACACTTTT	0.21329	3530.27	3.3912
AAAAGTTA	TAACTTTT	-0.04154	2200.22	-0.1007
AAAAGTTC	GAACTTTT	-0.23849	1939.3	-1.0329
AAAAGTTG	CAACTTTT	-0.16758	1842.28	-1.4119
AAAAGTTT	AAACTTTT	-0.15835	1761.24	-1.7442
AAAATAAA	TTTATTTT	-0.17436	2021.54	-0.7262
AAAATAAC	GTTATTTT	-0.05733	1992.95	-0.8314
AAAATAAG	CTTATTTT	-0.18358	1790.7	-1.6216
AAAATAAT	ATTATTTT	-0.07167	2176.05	-0.1822
AAAATACA	TGTATTTT	0.07294	2195.92	-0.1151
AAAATACC	GGTATTTT	-0.05949	2185.97	-0.1487
AAAATACG	CGTATTTT	-0.08156	2166.19	-0.2158
AAAATACT	AGTATTTT	-0.13618	2135.68	-0.3206
AAAATAGA	TCTATTTT	-0.05319	2101.25	-0.4406
AAAATAGC	GCTATTTT	-0.21573	1925.6	-1.0852
AAAATAGG	CCTATTTT	-0.1248	2264.89	0.1133
AAAATAGT	ACTATTTT	-0.10547	2085.69	-0.4955
AAAATATA	TATATTTT	-0.00229	2495.27	0.8287
AAAATATC	GATATTTT	-0.17983	2105.17	-0.4268
AAAATATG	CATATTTT	-0.10606	2233.27	0.0094
AAAATATT	AATATTTT	-0.034	2295.99	0.214
AAAATCAA	TTGATTTT	-0.1736	1862.9	-1.3297
AAAATCAC	GTGATTTT	-0.09483	2290.97	0.1978
AAAATCAG	CTGATTTT	0.00018	2032.55	-0.6861
AAAATCAT	ATGATTTT	-0.17359	1973.47	-0.9039
AAAATCCA	TGGATTTT	0.09254	2425.85	0.6203
AAAATCCC	GGGATTTT	0.02447	2006.11	-0.7828
AAAATCCG	CGGATTTT	-0.01642	2157.37	-0.2459
AAAATCCT	AGGATTTT	-0.27143	1905.38	-1.1632
AAAATCGA	TCGATTTT	-0.03961	2016.92	-0.7431
AAAATCGC	GCGATTTT	-0.32328	1795.47	-1.602
AAAATCGG	CCGATTTT	-0.17952	2009.85	-0.769
AAAATCGT	ACGATTTT	-0.19569	1805.34	-1.5615
AAAATCTA	TAGATTTT	-0.15722	1916.6	-1.1199
AAAATCTC	GAGATTTT	-0.1366	1918.56	-1.1123
AAAATCTG	CAGATTTT	-0.07566	2095.82	-0.4597
AAAATCTT	AAGATTTT	-0.41847	1666.84	-2.151
AAAATGAA	TTCATTTT	-0.11927	2033.81	-0.6815
AAAATGAC	GTCATTTT	-0.04077	2020.73	-0.7291
AAAATGAG	CTCATTTT	-0.20853	1873.91	-1.2862
AAAATGAT	ATCATTTT	-0.1861	2017.68	-0.7403
AAAATGCA	TGCATTTT	-0.10889	2063.63	-0.574
AAAATGCC	GGCATTTT	-0.12663	2054.04	-0.6084
AAAATGCG	CGCATTTT	-0.08002	2049.61	-0.6244
AAAATGCT	AGCATTTT	-0.1328	2042.25	-0.6509
AAAATGGA	TCCATTTT	-0.09697	2125.72	-0.3551
AAAATGGC	GCCATTTT	-0.25823	1873.89	-1.2863
AAAATGGG	CCCATTTT	-0.30107	1660.02	-2.1813
AAAATGGT	ACCATTTT	0.01426	1972.03	-0.9093
AAAATGTA	TACATTTT	-0.22995	2112.66	-0.4006
AAAATGTC	GACATTTT	-0.26581	1722.44	-1.9087
AAAATGTG	CACATTTT	-0.12009	2031.1	-0.6913
AAAATGTT	AACATTTT	-0.18776	1664.28	-2.1623
AAAATTAA	TTAATTTT	-0.25357	1880.57	-1.26
AAAATTAC	GTAATTTT	-0.00267	2088.56	-0.4853
AAAATTAG	CTAATTTT	-0.06617	2032.83	-0.6851
AAAATTAT	ATAATTTT	-0.09363	2049.62	-0.6243
AAAATTCA	TGAATTTT	-0.12425	1907.47	-1.1551
AAAATTCC	GGAATTTT	-0.08895	1955.85	-0.9702
AAAATTCG	CGAATTTT	0.02965	2215.25	-0.0504
AAAATTCT	AGAATTTT	-0.10746	2032.11	-0.6877
AAAATTGA	TCAATTTT	-0.17439	1966.12	-0.9315
AAAATTGC	GCAATTTT	-0.0931	2148.98	-0.2747
AAAATTGG	CCAATTTT	-0.19103	1852.13	-1.3726
AAAATTGT	ACAATTTT	0.07435	2227.26	-0.0105
AAAATTTA	TAAATTTT	-0.32819	1845.12	-1.4006
AAAATTTC	GAAATTTT	-0.14299	2042.28	-0.6508
AAAATTTG	CAAATTTT	-0.23201	1843.2	-1.4082
AAAATTTT	AAAATTTT	-0.218	2032.79	-0.6852
AAACAAAA	TTTTGTTT	-0.18402	1898.57	-1.1897
AAACAAAC	GTTTGTTT	-0.15394	1904.91	-1.1651
AAACAAAG	CTTTGTTT	-0.14832	2235.41	0.0165
AAACAAAT	ATTTGTTT	-0.12465	2118.69	-0.3795
AAACAACA	TGTTGTTT	0.17706	2548.34	0.9841
AAACAACC	GGTTGTTT	-0.22369	2031.27	-0.6907
AAACAACG	CGTTGTTT	-0.07041	1996.39	-0.8186
AAACAACT	AGTTGTTT	-0.11117	2124.35	-0.3598
AAACAAGA	TCTTGTTT	-0.02884	2221.24	-0.0305
AAACAAGC	GCTTGTTT	-0.15298	1990.25	-0.8414
AAACAAGG	CCTTGTTT	0.00432	2078.45	-0.5212
AAACAAGT	ACTTGTTT	-0.24685	1861.55	-1.3351
AAACAATA	TATTGTTT	-0.17273	1957.18	-0.9651
AAACAATC	GATTGTTT	-0.29067	1770.63	-1.7049
AAACAATG	CATTGTTT	-0.19474	2070.41	-0.5498
AAACAATT	AATTGTTT	-0.25629	1803.22	-1.5702
AAACACAA	TTGTGTTT	-0.00538	2740.33	1.5205
AAACACAC	GTGTGTTT	0.35178	4409.55	5.0336
AAACACAG	CTGTGTTT	0.07996	2827.43	1.7516
AAACACAT	ATGTGTTT	0.14466	2910.89	1.9664
AAACACCA	TGGTGTTT	0.4503	10513	11.4501
AAACACCC	GGGTGTTT	0.45329	11013.3	11.7934
AAACACCG	CGGTGTTT	0.46348	12903.6	12.9633
AAACACCT	AGGTGTTT	0.41339	8675.19	10.0311
AAACACGA	TCGTGTTT	0.3057	5067.28	6.0604
AAACACGC	GCGTGTTT	0.32494	5140.5	6.1663
AAACACGG	CCGTGTTT	0.3505	5615.07	6.8185
AAACACGT	ACGTGTTT	0.29378	4515.54	5.209
AAACACTA	TAGTGTTT	0.26924	3976.38	4.27
AAACACTC	GAGTGTTT	0.2992	4951.52	5.8897
AAACACTG	CAGTGTTT	0.32947	4400.85	5.019
AAACACTT	AAGTGTTT	0.22224	3610.77	3.5577
AAACAGAA	TTCTGTTT	-0.24852	1965.91	-0.9323
AAACAGAC	GTCTGTTT	-0.2723	2048.27	-0.6292
AAACAGAG	CTCTGTTT	-0.1575	1958.64	-0.9596
AAACAGAT	ATCTGTTT	-0.27152	1998.19	-0.812
AAACAGCA	TGCTGTTT	-0.23158	2254.6	0.0796
AAACAGCC	GGCTGTTT	-0.22403	1937.92	-1.0382
AAACAGCG	CGCTGTTT	-0.09833	1921.96	-1.0992
AAACAGCT	AGCTGTTT	-0.12041	1985.03	-0.8608
AAACAGGA	TCCTGTTT	0.01648	2195.73	-0.1157
AAACAGGC	GCCTGTTT	-0.18914	1915.83	-1.1228
AAACAGGG	CCCTGTTT	-0.09495	2228.05	-0.0078
AAACAGGT	ACCTGTTT	-0.00387	2240.97	0.0349
AAACAGTA	TACTGTTT	-0.12151	1945.36	-1.0099
AAACAGTC	GACTGTTT	-0.2233	1936.29	-1.0444
AAACAGTG	CACTGTTT	0.04756	2400.03	0.5413
AAACAGTT	AACTGTTT	-0.23267	2073.43	-0.539
AAACATAA	TTATGTTT	-0.14759	2165.36	-0.2186
AAACATAC	GTATGTTT	-0.05371	2292.16	0.2016
AAACATAG	CTATGTTT	-0.20799	1955.98	-0.9697
AAACATAT	ATATGTTT	-0.24837	1990.84	-0.8392
AAACATCA	TGATGTTT	-0.00845	2351	0.3888
AAACATCC	GGATGTTT	-0.04514	2339.22	0.3517
AAACATCG	CGATGTTT	-0.10552	2394.27	0.5235
AAACATCT	AGATGTTT	-0.37603	1736.25	-1.8497
AAACATGA	TCATGTTT	-0.12154	2102.6	-0.4358
AAACATGC	GCATGTTT	-0.19292	1893.44	-1.2097
AAACATGG	CCATGTTT	-0.09656	2086.38	-0.493
AAACATGT	ACATGTTT	-0.17062	1917.14	-1.1178
AAACATTA	TAATGTTT	-0.28664	2031.58	-0.6896
AAACATTC	GAATGTTT	-0.20139	1851.09	-1.3767
AAACATTG	CAATGTTT	-0.15924	2067.63	-0.5597
AAACATTT	AAATGTTT	-0.27975	1811.02	-1.5383
AAACCAAA	TTTGGTTT	-0.14304	2196.4	-0.1135
AAACCAAC	GTTGGTTT	-0.10253	2259.26	0.0949
AAACCAAG	CTTGGTTT	-0.03804	2038.06	-0.6661
AAACCAAT	ATTGGTTT	-0.00111	2520.54	0.9031
AAACCACA	TGTGGTTT	0.21689	2640.22	1.2457
AAACCACC	GGTGGTTT	-0.04745	2451.04	0.6966
AAACCACG	CGTGGTTT	-0.02121	2325.6	0.3086
AAACCACT	AGTGGTTT	-0.28866	2089.43	-0.4822
AAACCAGA	TCTGGTTT	0.02573	2378.77	0.4756
AAACCAGC	GCTGGTTT	-0.22875	2026.46	-0.7082
AAACCAGG	CCTGGTTT	0.07595	2335.85	0.3411
AAACCAGT	ACTGGTTT	-0.12753	2059.03	-0.5905
AAACCATA	TATGGTTT	-0.00306	2466.7	0.7436
AAACCATC	GATGGTTT	0.07496	2569.27	1.0445
AAACCATG	CATGGTTT	-0.04705	2376	0.467
AAACCATT	AATGGTTT	-0.12433	1882.13	-1.2539
AAACCCAA	TTGGGTTT	-0.06182	2543.46	0.9699
AAACCCAC	GTGGGTTT	0.13743	2913.5	1.9731
AAACCCAG	CTGGGTTT	0.22741	3003.43	2.1976
AAACCCAT	ATGGGTTT	-0.07379	2318.23	0.2852
AAACCCCA	TGGGGTTT	0.15298	3032.94	2.2698
AAACCCCC	GGGGGTTT	0.277	4582.38	5.3175
AAACCCCG	CGGGGTTT	0.26121	4086.69	4.4721
AAACCCCT	AGGGGTTT	0.20271	3588.51	3.512
AAACCCGA	TCGGGTTT	0.08531	2725.19	1.4796
AAACCCGC	GCGGGTTT	0.00136	2591.58	1.1084
AAACCCGG	CCGGGTTT	0.09161	2718.16	1.4605
AAACCCGT	ACGGGTTT	0.02048	2385.38	0.496
AAACCCTA	TAGGGTTT	0.12723	2929.43	2.0133
AAACCCTC	GAGGGTTT	-0.02076	2798.72	1.6762
AAACCCTG	CAGGGTTT	0.0786	2701.26	1.4145
AAACCCTT	AAGGGTTT	-0.09134	2302.56	0.2351
AAACCGAA	TTCGGTTT	0.01089	2258.77	0.0933
AAACCGAC	GTCGGTTT	-0.02913	2398.96	0.538
AAACCGAG	CTCGGTTT	-0.12926	2375.98	0.4669
AAACCGAT	ATCGGTTT	-0.00659	2449.45	0.6918
AAACCGCA	TGCGGTTT	-0.13925	2193.32	-0.1239
AAACCGCC	GGCGGTTT	-0.03072	2375.14	0.4643
AAACCGCG	CGCGGTTT	-0.02714	2381.18	0.4831
AAACCGCT	AGCGGTTT	-0.09804	2032.11	-0.6877
AAACCGGA	TCCGGTTT	-0.16693	2197.62	-0.1094
AAACCGGC	GCCGGTTT	0.03632	2453.1	0.7028
AAACCGGG	CCCGGTTT	-0.06622	2348.32	0.3804
AAACCGGT	ACCGGTTT	-0.04604	2291.91	0.2009
AAACCGTA	TACGGTTT	0.10232	2315.64	0.2769
AAACCGTC	GACGGTTT	-0.00526	2229.75	-0.0022
AAACCGTG	CACGGTTT	0.13732	2777.46	1.6199
AAACCGTT	AACGGTTT	0.01905	2135.96	-0.3196
AAACCTAA	TTAGGTTT	-0.2532	2132.63	-0.3311
AAACCTAC	GTAGGTTT	0.00935	2661.99	1.3063
AAACCTAG	CTAGGTTT	-0.06007	2291.49	0.1995
AAACCTAT	ATAGGTTT	-0.21077	1974.37	-0.9006
AAACCTCA	TGAGGTTT	-0.02471	2382.56	0.4873
AAACCTCC	GGAGGTTT	0.06144	2478.82	0.7798
AAACCTCG	CGAGGTTT	-0.05322	2240.43	0.0331
AAACCTCT	AGAGGTTT	0.00282	2211.1	-0.0642
AAACCTGA	TCAGGTTT	-0.10099	2097.88	-0.4524
AAACCTGC	GCAGGTTT	-0.10977	2038	-0.6663
AAACCTGG	CCAGGTTT	0.18446	2995.96	2.1792
AAACCTGT	ACAGGTTT	-0.20221	2264.85	0.1131
AAACCTTA	TAAGGTTT	-0.21585	2071.04	-0.5475
AAACCTTC	GAAGGTTT	-0.01357	2501.09	0.8459
AAACCTTG	CAAGGTTT	-0.06239	2250.59	0.0665
AAACCTTT	AAAGGTTT	-0.2425	1976.32	-0.8932
AAACGAAA	TTTCGTTT	-0.01515	2050.98	-0.6194
AAACGAAC	GTTCGTTT	-0.00656	2310.36	0.2601
AAACGAAG	CTTCGTTT	-0.14937	1985.84	-0.8578
AAACGAAT	ATTCGTTT	-0.32335	1997.87	-0.8132
AAACGACA	TGTCGTTT	0.08663	1978.28	-0.8859
AAACGACC	GGTCGTTT	-0.19472	2036.72	-0.6709
AAACGACG	CGTCGTTT	-0.10757	2141.09	-0.3019
AAACGACT	AGTCGTTT	-0.09062	2196.96	-0.1116
AAACGAGA	TCTCGTTT	-0.06663	2287.12	0.1854
AAACGAGC	GCTCGTTT	-0.10373	1981.46	-0.8741
AAACGAGG	CCTCGTTT	-0.08392	2035.35	-0.6759
AAACGAGT	ACTCGTTT	0.09291	2445.13	0.6787
AAACGATA	TATCGTTT	-0.08828	2153.54	-0.2591
AAACGATC	GATCGTTT	-0.17049	1888.42	-1.2293
AAACGATG	CATCGTTT	-0.3441	1993.51	-0.8293
AAACGATT	AATCGTTT	-0.10735	2224.29	-0.0203
AAACGCAA	TTGCGTTT	-0.07774	2234.14	0.0123
AAACGCAC	GTGCGTTT	0.11208	2606.24	1.15
AAACGCAG	CTGCGTTT	-0.11873	2102.88	-0.4348
AAACGCAT	ATGCGTTT	-0.09111	2052.48	-0.614
AAACGCCA	TGGCGTTT	-0.0336	2444.23	0.676
AAACGCCC	GGGCGTTT	-0.06597	2393.9	0.5224
AAACGCCG	CGGCGTTT	-0.03968	2247.93	0.0578
AAACGCCT	AGGCGTTT	-0.19935	2211.21	-0.0639
AAACGCGA	TCGCGTTT	-0.13753	2161.09	-0.2332
AAACGCGC	GCGCGTTT	-0.14096	2177.64	-0.1769
AAACGCGG	CCGCGTTT	0.05646	2559.93	1.0176
AAACGCGT	ACGCGTTT	-0.11531	2088.41	-0.4858
AAACGCTA	TAGCGTTT	-0.17421	1972.06	-0.9092
AAACGCTC	GAGCGTTT	-0.05427	2186.47	-0.147
AAACGCTG	CAGCGTTT	-0.1409	2108.19	-0.4162
AAACGCTT	AAGCGTTT	-0.16347	2124.79	-0.3583
AAACGGAA	TTCCGTTT	-0.26474	1739.36	-1.8365
AAACGGAC	GTCCGTTT	-0.2136	1999.86	-0.8058
AAACGGAG	CTCCGTTT	-0.24586	1968.63	-0.922
AAACGGAT	ATCCGTTT	0.04639	2638.92	1.242
AAACGGCA	TGCCGTTT	0.02895	2289.51	0.1931
AAACGGCC	GGCCGTTT	-0.16153	2041.09	-0.6551
AAACGGCG	CGCCGTTT	-0.12886	1945.5	-1.0093
AAACGGCT	AGCCGTTT	-0.21413	1976.63	-0.8921
AAACGGGA	TCCCGTTT	0.0725	2472.47	0.7609
AAACGGGC	GCCCGTTT	-0.02233	2087.08	-0.4905
AAACGGGG	CCCCGTTT	0.0643	2504.13	0.8549
AAACGGGT	ACCCGTTT	0.11808	2667.74	1.3223
AAACGGTA	TACCGTTT	-0.09268	2104.67	-0.4286
AAACGGTC	GACCGTTT	-0.2789	1797.95	-1.5918
AAACGGTG	CACCGTTT	0.30066	3748.07	3.8333
AAACGGTT	AACCGTTT	-0.21277	2052.69	-0.6133
AAACGTAA	TTACGTTT	-0.11326	1936.29	-1.0444
AAACGTAC	GTACGTTT	-0.1158	2292.47	0.2026
AAACGTAG	CTACGTTT	0.1062	2163.83	-0.2238
AAACGTAT	ATACGTTT	-0.20368	2146.52	-0.2832
AAACGTCA	TGACGTTT	-0.31256	1872.62	-1.2913
AAACGTCC	GGACGTTT	-0.23492	1875.64	-1.2794
AAACGTCG	CGACGTTT	-0.14956	2029	-0.699
AAACGTCT	AGACGTTT	-0.11197	1715.21	-1.9397
AAACGTGA	TCACGTTT	-0.11148	1833.24	-1.4483
AAACGTGC	GCACGTTT	-0.2351	2063.98	-0.5728
AAACGTGG	CCACGTTT	-0.23315	2134.44	-0.3248
AAACGTGT	ACACGTTT	0.26482	3780.09	3.8961
AAACGTTA	TAACGTTT	-0.02675	2143.52	-0.2935
AAACGTTC	GAACGTTT	-0.32226	1819.12	-1.5054
AAACGTTG	CAACGTTT	-0.26719	1916.07	-1.1219
AAACGTTT	AAACGTTT	-0.24736	1678.2	-2.1009
AAACTAAA	TTTAGTTT	-0.22069	2078.45	-0.5212
AAACTAAC	GTTAGTTT	-0.049	2286.44	0.1832
AAACTAAG	CTTAGTTT	-0.04936	2271.09	0.1335
AAACTAAT	ATTAGTTT	-0.19967	2077.34	-0.5251
AAACTACA	TGTAGTTT	0.20709	2476.58	0.7731
AAACTACC	GGTAGTTT	-0.07996	2248.49	0.0596
AAACTACG	CGTAGTTT	-0.07694	2149.63	-0.2725
AAACTACT	AGTAGTTT	-0.04571	2250.58	0.0664
AAACTAGA	TCTAGTTT	0.16611	2472.63	0.7614
AAACTAGC	GCTAGTTT	-0.07726	2162.4	-0.2287
AAACTAGG	CCTAGTTT	-0.08521	2068.57	-0.5563
AAACTAGT	ACTAGTTT	-0.20251	2168.61	-0.2076
AAACTATA	TATAGTTT	-0.0557	2105.59	-0.4253
AAACTATC	GATAGTTT	-0.2367	2014.8	-0.7509
AAACTATG	CATAGTTT	-0.07177	2131.73	-0.3342
AAACTATT	AATAGTTT	-0.15201	1975.58	-0.896
AAACTCAA	TTGAGTTT	-0.02457	2211.44	-0.0631
AAACTCAC	GTGAGTTT	-0.07241	1968.95	-0.9209
AAACTCAG	CTGAGTTT	-0.0422	2289.06	0.1917
AAACTCAT	ATGAGTTT	-0.11704	2432.74	0.6412
AAACTCCA	TGGAGTTT	-0.11714	2334.11	0.3356
AAACTCCC	GGGAGTTT	-0.05238	2422.11	0.6089
AAACTCCG	CGGAGTTT	-0.13058	2281.97	0.1687
AAACTCCT	AGGAGTTT	-0.02498	2193.24	-0.1241
AAACTCGA	TCGAGTTT	-0.11324	2167.89	-0.21
AAACTCGC	GCGAGTTT	-0.11441	2175.7	-0.1834
AAACTCGG	CCGAGTTT	0.1232	2902.66	1.9455
AAACTCGT	ACGAGTTT	-0.22045	1905.75	-1.1618
AAACTCTA	TAGAGTTT	-0.20032	2099.2	-0.4478
AAACTCTC	GAGAGTTT	0.04088	2321.28	0.2949
AAACTCTG	CAGAGTTT	-0.19096	2180.14	-0.1684
AAACTCTT	AAGAGTTT	-0.08915	2115.79	-0.3896
AAACTGAA	TTCAGTTT	-0.15638	1940.96	-1.0266
AAACTGAC	GTCAGTTT	0.03547	2083.11	-0.5046
AAACTGAG	CTCAGTTT	-0.0537	2204.67	-0.0857
AAACTGAT	ATCAGTTT	-0.03266	2182.45	-0.1606
AAACTGCA	TGCAGTTT	-0.15864	1940.03	-1.0301
AAACTGCC	GGCAGTTT	-0.11616	1940.56	-1.0281
AAACTGCG	CGCAGTTT	-0.15324	2027.98	-0.7027
AAACTGCT	AGCAGTTT	-0.18869	1900.11	-1.1837
AAACTGGA	TCCAGTTT	-0.06026	2298.17	0.221
AAACTGGC	GCCAGTTT	0.16615	2429.08	0.6301
AAACTGGG	CCCAGTTT	-0.12412	1957.17	-0.9652
AAACTGGT	ACCAGTTT	0.23831	3176.63	2.6116
AAACTGTA	TACAGTTT	-0.0995	2340.35	0.3553
AAACTGTC	GACAGTTT	-0.18693	1929.42	-1.0706
AAACTGTG	CACAGTTT	-0.05824	2272.87	0.1392
AAACTGTT	AACAGTTT	-0.22875	1860	-1.3412
AAACTTAA	TTAAGTTT	-0.25814	2100.54	-0.4431
AAACTTAC	GTAAGTTT	-0.04976	1829.18	-1.4646
AAACTTAG	CTAAGTTT	-0.13161	1983.26	-0.8674
AAACTTAT	ATAAGTTT	-0.08205	2218.97	-0.038
AAACTTCA	TGAAGTTT	-0.15016	1926.15	-1.0832
AAACTTCC	GGAAGTTT	-0.22312	1959.41	-0.9567
AAACTTCG	CGAAGTTT	-0.26104	1867.8	-1.3103
AAACTTCT	AGAAGTTT	-0.16137	1862.12	-1.3328
AAACTTGA	TCAAGTTT	-0.23462	2148.71	-0.2756
AAACTTGC	GCAAGTTT	-0.12938	2081.86	-0.509
AAACTTGG	CCAAGTTT	-0.04054	1896.64	-1.1972
AAACTTGT	ACAAGTTT	-0.27231	1991.91	-0.8352
AAACTTTA	TAAAGTTT	-0.10638	1740.09	-1.8334
AAACTTTC	GAAAGTTT	-0.29178	1880.91	-1.2587
AAACTTTG	CAAAGTTT	0.01708	2331.27	0.3266
AAAGAAAA	TTTTCTTT	-0.09052	1983.22	-0.8675
AAAGAAAC	GTTTCTTT	-0.09999	1906.85	-1.1575
AAAGAAAG	CTTTCTTT	-0.27616	1677.85	-2.1024
AAAGAAAT	ATTTCTTT	-0.19689	1980.56	-0.8774
AAAGAACA	TGTTCTTT	0.11153	2357.29	0.4086
AAAGAACC	GGTTCTTT	-0.04553	2144.63	-0.2897
AAAGAACG	CGTTCTTT	-0.11947	1983.06	-0.8681
AAAGAACT	AGTTCTTT	-0.26337	1824.65	-1.483
AAAGAAGA	TCTTCTTT	-0.06014	2280	0.1624
AAAGAAGC	GCTTCTTT	-0.16512	1758.57	-1.7554
AAAGAAGG	CCTTCTTT	-0.03647	2073.68	-0.5381
AAAGAAGT	ACTTCTTT	-0.06779	1988.25	-0.8488
AAAGAATA	TATTCTTT	-0.09529	2260.86	0.1001
AAAGAATC	GATTCTTT	-0.09299	2098.08	-0.4517
AAAGAATG	CATTCTTT	-0.25887	1961.7	-0.9481
AAAGAATT	AATTCTTT	-0.20279	1874.79	-1.2828
AAAGACAA	TTGTCTTT	-0.30167	1903.88	-1.169
AAAGACAC	GTGTCTTT	0.41627	5720.18	6.9554
AAAGACAG	CTGTCTTT	0.07082	2115.39	-0.3911
AAAGACAT	ATGTCTTT	-0.39632	1681.58	-2.086
AAAGACCA	TGGTCTTT	-0.19838	1996.42	-0.8185
AAAGACCC	GGGTCTTT	0.10885	2590.24	1.1045
AAAGACCG	CGGTCTTT	-0.29312	1857.83	-1.3499
AAAGACCT	AGGTCTTT	-0.42718	2000.57	-0.8032
AAAGACGA	TCGTCTTT	-0.22694	1838.7	-1.4263
AAAGACGC	GCGTCTTT	-0.25241	1998.67	-0.8102
AAAGACGG	CCGTCTTT	-0.13495	2111.77	-0.4037
AAAGACGT	ACGTCTTT	-0.35124	2038.52	-0.6644
AAAGACTA	TAGTCTTT	-0.08269	2049.01	-0.6265
AAAGACTC	GAGTCTTT	-0.21101	2059.93	-0.5872
AAAGACTG	CAGTCTTT	-0.16937	1950.85	-0.989
AAAGACTT	AAGTCTTT	-0.36864	1427.2	-3.2973
AAAGAGAA	TTCTCTTT	-0.21849	1848.3	-1.3878
AAAGAGAC	GTCTCTTT	0.04995	2390.54	0.512
AAAGAGAG	CTCTCTTT	-0.20121	1788.01	-1.6328
AAAGAGAT	ATCTCTTT	-0.2311	1675.92	-2.1109
AAAGAGCA	TGCTCTTT	-0.14179	2059.42	-0.5891
AAAGAGCC	GGCTCTTT	-0.11805	1967.18	-0.9275
AAAGAGCG	CGCTCTTT	-0.28071	2030.12	-0.6949
AAAGAGCT	AGCTCTTT	-0.19608	1919.93	-1.107
AAAGAGGA	TCCTCTTT	0.06563	2166.22	-0.2157
AAAGAGGC	GCCTCTTT	-0.21922	1829.85	-1.4619
AAAGAGGG	CCCTCTTT	0.04037	2336.41	0.3429
AAAGAGGT	ACCTCTTT	0.07103	2307.99	0.2525
AAAGAGTA	TACTCTTT	-0.13268	2343.04	0.3638
AAAGAGTC	GACTCTTT	-0.22711	2187.96	-0.1419
AAAGAGTG	CACTCTTT	0.17199	2789.37	1.6515
AAAGAGTT	AACTCTTT	-0.04803	2263.45	0.1086
AAAGATAA	TTATCTTT	-0.16529	1939.27	-1.033
AAAGATAC	GTATCTTT	0.09746	2308.62	0.2545
AAAGATAG	CTATCTTT	-0.22782	1986.41	-0.8556
AAAGATAT	ATATCTTT	0.01234	2222.94	-0.0248
AAAGATCA	TGATCTTT	-0.14078	2048.39	-0.6287
AAAGATCC	GGATCTTT	-0.21619	2221.24	-0.0305
AAAGATCG	CGATCTTT	-0.13769	1992.31	-0.8337
AAAGATCT	AGATCTTT	-0.24806	1742.58	-1.8228
AAAGATGA	TCATCTTT	-0.00595	2337.79	0.3472
AAAGATGC	GCATCTTT	-0.1269	1805.76	-1.5598
AAAGATGG	CCATCTTT	-0.14158	1995.45	-0.8221
AAAGATGT	ACATCTTT	-0.24408	1871.09	-1.2973
AAAGATTA	TAATCTTT	-0.19921	1952.71	-0.982
AAAGATTC	GAATCTTT	-0.0974	2140.34	-0.3045
AAAGATTG	CAATCTTT	-0.16188	1961.32	-0.9495
AAAGATTT	AAATCTTT	-0.25997	2002.87	-0.7947
AAAGCAAA	TTTGCTTT	-0.27965	1691.92	-2.0407
AAAGCAAC	GTTGCTTT	-0.08853	1866.78	-1.3144
AAAGCAAG	CTTGCTTT	-0.20027	1884.33	-1.2453
AAAGCAAT	ATTGCTTT	0.15153	2257.62	0.0895
AAAGCACA	TGTGCTTT	-0.05926	2300.03	0.227
AAAGCACC	GGTGCTTT	0.03057	2538.9	0.9567
AAAGCACG	CGTGCTTT	-0.11166	2041.06	-0.6552
AAAGCACT	AGTGCTTT	0.06927	2381.18	0.4831
AAAGCAGA	TCTGCTTT	-0.17103	1867.4	-1.3119
AAAGCAGC	GCTGCTTT	-0.25788	1782.72	-1.6547
AAAGCAGG	CCTGCTTT	-0.01243	2235.41	0.0165
AAAGCAGT	ACTGCTTT	0.04435	2289.21	0.1922
AAAGCATA	TATGCTTT	-0.2057	2076.45	-0.5283
AAAGCATC	GATGCTTT	-0.19002	1885.61	-1.2402
AAAGCATG	CATGCTTT	-0.05623	1817.62	-1.5115
AAAGCATT	AATGCTTT	-0.05628	2002.23	-0.7971
AAAGCCAA	TTGGCTTT	-0.17642	1975.94	-0.8947
AAAGCCAC	GTGGCTTT	-0.37228	1926.36	-1.0824
AAAGCCAG	CTGGCTTT	-0.00987	2273.93	0.1427
AAAGCCAT	ATGGCTTT	-0.27329	1931.23	-1.0637
AAAGCCCA	TGGGCTTT	-0.15298	2172.2	-0.1953
AAAGCCCC	GGGGCTTT	-0.15341	2106.11	-0.4235
AAAGCCCG	CGGGCTTT	-0.17657	2049.17	-0.6259
AAAGCCCT	AGGGCTTT	-0.27344	1921.17	-1.1023
AAAGCCGA	TCGGCTTT	0.00251	2070.36	-0.55
AAAGCCGC	GCGGCTTT	-0.30368	1717.54	-1.9297
AAAGCCGG	CCGGCTTT	-0.13081	1999.46	-0.8073
AAAGCCGT	ACGGCTTT	-0.10715	2007.96	-0.776
AAAGCCTA	TAGGCTTT	-0.21954	1948.13	-0.9994
AAAGCCTC	GAGGCTTT	-0.27126	2142.32	-0.2976
AAAGCCTG	CAGGCTTT	-0.20809	1854.59	-1.3628
AAAGCCTT	AAGGCTTT	-0.22806	1756.21	-1.7653
AAAGCGAA	TTCGCTTT	-0.08089	2236.02	0.0185
AAAGCGAC	GTCGCTTT	0.10204	2451.04	0.6966
AAAGCGAG	CTCGCTTT	0.02834	2173.11	-0.1922
AAAGCGAT	ATCGCTTT	-0.22734	1793.18	-1.6114
AAAGCGCA	TGCGCTTT	0.00933	2287.1	0.1853
AAAGCGCC	GGCGCTTT	-0.13083	2127.61	-0.3485
AAAGCGCG	CGCGCTTT	-0.01604	2332.92	0.3318
AAAGCGCT	AGCGCTTT	-0.35284	1663.37	-2.1664
AAAGCGGA	TCCGCTTT	-0.02296	2236.76	0.021
AAAGCGGC	GCCGCTTT	-0.26759	1885.42	-1.241
AAAGCGGG	CCCGCTTT	-0.05207	2197.04	-0.1114
AAAGCGGT	ACCGCTTT	-0.10595	1784.32	-1.648
AAAGCGTA	TACGCTTT	-0.14341	2249.04	0.0614
AAAGCGTC	GACGCTTT	-0.03419	2201.87	-0.0951
AAAGCGTG	CACGCTTT	0.10932	2497.77	0.8361
AAAGCGTT	AACGCTTT	-0.17221	1942.61	-1.0203
AAAGCTAA	TTAGCTTT	-0.2559	1970.55	-0.9148
AAAGCTAC	GTAGCTTT	-0.07894	1931.45	-1.0629
AAAGCTAG	CTAGCTTT	-0.24786	1777.97	-1.6743
AAAGCTAT	ATAGCTTT	-0.29974	1999.21	-0.8082
AAAGCTCA	TGAGCTTT	-0.25145	1815.84	-1.5187
AAAGCTCC	GGAGCTTT	0.03366	2161.04	-0.2334
AAAGCTCG	CGAGCTTT	-0.26336	1725.86	-1.894
AAAGCTCT	AGAGCTTT	-0.04352	1851.19	-1.3763
AAAGCTGA	TCAGCTTT	-0.12593	1886.93	-1.2351
AAAGCTGC	GCAGCTTT	-0.10017	2031.25	-0.6908
AAAGCTGG	CCAGCTTT	-0.27062	2037.04	-0.6698
AAAGCTGT	ACAGCTTT	-0.15182	1911	-1.1415
AAAGCTTA	TAAGCTTT	-0.07443	2080.39	-0.5143
AAAGCTTC	GAAGCTTT	-0.33615	1914.27	-1.1289
AAAGCTTG	CAAGCTTT	-0.23952	1669.65	-2.1385
AAAGCTTT	AAAGCTTT	-0.20957	1633.3	-2.3011
AAAGGAAA	TTTCCTTT	-0.12595	2008.24	-0.7749
AAAGGAAC	GTTCCTTT	-0.01913	2012.24	-0.7602
AAAGGAAG	CTTCCTTT	-0.2158	1831.18	-1.4566
AAAGGAAT	ATTCCTTT	-0.25673	1840.65	-1.4185
AAAGGACA	TGTCCTTT	0.13147	2096.41	-0.4576
AAAGGACC	GGTCCTTT	-0.16885	1970.51	-0.915
AAAGGACG	CGTCCTTT	-0.00598	2157.19	-0.2465
AAAGGACT	AGTCCTTT	-0.24008	1714.45	-1.943
AAAGGAGA	TCTCCTTT	-0.16984	1847.41	-1.3914
AAAGGAGC	GCTCCTTT	-0.232	1941.7	-1.0238
AAAGGAGG	CCTCCTTT	-0.21533	1932.6	-1.0585
AAAGGAGT	ACTCCTTT	0.0606	2627.26	1.2093
AAAGGATA	TATCCTTT	0.12412	2768.52	1.5961
AAAGGATC	GATCCTTT	-0.00365	2421.78	0.6079
AAAGGATG	CATCCTTT	-0.03465	2011.41	-0.7633
AAAGGATT	AATCCTTT	-0.06258	2208.01	-0.0746
AAAGGCAA	TTGCCTTT	-0.22784	1729.77	-1.8773
AAAGGCAC	GTGCCTTT	-0.14172	2124.24	-0.3602
AAAGGCAG	CTGCCTTT	-0.1106	2015.53	-0.7482
AAAGGCAT	ATGCCTTT	-0.20555	1710.16	-1.9615
AAAGGCCA	TGGCCTTT	0.11769	2719.8	1.465
AAAGGCCC	GGGCCTTT	-0.31897	1832.72	-1.4503
AAAGGCCG	CGGCCTTT	-0.11581	1848.03	-1.3889
AAAGGCCT	AGGCCTTT	-0.24342	1728.9	-1.881
AAAGGCGA	TCGCCTTT	-0.17072	1903.63	-1.17
AAAGGCGC	GCGCCTTT	-0.07388	2107.79	-0.4176
AAAGGCGG	CCGCCTTT	0.06429	2233.22	0.0093
AAAGGCGT	ACGCCTTT	-0.26885	2113.95	-0.3961
AAAGGCTA	TAGCCTTT	-0.31284	1857.4	-1.3516
AAAGGCTC	GAGCCTTT	-0.25037	1935.69	-1.0466
AAAGGCTG	CAGCCTTT	0.024	2094.99	-0.4626
AAAGGCTT	AAGCCTTT	-0.3304	1827.84	-1.47
AAAGGGAA	TTCCCTTT	-0.14827	1907.95	-1.1533
AAAGGGAC	GTCCCTTT	-0.13537	1944.16	-1.0144
AAAGGGAG	CTCCCTTT	0.21215	3155.25	2.5618
AAAGGGAT	ATCCCTTT	-0.04335	2184.28	-0.1544
AAAGGGCA	TGCCCTTT	-0.14167	2164.37	-0.222
AAAGGGCC	GGCCCTTT	-0.09383	1953.66	-0.9784
AAAGGGCG	CGCCCTTT	-0.08102	2290.97	0.1978
AAAGGGCT	AGCCCTTT	-0.34553	1907.43	-1.1553
AAAGGGGA	TCCCCTTT	-0.18728	2158.71	-0.2413
AAAGGGGC	GCCCCTTT	-0.07386	2110.83	-0.407
AAAGGGGG	CCCCCTTT	0.21644	2830.41	1.7594
AAAGGGGT	ACCCCTTT	0.14046	2883.05	1.8955
AAAGGGTA	TACCCTTT	-0.01577	2526.47	0.9204
AAAGGGTC	GACCCTTT	0.12305	2637.81	1.2389
AAAGGGTG	CACCCTTT	0.31453	3241.3	2.7605
AAAGGGTT	AACCCTTT	-0.2008	2238.92	0.0281
AAAGGTAA	TTACCTTT	-0.14058	1963.15	-0.9426
AAAGGTAC	GTACCTTT	-0.03257	2284.29	0.1763
AAAGGTAG	CTACCTTT	-0.1578	2118.33	-0.3808
AAAGGTAT	ATACCTTT	0.10562	2823.88	1.7423
AAAGGTCA	TGACCTTT	-0.10622	2023.23	-0.72
AAAGGTCC	GGACCTTT	-0.03159	2008.49	-0.774
AAAGGTCG	CGACCTTT	-0.08318	2158.51	-0.242
AAAGGTCT	AGACCTTT	-0.27161	1792.82	-1.6129
AAAGGTGA	TCACCTTT	-0.06701	2055.1	-0.6046
AAAGGTGC	GCACCTTT	0.04023	2290.97	0.1978
AAAGGTGG	CCACCTTT	-0.24207	2085.75	-0.4953
AAAGGTGT	ACACCTTT	0.44174	9249.85	10.5048
AAAGGTTA	TAACCTTT	-0.09041	1880.53	-1.2602
AAAGGTTC	GAACCTTT	-0.17074	2045.21	-0.6402
AAAGGTTG	CAACCTTT	-0.18912	1997.45	-0.8147
AAAGTAAA	TTTACTTT	-0.0994	1849.52	-1.383
AAAGTAAC	GTTACTTT	-0.17811	1940.89	-1.0269
AAAGTAAG	CTTACTTT	-0.18205	1817.64	-1.5114
AAAGTAAT	ATTACTTT	-0.08172	2163.7	-0.2243
AAAGTACA	TGTACTTT	-0.04663	2163.19	-0.226
AAAGTACC	GGTACTTT	-0.0416	2279.57	0.161
AAAGTACG	CGTACTTT	-0.10203	1984.14	-0.8641
AAAGTACT	AGTACTTT	-0.05633	2240.43	0.0331
AAAGTAGA	TCTACTTT	-0.23174	1914.94	-1.1262
AAAGTAGC	GCTACTTT	-0.35564	2000.12	-0.8049
AAAGTAGG	CCTACTTT	-0.18177	2177.69	-0.1767
AAAGTAGT	ACTACTTT	-0.08918	2287.9	0.1879
AAAGTATA	TATACTTT	-0.18817	1898.3	-1.1907
AAAGTATC	GATACTTT	-0.0082	2436.36	0.6522
AAAGTATG	CATACTTT	-0.05548	2275.64	0.1482
AAAGTATT	AATACTTT	-0.15783	2141.07	-0.3019
AAAGTCAA	TTGACTTT	-0.1038	1954.95	-0.9736
AAAGTCAC	GTGACTTT	-0.16447	2018.15	-0.7386
AAAGTCAG	CTGACTTT	-0.18993	1893.65	-1.2088
AAAGTCAT	ATGACTTT	-0.25209	1842.65	-1.4105
AAAGTCCA	TGGACTTT	-0.0574	1877.28	-1.2729
AAAGTCCC	GGGACTTT	-0.1618	1895.39	-1.202
AAAGTCCG	CGGACTTT	-0.04938	2287.64	0.1871
AAAGTCCT	AGGACTTT	-0.20312	1823.5	-1.4876
AAAGTCGA	TCGACTTT	-0.03111	2283.95	0.1752
AAAGTCGC	GCGACTTT	-0.17109	2192.19	-0.1277
AAAGTCGG	CCGACTTT	-0.24166	2066.32	-0.5644
AAAGTCGT	ACGACTTT	-0.13046	1890.36	-1.2217
AAAGTCTA	TAGACTTT	-0.35176	1866.53	-1.3154
AAAGTCTC	GAGACTTT	-0.18395	1644.79	-2.2494
AAAGTCTG	CAGACTTT	-0.36962	1726.64	-1.8907
AAAGTCTT	AAGACTTT	-0.35824	1881.54	-1.2562
AAAGTGAA	TTCACTTT	-0.1958	1801.73	-1.5763
AAAGTGAC	GTCACTTT	-0.03017	2162	-0.2301
AAAGTGAG	CTCACTTT	-0.12925	2103.47	-0.4328
AAAGTGAT	ATCACTTT	-0.02525	2351.43	0.3902
AAAGTGCA	TGCACTTT	-0.21664	2098.51	-0.4502
AAAGTGCC	GGCACTTT	-0.13176	2027.65	-0.7039
AAAGTGCG	CGCACTTT	-0.1635	2079.02	-0.5191
AAAGTGCT	AGCACTTT	-0.10024	2284.13	0.1757
AAAGTGGA	TCCACTTT	-0.22085	1947.21	-1.0028
AAAGTGGC	GCCACTTT	-0.27796	1641.86	-2.2625
AAAGTGGG	CCCACTTT	0.06315	2563.1	1.0267
AAAGTGGT	ACCACTTT	-0.00243	2227.27	-0.0104
AAAGTGTA	TACACTTT	0.32783	5088.8	6.0917
AAAGTGTC	GACACTTT	0.34321	5001.29	5.9636
AAAGTGTG	CACACTTT	0.1723	3228.08	2.7303
AAAGTGTT	AACACTTT	0.24567	3784.92	3.9055
AAAGTTAA	TTAACTTT	-0.29282	2068.76	-0.5557
AAAGTTAC	GTAACTTT	0.00229	2216.15	-0.0474
AAAGTTAG	CTAACTTT	0.01203	2157.09	-0.2469
AAAGTTAT	ATAACTTT	-0.07721	2188.91	-0.1387
AAAGTTCA	TGAACTTT	-0.14733	2002.84	-0.7948
AAAGTTCC	GGAACTTT	-0.31984	2010.28	-0.7674
AAAGTTCG	CGAACTTT	-0.06535	2272.65	0.1385
AAAGTTCT	AGAACTTT	-0.18798	1830.85	-1.4579
AAAGTTGA	TCAACTTT	-0.1694	1965.29	-0.9346
AAAGTTGC	GCAACTTT	-0.24842	1829.72	-1.4624
AAAGTTGG	CCAACTTT	-0.04977	1917.59	-1.116
AAAGTTGT	ACAACTTT	-0.14927	2103.91	-0.4312
AAAGTTTA	TAAACTTT	-0.06106	2040.8	-0.6561
AAAGTTTC	GAAACTTT	-0.14116	2308.26	0.2534
AAAGTTTG	CAAACTTT	-0.26259	1748.74	-1.7968
AAATAAAA	TTTTATTT	-0.0826	2201.89	-0.0951
AAATAAAC	GTTTATTT	-0.18662	1940.57	-1.0281
AAATAAAG	CTTTATTT	-0.13758	1975.99	-0.8945
AAATAAAT	ATTTATTT	-0.17696	2071.54	-0.5457
AAATAACA	TGTTATTT	0.13349	2380.59	0.4812
AAATAACC	GGTTATTT	-0.19557	2071.26	-0.5467
AAATAACG	CGTTATTT	-0.11611	2134.37	-0.3251
AAATAACT	AGTTATTT	-0.04256	1988.27	-0.8487
AAATAAGA	TCTTATTT	-0.12878	2226.06	-0.0145
AAATAAGC	GCTTATTT	-0.27859	1908.97	-1.1493
AAATAAGG	CCTTATTT	-0.08772	2001.3	-0.8005
AAATAAGT	ACTTATTT	-0.12411	1804.57	-1.5647
AAATAATA	TATTATTT	-0.14888	2098.77	-0.4493
AAATAATC	GATTATTT	-0.20659	1565.34	-2.615
AAATAATG	CATTATTT	-0.00752	2045.9	-0.6377
AAATAATT	AATTATTT	0.04314	2215.13	-0.0508
AAATACAA	TTGTATTT	-0.07457	2025.34	-0.7123
AAATACAC	GTGTATTT	0.37359	5232.72	6.2976
AAATACAG	CTGTATTT	-0.26311	2012.12	-0.7607
AAATACAT	ATGTATTT	-0.12279	2198.27	-0.1072
AAATACCA	TGGTATTT	-0.23522	2047.7	-0.6312
AAATACCC	GGGTATTT	0.0117	2706.77	1.4295
AAATACCG	CGGTATTT	-0.0109	2371.93	0.4543
AAATACCT	AGGTATTT	-0.05777	2286.6	0.1837
AAATACGA	TCGTATTT	-0.00529	2290.97	0.1978
AAATACGC	GCGTATTT	-0.13067	2240.67	0.0339
AAATACGG	CCGTATTT	-0.13576	2162.41	-0.2287
AAATACGT	ACGTATTT	-0.2307	1892.01	-1.2152
AAATACTA	TAGTATTT	-0.12464	2377.78	0.4725
AAATACTC	GAGTATTT	-0.05417	2575.75	1.0631
AAATACTG	CAGTATTT	-0.20507	2049.14	-0.626
AAATACTT	AAGTATTT	-0.20796	2028.47	-0.7009
AAATAGAA	TTCTATTT	-0.29223	1934.47	-1.0513
AAATAGAC	GTCTATTT	0.05366	2447	0.6844
AAATAGAG	CTCTATTT	-0.18586	1846.3	-1.3958
AAATAGAT	ATCTATTT	-0.13612	2275.08	0.1464
AAATAGCA	TGCTATTT	-0.11164	2152.29	-0.2633
AAATAGCC	GGCTATTT	-0.1534	2018.73	-0.7365
AAATAGCG	CGCTATTT	-0.06342	1992.29	-0.8338
AAATAGCT	AGCTATTT	-0.25914	1781.1	-1.6614
AAATAGGA	TCCTATTT	-0.1429	2083.05	-0.5048
AAATAGGC	GCCTATTT	-0.09131	2213.32	-0.0568
AAATAGGG	CCCTATTT	-0.02837	2368.4	0.4433
AAATAGGT	ACCTATTT	0.03457	2712.41	1.4449
AAATAGTA	TACTATTT	-0.02192	2072.85	-0.5411
AAATAGTC	GACTATTT	-0.19167	2085.37	-0.4966
AAATAGTG	CACTATTT	0.07401	2634.36	1.2293
AAATAGTT	AACTATTT	-0.18432	1979.41	-0.8817
AAATATAA	TTATATTT	-0.04179	2120.16	-0.3744
AAATATAC	GTATATTT	-0.0391	2541.14	0.9632
AAATATAG	CTATATTT	-0.07817	2095.92	-0.4593
AAATATAT	ATATATTT	0.09961	2733.36	1.5017
AAATATCA	TGATATTT	0.0603	2384.05	0.4919
AAATATCC	GGATATTT	0.01038	2407.89	0.5654
AAATATCG	CGATATTT	-0.2369	1986.82	-0.8541
AAATATCT	AGATATTT	0.03639	2592.18	1.1101
AAATATGA	TCATATTT	0.02443	2354.89	0.4011
AAATATGC	GCATATTT	-0.16055	2042.15	-0.6513
AAATATGG	CCATATTT	-0.05723	2342.8	0.363
AAATATGT	ACATATTT	0.02936	2138.13	-0.3121
AAATATTA	TAATATTT	0.1924	3094.19	2.4174
AAATATTC	GAATATTT	0.05002	2263.54	0.1089
AAATATTG	CAATATTT	-0.2034	2111.67	-0.404
AAATATTT	AAATATTT	-0.36198	1596.51	-2.4694
AAATCAAA	TTTGATTT	-0.12531	1904.05	-1.1684
AAATCAAC	GTTGATTT	-0.09965	2235.13	0.0156
AAATCAAG	CTTGATTT	-0.14179	1912.72	-1.1348
AAATCAAT	ATTGATTT	-0.34974	1784.83	-1.6459
AAATCACA	TGTGATTT	-0.03337	2336.9	0.3444
AAATCACC	GGTGATTT	-0.09537	2264.62	0.1124
AAATCACG	CGTGATTT	-0.12937	2051.68	-0.6169
AAATCACT	AGTGATTT	-0.22246	2073.81	-0.5377
AAATCAGA	TCTGATTT	-0.09719	2247.42	0.0561
AAATCAGC	GCTGATTT	-0.19953	2189.2	-0.1378
AAATCAGG	CCTGATTT	-0.11134	1955.85	-0.9701
AAATCAGT	ACTGATTT	0.07315	2366.63	0.4378
AAATCATA	TATGATTT	-0.06771	2213.02	-0.0578
AAATCATC	GATGATTT	-0.22791	1995.42	-0.8222
AAATCATG	CATGATTT	0.04263	2440.49	0.6647
AAATCATT	AATGATTT	-0.27464	1871.74	-1.2948
AAATCCAA	TTGGATTT	-0.00255	2224.66	-0.0191
AAATCCAC	GTGGATTT	0.04965	2330.14	0.323
AAATCCAG	CTGGATTT	-0.18626	2118.69	-0.3795
AAATCCAT	ATGGATTT	-0.09178	2246.51	0.0531
AAATCCCA	TGGGATTT	-0.12014	1850.71	-1.3782
AAATCCCC	GGGGATTT	0.14314	2782.74	1.6339
AAATCCCG	CGGGATTT	-0.00353	2113.56	-0.3974
AAATCCCT	AGGGATTT	-0.13308	1922.15	-1.0985
AAATCCGA	TCGGATTT	-0.13876	2321.85	0.2967
AAATCCGC	GCGGATTT	-0.00793	2276.08	0.1497
AAATCCGG	CCGGATTT	0.0365	2577.43	1.0679
AAATCCGT	ACGGATTT	-0.07326	2189.54	-0.1366
AAATCCTA	TAGGATTT	0.02828	2276.85	0.1522
AAATCCTC	GAGGATTT	-0.0348	2412.65	0.58
AAATCCTG	CAGGATTT	-0.25736	2143.67	-0.293
AAATCCTT	AAGGATTT	-0.09196	2156.84	-0.2477
AAATCGAA	TTCGATTT	-0.27016	1998.9	-0.8094
AAATCGAC	GTCGATTT	-0.15557	2009.45	-0.7705
AAATCGAG	CTCGATTT	-0.03124	2088.1	-0.4869
AAATCGAT	ATCGATTT	-0.20678	2061.47	-0.5817
AAATCGCA	TGCGATTT	-0.22729	2088.79	-0.4845
AAATCGCC	GGCGATTT	-0.26605	1883.32	-1.2492
AAATCGCG	CGCGATTT	-0.12409	2099.92	-0.4452
AAATCGCT	AGCGATTT	-0.25916	1829.39	-1.4638
AAATCGGA	TCCGATTT	-0.24825	1874.27	-1.2848
AAATCGGC	GCCGATTT	-0.23888	1906.38	-1.1594
AAATCGGG	CCCGATTT	-0.13031	2232.48	0.0068
AAATCGGT	ACCGATTT	0.02616	2496.84	0.8333
AAATCGTA	TACGATTT	-0.08921	2016.63	-0.7442
AAATCGTC	GACGATTT	-0.21899	1829.18	-1.4647
AAATCGTG	CACGATTT	0.0497	2133.8	-0.3271
AAATCGTT	AACGATTT	-0.07875	1880.71	-1.2595
AAATCTAA	TTAGATTT	0.02063	2426.96	0.6237
AAATCTAC	GTAGATTT	0.01481	2121.79	-0.3687
AAATCTAG	CTAGATTT	-0.08933	2196.62	-0.1128
AAATCTAT	ATAGATTT	-0.22403	1997.7	-0.8138
AAATCTCA	TGAGATTT	-0.13533	1907.15	-1.1564
AAATCTCC	GGAGATTT	-0.10647	1916.38	-1.1207
AAATCTCG	CGAGATTT	-0.40641	1721.5	-1.9127
AAATCTCT	AGAGATTT	-0.11815	2190.25	-0.1342
AAATCTGA	TCAGATTT	0.08297	2693.88	1.3943
AAATCTGC	GCAGATTT	-0.26124	1880.88	-1.2588
AAATCTGG	CCAGATTT	-0.14165	2079.96	-0.5158
AAATCTGT	ACAGATTT	-0.24245	1749.26	-1.7946
AAATCTTA	TAAGATTT	-0.06017	2028.09	-0.7023
AAATCTTC	GAAGATTT	-0.23191	1846.79	-1.3939
AAATCTTG	CAAGATTT	-0.26118	2007.29	-0.7784
AAATGAAA	TTTCATTT	-0.15803	2045.25	-0.6401
AAATGAAC	GTTCATTT	-0.05277	2138.42	-0.3111
AAATGAAG	CTTCATTT	-0.09934	2022.58	-0.7224
AAATGAAT	ATTCATTT	-0.14978	2163.21	-0.226
AAATGACA	TGTCATTT	0.09567	2338.77	0.3503
AAATGACC	GGTCATTT	-0.06607	2295.27	0.2117
AAATGACG	CGTCATTT	-0.03912	2314.29	0.2726
AAATGACT	AGTCATTT	-0.18163	1798.86	-1.5881
AAATGAGA	TCTCATTT	-0.09042	1986.7	-0.8546
AAATGAGC	GCTCATTT	-0.32039	1909.12	-1.1487
AAATGAGG	CCTCATTT	-0.23202	2001.62	-0.7993
AAATGAGT	ACTCATTT	-0.11054	2250.37	0.0658
AAATGATA	TATCATTT	0.07161	2290.97	0.1978
AAATGATC	GATCATTT	-0.24975	2077.6	-0.5242
AAATGATG	CATCATTT	-0.23992	2079.96	-0.5158
AAATGATT	AATCATTT	-0.21716	1943.33	-1.0176
AAATGCAA	TTGCATTT	-0.13473	1913.34	-1.1324
AAATGCAC	GTGCATTT	-0.03442	2352.95	0.395
AAATGCAG	CTGCATTT	-0.15968	2241.49	0.0366
AAATGCAT	ATGCATTT	-0.11214	2115.82	-0.3895
AAATGCCA	TGGCATTT	-0.17188	1745.88	-1.8088
AAATGCCC	GGGCATTT	-0.22054	1917.97	-1.1146
AAATGCCG	CGGCATTT	-0.10963	2211.98	-0.0613
AAATGCCT	AGGCATTT	0.01225	2388.55	0.5059
AAATGCGA	TCGCATTT	-0.0612	2023.15	-0.7203
AAATGCGC	GCGCATTT	-0.1574	2066.14	-0.565
AAATGCGG	CCGCATTT	-0.06893	2305.69	0.2451
AAATGCGT	ACGCATTT	-0.09152	2068.87	-0.5552
AAATGCTA	TAGCATTT	0.06298	2440.45	0.6646
AAATGCTC	GAGCATTT	-0.32559	1935.02	-1.0492
AAATGCTG	CAGCATTT	0.00541	2188.77	-0.1392
AAATGCTT	AAGCATTT	-0.19357	1763.18	-1.736
AAATGGAA	TTCCATTT	-0.16064	1953.36	-0.9795
AAATGGAC	GTCCATTT	-0.13916	2033.07	-0.6842
AAATGGAG	CTCCATTT	0.02561	2518.54	0.8972
AAATGGAT	ATCCATTT	-0.05829	2125.52	-0.3558
AAATGGCA	TGCCATTT	-0.22945	2005.7	-0.7843
AAATGGCC	GGCCATTT	-0.25672	1877.81	-1.2709
AAATGGCG	CGCCATTT	-0.15166	1917.24	-1.1174
AAATGGCT	AGCCATTT	-0.12834	2207.98	-0.0747
AAATGGGA	TCCCATTT	-0.05605	1943.6	-1.0166
AAATGGGC	GCCCATTT	-0.23717	1945.34	-1.0099
AAATGGGG	CCCCATTT	-0.01122	1992	-0.8349
AAATGGGT	ACCCATTT	-0.02107	2278.09	0.1562
AAATGGTA	TACCATTT	0.02828	2417.96	0.5962
AAATGGTC	GACCATTT	-0.00465	2423.83	0.6141
AAATGGTG	CACCATTT	0.2911	2967.65	2.1091
AAATGGTT	AACCATTT	-0.28845	1997.21	-0.8156
AAATGTAA	TTACATTT	-0.14345	2277.48	0.1542
AAATGTAC	GTACATTT	-0.00957	2332.46	0.3304
AAATGTAG	CTACATTT	-0.34038	2053.36	-0.6109
AAATGTAT	ATACATTT	-0.32851	1986.78	-0.8543
AAATGTCA	TGACATTT	0.02221	2325.51	0.3083
AAATGTCC	GGACATTT	-0.15143	2081.93	-0.5088
AAATGTCG	CGACATTT	-0.16345	2132.39	-0.3319
AAATGTCT	AGACATTT	-0.31775	1702.21	-1.9959
AAATGTGA	TCACATTT	-0.0328	2098.5	-0.4503
AAATGTGC	GCACATTT	-0.01068	2048.04	-0.63
AAATGTGG	CCACATTT	-0.07996	2113.7	-0.397
AAATGTGT	ACACATTT	0.15092	2829.01	1.7557
AAATGTTA	TAACATTT	-0.11328	2115.64	-0.3902
AAATGTTC	GAACATTT	-0.13129	1792.68	-1.6135
AAATGTTG	CAACATTT	-0.28566	1743.5	-1.8189
AAATTAAA	TTTAATTT	-0.22887	1734.98	-1.8551
AAATTAAC	GTTAATTT	-0.0781	2121.98	-0.3681
AAATTAAG	CTTAATTT	-0.02728	2364.92	0.4324
AAATTAAT	ATTAATTT	-0.15063	2283.67	0.1743
AAATTACA	TGTAATTT	0.05338	1958.76	-0.9592
AAATTACC	GGTAATTT	-0.06939	2176.79	-0.1797
AAATTACG	CGTAATTT	-0.23452	2045.82	-0.638
AAATTACT	AGTAATTT	-0.22598	2002.23	-0.7971
AAATTAGA	TCTAATTT	-0.28344	1896.92	-1.1961
AAATTAGC	GCTAATTT	-0.03268	2121.31	-0.3704
AAATTAGG	CCTAATTT	-0.13579	2221.45	-0.0298
AAATTAGT	ACTAATTT	-0.06038	2023.77	-0.718
AAATTATA	TATAATTT	0.09602	2639.05	1.2424
AAATTATC	GATAATTT	-0.08916	2023.88	-0.7177
AAATTATG	CATAATTT	-0.20103	2016.53	-0.7445
AAATTATT	AATAATTT	-0.26245	1888.62	-1.2285
AAATTCAA	TTGAATTT	-0.18561	1611.34	-2.4011
AAATTCAC	GTGAATTT	-0.01619	2095.72	-0.46
AAATTCAG	CTGAATTT	-0.17451	2008.35	-0.7745
AAATTCAT	ATGAATTT	-0.14206	2084.24	-0.5006
AAATTCCA	TGGAATTT	-0.27622	1886.56	-1.2365
AAATTCCC	GGGAATTT	-0.14561	2150.6	-0.2691
AAATTCCG	CGGAATTT	-0.20173	1904.9	-1.1651
AAATTCCT	AGGAATTT	-0.25961	1891.76	-1.2162
AAATTCGA	TCGAATTT	-0.07198	1898.74	-1.189
AAATTCGC	GCGAATTT	-0.15865	2207.59	-0.076
AAATTCGG	CCGAATTT	0.08889	2292.31	0.2021
AAATTCGT	ACGAATTT	-0.06548	2206.42	-0.0799
AAATTCTA	TAGAATTT	-0.16941	1907.72	-1.1541
AAATTCTC	GAGAATTT	-0.11368	2011.49	-0.763
AAATTCTG	CAGAATTT	-0.00969	2373.15	0.4581
AAATTCTT	AAGAATTT	-0.21561	1714.62	-1.9423
AAATTGAA	TTCAATTT	-0.23973	2054.41	-0.6071
AAATTGAC	GTCAATTT	-0.01283	2064.89	-0.5695
AAATTGAG	CTCAATTT	-0.21002	2017.88	-0.7396
AAATTGAT	ATCAATTT	-0.04704	2139.95	-0.3058
AAATTGCA	TGCAATTT	-0.14843	2179.51	-0.1705
AAATTGCC	GGCAATTT	-0.07338	2062.46	-0.5782
AAATTGCG	CGCAATTT	-0.03766	2059.65	-0.5882
AAATTGCT	AGCAATTT	-0.05234	2222.51	-0.0262
AAATTGGA	TCCAATTT	0.07643	2135.8	-0.3201
AAATTGGC	GCCAATTT	-0.02905	1955.96	-0.9697
AAATTGGG	CCCAATTT	-0.03402	2165.92	-0.2167
AAATTGGT	ACCAATTT	-0.04569	2169.86	-0.2033
AAATTGTA	TACAATTT	-0.17748	2093.08	-0.4694
AAATTGTC	GACAATTT	-0.01284	2289.77	0.1939
AAATTGTG	CACAATTT	0.10863	2895.05	1.9261
AAATTGTT	AACAATTT	-0.10605	1928.17	-1.0754
AAATTTAA	TTAAATTT	-0.18307	1849.22	-1.3842
AAATTTAC	GTAAATTT	-0.09411	2062.22	-0.5791
AAATTTAG	CTAAATTT	-0.27969	1856.54	-1.355
AAATTTAT	ATAAATTT	-0.2759	1859.89	-1.3417
AAATTTCA	TGAAATTT	-0.22132	1884.66	-1.244
AAATTTCC	GGAAATTT	-0.18593	2012.95	-0.7576
AAATTTCG	CGAAATTT	-0.16075	1936.73	-1.0427
AAATTTCT	AGAAATTT	-0.22504	1752.98	-1.7789
AAATTTGA	TCAAATTT	0.08455	2187.62	-0.1431
AAATTTGC	GCAAATTT	-0.27158	1957.1	-0.9654
AAATTTGG	CCAAATTT	-0.29193	1822.56	-1.4914
AAATTTGT	ACAAATTT	-0.29695	1923.61	-1.0929
AAATTTTA	TAAAATTT	-0.21059	1984.66	-0.8622
AAATTTTC	GAAAATTT	-0.21603	1894.57	-1.2052
AAATTTTG	CAAAATTT	-0.2542	1979.76	-0.8804
AACAAAAA	TTTTTGTT	-0.19597	1889.94	-1.2233
AACAAAAC	GTTTTGTT	0.02366	2281.32	0.1666
AACAAAAG	CTTTTGTT	-0.17361	2111.68	-0.404
AACAAAAT	ATTTTGTT	-0.313	1860.81	-1.338
AACAAACA	TGTTTGTT	0.01819	2197.84	-0.1087
AACAAACC	GGTTTGTT	-0.06913	2328.95	0.3192
AACAAACG	CGTTTGTT	-0.19684	1909	-1.1492
AACAAACT	AGTTTGTT	-0.12052	1984.22	-0.8638
AACAAAGA	TCTTTGTT	-0.16135	2089.3	-0.4827
AACAAAGC	GCTTTGTT	-0.27344	2089.61	-0.4816
AACAAAGG	CCTTTGTT	-0.14377	1818.88	-1.5063
AACAAAGT	ACTTTGTT	-0.01335	2289.77	0.1939
AACAAATA	TATTTGTT	-0.01937	2247.38	0.0559
AACAAATC	GATTTGTT	-0.04054	2197.29	-0.1105
AACAAATG	CATTTGTT	-0.23839	2151.18	-0.2672
AACAAATT	AATTTGTT	-0.14857	1910.48	-1.1435
AACAACAA	TTGTTGTT	-0.09546	2212.5	-0.0596
AACAACAC	GTGTTGTT	0.40802	7376.89	8.8339
AACAACAG	CTGTTGTT	-0.15799	1827.4	-1.4718
AACAACAT	ATGTTGTT	-0.3056	1779.05	-1.6698
AACAACCA	TGGTTGTT	-0.07191	2018.09	-0.7388
AACAACCC	GGGTTGTT	0.13067	3073.84	2.3687
AACAACCG	CGGTTGTT	-0.16465	2035.64	-0.6748
AACAACCT	AGGTTGTT	-0.20006	2088.92	-0.4841
AACAACGA	TCGTTGTT	-0.04595	2055.02	-0.6049
AACAACGC	GCGTTGTT	-0.081	2050.94	-0.6196
AACAACGG	CCGTTGTT	-0.0544	2225.49	-0.0163
AACAACGT	ACGTTGTT	-0.1439	2040.68	-0.6566
AACAACTA	TAGTTGTT	-0.07898	2318.75	0.2868
AACAACTC	GAGTTGTT	-0.03989	2354.74	0.4006
AACAACTG	CAGTTGTT	-0.26092	1941.98	-1.0227
AACAACTT	AAGTTGTT	-0.27032	1861.57	-1.335
AACAAGAA	TTCTTGTT	-0.1083	1894.48	-1.2056
AACAAGAC	GTCTTGTT	-0.0187	2229.4	-0.0034
AACAAGAG	CTCTTGTT	-0.16811	2172	-0.196
AACAAGAT	ATCTTGTT	-0.04603	2296.53	0.2157
AACAAGCA	TGCTTGTT	-0.07028	1990.25	-0.8414
AACAAGCC	GGCTTGTT	-0.22013	1972.2	-0.9087
AACAAGCG	CGCTTGTT	-0.05654	2185.94	-0.1488
AACAAGCT	AGCTTGTT	-0.20217	1918.77	-1.1115
AACAAGGA	TCCTTGTT	0.07928	2806.74	1.6974
AACAAGGC	GCCTTGTT	-0.09481	2348.33	0.3804
AACAAGGG	CCCTTGTT	0.19053	2540.68	0.9619
AACAAGGT	ACCTTGTT	0.04531	2268.98	0.1266
AACAAGTA	TACTTGTT	-0.16615	1761.99	-1.741
AACAAGTC	GACTTGTT	-0.35107	1936.96	-1.0418
AACAAGTG	CACTTGTT	0.16612	2528.51	0.9264
AACAAGTT	AACTTGTT	-0.20924	1914.77	-1.1269
AACAATAA	TTATTGTT	-0.02511	2557.06	1.0093
AACAATAC	GTATTGTT	-0.12511	2331.9	0.3286
AACAATAG	CTATTGTT	-0.26874	1991.08	-0.8383
AACAATAT	ATATTGTT	-0.08851	2203.29	-0.0904
AACAATCA	TGATTGTT	-0.09322	2010.46	-0.7668
AACAATCC	GGATTGTT	-0.11547	2160.92	-0.2338
AACAATCG	CGATTGTT	-0.10148	1920.24	-1.1058
AACAATCT	AGATTGTT	-0.16005	1848.29	-1.3879
AACAATGA	TCATTGTT	-0.09822	2197.32	-0.1104
AACAATGC	GCATTGTT	0.09767	2415.06	0.5874
AACAATGG	CCATTGTT	-0.04923	2063.64	-0.574
AACAATGT	ACATTGTT	-0.07023	2274.31	0.1439
AACAATTA	TAATTGTT	-0.16923	2003.41	-0.7927
AACAATTC	GAATTGTT	-0.23221	1799.1	-1.5871
AACAATTG	CAATTGTT	-0.15954	1957.96	-0.9622
AACACAAA	TTTGTGTT	0.18516	3169.34	2.5947
AACACAAC	GTTGTGTT	0.22792	3502.68	3.3332
AACACAAG	CTTGTGTT	0.11179	3235.79	2.7479
AACACAAT	ATTGTGTT	0.17061	3236.44	2.7494
AACACACA	TGTGTGTT	0.29853	4380.41	4.9846
AACACACC	GGTGTGTT	0.40545	8080.89	9.507
AACACACG	CGTGTGTT	0.24194	3844.67	4.0212
AACACACT	AGTGTGTT	0.28512	4404.7	5.0255
AACACAGA	TCTGTGTT	0.18808	3344.66	2.9923
AACACAGC	GCTGTGTT	0.06664	3063.2	2.3431
AACACAGG	CCTGTGTT	0.09347	2975.43	2.1284
AACACAGT	ACTGTGTT	0.19954	3253.88	2.7891
AACACATA	TATGTGTT	0.18688	3158.46	2.5693
AACACATC	GATGTGTT	0.06873	2884.39	1.8989
AACACATG	CATGTGTT	0.05033	3030.57	2.264
AACACATT	AATGTGTT	0.11656	2871.59	1.866
AACACCAA	TTGGTGTT	0.46746	12853.1	12.9344
AACACCAC	GTGGTGTT	0.48157	15117	14.1325
AACACCAG	CTGGTGTT	0.46634	12191.7	12.5442
AACACCAT	ATGGTGTT	0.45336	10757.6	11.62
AACACCCA	TGGGTGTT	0.45446	10950.3	11.7511
AACACCCC	GGGGTGTT	0.47273	13826	13.4732
AACACCCG	CGGGTGTT	0.46625	12695.8	12.8434
AACACCCT	AGGGTGTT	0.46211	11065.1	11.8281
AACACCGA	TCGGTGTT	0.46624	12903.6	12.9633
AACACCGC	GCGGTGTT	0.47606	13751.1	13.4331
AACACCGG	CCGGTGTT	0.48261	14486.5	13.8178
AACACCGT	ACGGTGTT	0.46427	12754.8	12.8776
AACACCTA	TAGGTGTT	0.43775	9836.65	10.959
AACACCTC	GAGGTGTT	0.44834	10587	11.5019
AACACCTG	CAGGTGTT	0.44482	9517	10.7151
AACACCTT	AAGGTGTT	0.43993	10324.5	11.3165
AACACGAA	TTCGTGTT	0.31217	5323.29	6.4244
AACACGAC	GTCGTGTT	0.36307	6009.76	7.3201
AACACGAG	CTCGTGTT	0.36462	6063.03	7.3853
AACACGAT	ATCGTGTT	0.35104	5926.67	7.2173
AACACGCA	TGCGTGTT	0.38881	6984.13	8.4298
AACACGCC	GGCGTGTT	0.35722	5780.05	7.0323
AACACGCG	CGCGTGTT	0.34642	5918.14	7.2067
AACACGCT	AGCGTGTT	0.37285	5322.14	6.4228
AACACGGA	TCCGTGTT	0.38579	6692.53	8.1148
AACACGGC	GCCGTGTT	0.34706	5780.59	7.033
AACACGGG	CCCGTGTT	0.43726	8792.33	10.1302
AACACGGT	ACCGTGTT	0.3938	7187.8	8.6421
AACACGTA	TACGTGTT	0.34618	5095.22	6.101
AACACGTC	GACGTGTT	0.29158	4486.78	5.1618
AACACGTG	CACGTGTT	0.36446	5928.98	7.2202
AACACGTT	AACGTGTT	0.24255	3975.43	4.2682
AACACTAA	TTAGTGTT	0.32837	4955.45	5.8956
AACACTAC	GTAGTGTT	0.36776	6841.58	8.2775
AACACTAG	CTAGTGTT	0.34055	5863.2	7.1378
AACACTAT	ATAGTGTT	0.26468	4526.88	5.2275
AACACTCA	TGAGTGTT	0.39777	6709.31	8.1333
AACACTCC	GGAGTGTT	0.36816	6376.18	7.7572
AACACTCG	CGAGTGTT	0.31181	5515.95	6.6869
AACACTCT	AGAGTGTT	0.32459	4949.53	5.8867
AACACTGA	TCAGTGTT	0.33778	5257.72	6.3328
AACACTGC	GCAGTGTT	0.35865	5666.58	6.8859
AACACTGG	CCAGTGTT	0.3731	6019.84	7.3325
AACACTGT	ACAGTGTT	0.34593	5139.83	6.1654
AACACTTA	TAAGTGTT	0.30445	4805.07	5.668
AACACTTC	GAAGTGTT	0.29672	4768.52	5.6116
AACACTTG	CAAGTGTT	0.31464	4713.95	5.5266
AACAGAAA	TTTCTGTT	-0.18818	2066.72	-0.5629
AACAGAAC	GTTCTGTT	-0.29685	1934.32	-1.0519
AACAGAAG	CTTCTGTT	-0.18925	2059.81	-0.5877
AACAGAAT	ATTCTGTT	-0.16184	1872.74	-1.2908
AACAGACA	TGTCTGTT	0.12352	2292.08	0.2014
AACAGACC	GGTCTGTT	-0.09289	2096.14	-0.4586
AACAGACG	CGTCTGTT	-0.13556	2173.04	-0.1925
AACAGACT	AGTCTGTT	-0.16141	1963.68	-0.9406
AACAGAGA	TCTCTGTT	-0.09532	2121.21	-0.3708
AACAGAGC	GCTCTGTT	-0.26231	1893.52	-1.2093
AACAGAGG	CCTCTGTT	0.06742	2430.99	0.6359
AACAGAGT	ACTCTGTT	0.04987	2476.7	0.7735
AACAGATA	TATCTGTT	-0.08714	2121.31	-0.3704
AACAGATC	GATCTGTT	-0.19827	2053.36	-0.6109
AACAGATG	CATCTGTT	-0.28976	1848.98	-1.3851
AACAGATT	AATCTGTT	-0.19756	1853.6	-1.3667
AACAGCAA	TTGCTGTT	-0.26093	2122.33	-0.3669
AACAGCAC	GTGCTGTT	0.04588	2757.05	1.5654
AACAGCAG	CTGCTGTT	-0.21727	2106.12	-0.4235
AACAGCAT	ATGCTGTT	-0.19512	1887.88	-1.2314
AACAGCCA	TGGCTGTT	-0.07914	1886.37	-1.2373
AACAGCCC	GGGCTGTT	-0.21329	1996.13	-0.8196
AACAGCCG	CGGCTGTT	-0.25046	1965.09	-0.9353
AACAGCCT	AGGCTGTT	-0.22722	1937.92	-1.0382
AACAGCGA	TCGCTGTT	-0.12382	2132.11	-0.3329
AACAGCGC	GCGCTGTT	-0.17526	2077.78	-0.5235
AACAGCGG	CCGCTGTT	-0.21521	1920.98	-1.103
AACAGCGT	ACGCTGTT	-0.01952	2278.8	0.1585
AACAGCTA	TAGCTGTT	-0.086	2168.06	-0.2094
AACAGCTC	GAGCTGTT	-0.2692	1776.02	-1.6825
AACAGCTG	CAGCTGTT	-0.33673	1696.76	-2.0196
AACAGCTT	AAGCTGTT	-0.17433	1682.13	-2.0836
AACAGGAA	TTCCTGTT	0.02518	2455.46	0.7099
AACAGGAC	GTCCTGTT	-0.03362	2149.41	-0.2732
AACAGGAG	CTCCTGTT	0.15299	2452.63	0.7014
AACAGGAT	ATCCTGTT	-0.011	2259.3	0.095
AACAGGCA	TGCCTGTT	-0.18035	1989.77	-0.8432
AACAGGCC	GGCCTGTT	-0.19567	1761.27	-1.744
AACAGGCG	CGCCTGTT	0.04438	2262.75	0.1063
AACAGGCT	AGCCTGTT	-0.08804	1927.63	-1.0775
AACAGGGA	TCCCTGTT	-0.03827	2041.9	-0.6522
AACAGGGC	GCCCTGTT	-0.25185	1988.43	-0.8481
AACAGGGG	CCCCTGTT	0.16573	2905.24	1.9521
AACAGGGT	ACCCTGTT	0.10921	2634.33	1.2292
AACAGGTA	TACCTGTT	-0.10465	2350.88	0.3885
AACAGGTC	GACCTGTT	-0.1593	2222.75	-0.0254
AACAGGTG	CACCTGTT	0.31284	3178.62	2.6162
AACAGGTT	AACCTGTT	-0.15583	2222.94	-0.0248
AACAGTAA	TTACTGTT	-0.06368	2367.27	0.4398
AACAGTAC	GTACTGTT	-0.05117	2225.5	-0.0163
AACAGTAG	CTACTGTT	-0.20766	2028.47	-0.7009
AACAGTAT	ATACTGTT	-0.3356	1946.75	-1.0046
AACAGTCA	TGACTGTT	-0.25052	1916.48	-1.1203
AACAGTCC	GGACTGTT	-0.20459	1896.8	-1.1966
AACAGTCG	CGACTGTT	-0.13921	1966.55	-0.9299
AACAGTCT	AGACTGTT	-0.15017	1837.76	-1.4301
AACAGTGA	TCACTGTT	0.02247	2045.51	-0.6391
AACAGTGC	GCACTGTT	0.05011	2502.78	0.8509
AACAGTGG	CCACTGTT	-0.05611	2059.5	-0.5888
AACAGTGT	ACACTGTT	0.30534	4477	5.1457
AACAGTTA	TAACTGTT	-0.11022	2040.54	-0.6571
AACAGTTC	GAACTGTT	-0.15332	2198.78	-0.1055
AACAGTTG	CAACTGTT	-0.23724	1800.18	-1.5827
AACATAAA	TTTATGTT	-0.17601	2185.47	-0.1503
AACATAAC	GTTATGTT	-0.10721	2193.54	-0.1231
AACATAAG	CTTATGTT	-0.12102	2181.35	-0.1643
AACATAAT	ATTATGTT	-0.20884	2201.84	-0.0952
AACATACA	TGTATGTT	0.05567	2279.68	0.1613
AACATACC	GGTATGTT	0.10384	2444.84	0.6779
AACATACG	CGTATGTT	-0.17198	2089.61	-0.4816
AACATACT	AGTATGTT	0.05814	2566.4	1.0362
AACATAGA	TCTATGTT	-0.04525	2285.09	0.1788
AACATAGC	GCTATGTT	-0.07853	2202.12	-0.0943
AACATAGG	CCTATGTT	-0.13887	2190.57	-0.1331
AACATAGT	ACTATGTT	-0.1447	2053.05	-0.6119
AACATATA	TATATGTT	-0.06134	2337.9	0.3476
AACATATC	GATATGTT	0.02396	2450.72	0.6956
AACATATG	CATATGTT	-0.08825	2099.64	-0.4463
AACATATT	AATATGTT	-0.19177	2189.61	-0.1364
AACATCAA	TTGATGTT	-0.20118	2193.72	-0.1225
AACATCAC	GTGATGTT	0.05	2617.95	1.1831
AACATCAG	CTGATGTT	-0.26064	2044.63	-0.6423
AACATCAT	ATGATGTT	-0.09457	2328.44	0.3176
AACATCCA	TGGATGTT	0.04381	2640.29	1.2459
AACATCCC	GGGATGTT	0.00216	2287.41	0.1863
AACATCCG	CGGATGTT	0.06322	2456.77	0.7138
AACATCCT	AGGATGTT	-0.24445	2049.19	-0.6258
AACATCGA	TCGATGTT	-0.09824	2268.92	0.1264
AACATCGC	GCGATGTT	-0.05677	2169.77	-0.2036
AACATCGG	CCGATGTT	-0.13378	2014.8	-0.7509
AACATCGT	ACGATGTT	-0.11084	2135.13	-0.3224
AACATCTA	TAGATGTT	-0.05091	2090.98	-0.4768
AACATCTC	GAGATGTT	-0.17794	2022.06	-0.7243
AACATCTG	CAGATGTT	-0.26542	1989.74	-0.8433
AACATCTT	AAGATGTT	-0.25038	1880.12	-1.2618
AACATGAA	TTCATGTT	-0.15885	2032.23	-0.6872
AACATGAC	GTCATGTT	-0.13189	2214.07	-0.0543
AACATGAG	CTCATGTT	0.00357	2255.59	0.0829
AACATGAT	ATCATGTT	-0.17896	2092.57	-0.4711
AACATGCA	TGCATGTT	-0.06486	2233.65	0.0107
AACATGCC	GGCATGTT	-0.16189	2139.02	-0.309
AACATGCG	CGCATGTT	-0.26433	1910.82	-1.1422
AACATGCT	AGCATGTT	-0.13981	1877.04	-1.2739
AACATGGA	TCCATGTT	-0.1972	2064.36	-0.5714
AACATGGC	GCCATGTT	-0.32116	1854.15	-1.3645
AACATGGG	CCCATGTT	0.03601	2623.28	1.1981
AACATGGT	ACCATGTT	0.01677	2303.73	0.2388
AACATGTA	TACATGTT	-0.11323	2022.75	-0.7218
AACATGTC	GACATGTT	-0.01618	2156.15	-0.2501
AACATGTG	CACATGTT	0.07254	2210.34	-0.0668
AACATGTT	AACATGTT	-0.37202	1786.44	-1.6392
AACATTAA	TTAATGTT	-0.24708	2064.38	-0.5713
AACATTAC	GTAATGTT	-0.14991	2141.98	-0.2988
AACATTAG	CTAATGTT	-0.12016	1976.99	-0.8907
AACATTAT	ATAATGTT	-0.04841	2292.74	0.2035
AACATTCA	TGAATGTT	-0.05845	2284.77	0.1778
AACATTCC	GGAATGTT	-0.23531	2023.36	-0.7195
AACATTCG	CGAATGTT	-0.14082	1914.69	-1.1272
AACATTCT	AGAATGTT	-0.26741	1803.59	-1.5687
AACATTGA	TCAATGTT	-0.16489	2121.17	-0.3709
AACATTGC	GCAATGTT	-0.26943	2031.17	-0.6911
AACATTGG	CCAATGTT	-0.18085	1953.41	-0.9794
AACATTGT	ACAATGTT	-0.15477	2351.65	0.3909
AACATTTA	TAAATGTT	-0.17847	1849.17	-1.3844
AACATTTC	GAAATGTT	-0.26911	1928.79	-1.073
AACATTTG	CAAATGTT	-0.21019	1911.43	-1.1398
AACCAAAA	TTTTGGTT	-0.21977	2113.26	-0.3985
AACCAAAC	GTTTGGTT	-0.21968	1870.19	-1.3009
AACCAAAG	CTTTGGTT	-0.02875	2120.69	-0.3726
AACCAAAT	ATTTGGTT	-0.05323	2155.72	-0.2516
AACCAACA	TGTTGGTT	0.03246	2442.39	0.6705
AACCAACC	GGTTGGTT	-0.10804	2275.12	0.1465
AACCAACG	CGTTGGTT	0.05398	2275.57	0.148
AACCAACT	AGTTGGTT	0.01127	2365.32	0.4337
AACCAAGA	TCTTGGTT	0.17358	2509.69	0.8712
AACCAAGC	GCTTGGTT	-0.2269	1978.72	-0.8843
AACCAAGG	CCTTGGTT	-0.11218	1943.86	-1.0155
AACCAAGT	ACTTGGTT	0.12984	2380.2	0.48
AACCAATA	TATTGGTT	-0.09842	2117.04	-0.3853
AACCAATC	GATTGGTT	-0.01939	2175.73	-0.1833
AACCAATG	CATTGGTT	-0.13309	2202.55	-0.0929
AACCAATT	AATTGGTT	-0.16302	2089.94	-0.4804
AACCACAA	TTGTGGTT	-0.10261	2037.21	-0.6691
AACCACAC	GTGTGGTT	0.29285	3795.48	3.9261
AACCACAG	CTGTGGTT	-0.09259	2161.79	-0.2308
AACCACAT	ATGTGGTT	0.0069	2016.94	-0.743
AACCACCA	TGGTGGTT	-0.04817	2404.01	0.5535
AACCACCC	GGGTGGTT	0.07566	2684.97	1.3698
AACCACCG	CGGTGGTT	-0.10031	2283.82	0.1747
AACCACCT	AGGTGGTT	-0.05757	2397.01	0.532
AACCACGA	TCGTGGTT	0.08427	2671.97	1.3339
AACCACGC	GCGTGGTT	-0.05059	2160.46	-0.2354
AACCACGG	CCGTGGTT	-0.05767	2335.82	0.341
AACCACGT	ACGTGGTT	0.01273	2325.6	0.3086
AACCACTA	TAGTGGTT	-0.15306	2149.02	-0.2746
AACCACTC	GAGTGGTT	0.0341	2786.26	1.6433
AACCACTG	CAGTGGTT	-0.11462	2290.97	0.1978
AACCACTT	AAGTGGTT	-0.11201	2079.8	-0.5164
AACCAGAA	TTCTGGTT	0.00506	2419.51	0.601
AACCAGAC	GTCTGGTT	-0.08508	1947.68	-1.001
AACCAGAG	CTCTGGTT	-0.22831	2076.06	-0.5296
AACCAGAT	ATCTGGTT	0.0105	2480.38	0.7845
AACCAGCA	TGCTGGTT	-0.03699	2331.97	0.3288
AACCAGCC	GGCTGGTT	-0.2868	2044.7	-0.6421
AACCAGCG	CGCTGGTT	-0.18618	2099.23	-0.4477
AACCAGCT	AGCTGGTT	0.03202	2313.07	0.2687
AACCAGGA	TCCTGGTT	-0.099	2140.01	-0.3056
AACCAGGC	GCCTGGTT	-0.00651	2220.8	-0.0319
AACCAGGG	CCCTGGTT	0.08016	2833.29	1.7669
AACCAGGT	ACCTGGTT	0.01798	2527.89	0.9246
AACCAGTA	TACTGGTT	-0.06506	1914.69	-1.1272
AACCAGTC	GACTGGTT	-0.21301	2008.53	-0.7738
AACCAGTG	CACTGGTT	0.18688	2827.12	1.7508
AACCAGTT	AACTGGTT	0.09675	2625.14	1.2034
AACCATAA	TTATGGTT	-0.13577	2234.42	0.0133
AACCATAC	GTATGGTT	0.02714	2592.48	1.1109
AACCATAG	CTATGGTT	-0.13831	2181.49	-0.1638
AACCATAT	ATATGGTT	-0.09701	2146.15	-0.2844
AACCATCA	TGATGGTT	-0.1632	2133.01	-0.3298
AACCATCC	GGATGGTT	-0.01785	2177.53	-0.1772
AACCATCG	CGATGGTT	-0.07561	2326.79	0.3124
AACCATCT	AGATGGTT	0.03425	2158	-0.2438
AACCATGA	TCATGGTT	0.06061	2270.1	0.1302
AACCATGC	GCATGGTT	0.00985	2244.53	0.0466
AACCATGG	CCATGGTT	-0.12026	2024.52	-0.7153
AACCATGT	ACATGGTT	-0.11337	2242.1	0.0386
AACCATTA	TAATGGTT	0.07618	2474.7	0.7675
AACCATTC	GAATGGTT	-0.09536	2255.81	0.0836
AACCATTG	CAATGGTT	-0.21469	2010.64	-0.7661
AACCCAAA	TTTGGGTT	-0.15086	2318.35	0.2856
AACCCAAC	GTTGGGTT	0.09893	2797.95	1.6742
AACCCAAG	CTTGGGTT	-0.02307	2345.44	0.3713
AACCCAAT	ATTGGGTT	-0.08828	2105.74	-0.4248
AACCCACA	TGTGGGTT	0.15317	3220.89	2.7138
AACCCACC	GGTGGGTT	0.18551	3087.35	2.4011
AACCCACG	CGTGGGTT	0.10081	2738.56	1.5157
AACCCACT	AGTGGGTT	0.14694	2959.53	2.0888
AACCCAGA	TCTGGGTT	0.23116	3187.69	2.6373
AACCCAGC	GCTGGGTT	-0.07211	2465.86	0.7411
AACCCAGG	CCTGGGTT	0.11692	2650.43	1.2742
AACCCAGT	ACTGGGTT	0.14429	2674.86	1.3419
AACCCATA	TATGGGTT	0.05649	2731.46	1.4966
AACCCATC	GATGGGTT	-0.14834	2285.38	0.1798
AACCCATG	CATGGGTT	-0.0009	2591.37	1.1078
AACCCATT	AATGGGTT	-0.13642	2223.2	-0.0239
AACCCCAA	TTGGGGTT	0.20311	3520.64	3.371
AACCCCAC	GTGGGGTT	0.25443	4167.87	4.6173
AACCCCAG	CTGGGGTT	0.17507	3275.59	2.8382
AACCCCAT	ATGGGGTT	0.17294	3125.16	2.491
AACCCCCA	TGGGGGTT	0.22888	4047.89	4.4016
AACCCCCC	GGGGGGTT	0.34626	5062.96	6.0541
AACCCCCG	CGGGGGTT	0.27199	4646.59	5.4203
AACCCCCT	AGGGGGTT	0.31107	4897.33	5.8084
AACCCCGA	TCGGGGTT	0.25334	3954.96	4.2301
AACCCCGC	GCGGGGTT	0.21843	3920.97	4.1663
AACCCCGG	CCGGGGTT	0.26682	3935.83	4.1943
AACCCCGT	ACGGGGTT	0.19286	3644.32	3.626
AACCCCTA	TAGGGGTT	0.1887	3435.92	3.1911
AACCCCTC	GAGGGGTT	0.29373	4625.44	5.3866
AACCCCTG	CAGGGGTT	0.05792	3013.92	2.2233
AACCCCTT	AAGGGGTT	0.14559	3033.32	2.2707
AACCCGAA	TTCGGGTT	0.04405	2328.73	0.3185
AACCCGAC	GTCGGGTT	0.17331	2368.59	0.4439
AACCCGAG	CTCGGGTT	0.11615	2837.11	1.7768
AACCCGAT	ATCGGGTT	0.08693	2878.96	1.885
AACCCGCA	TGCGGGTT	0.06395	2838.61	1.7808
AACCCGCC	GGCGGGTT	0.10485	3000.71	2.1909
AACCCGCG	CGCGGGTT	0.24983	3362.89	3.0324
AACCCGCT	AGCGGGTT	0.08786	2486.36	0.8022
AACCCGGA	TCCGGGTT	0.23019	3647.3	3.632
AACCCGGC	GCCGGGTT	-0.03182	2682.65	1.3634
AACCCGGG	CCCGGGTT	0.26377	3727.16	3.792
AACCCGGT	ACCGGGTT	0.14119	2966.54	2.1063
AACCCGTA	TACGGGTT	0.03262	2718.14	1.4605
AACCCGTC	GACGGGTT	-0.07716	2309.56	0.2575
AACCCGTG	CACGGGTT	0.23337	3254.76	2.7911
AACCCGTT	AACGGGTT	-0.14299	2210.75	-0.0654
AACCCTAA	TTAGGGTT	0.08453	2947.58	2.059
AACCCTAC	GTAGGGTT	0.15459	3021.39	2.2416
AACCCTAG	CTAGGGTT	0.09702	2722.58	1.4725
AACCCTAT	ATAGGGTT	0.03555	2637.92	1.2393
AACCCTCA	TGAGGGTT	0.12344	2896.79	1.9306
AACCCTCC	GGAGGGTT	0.10722	2906.19	1.9545
AACCCTCG	CGAGGGTT	0.06925	2744.24	1.5311
AACCCTCT	AGAGGGTT	-0.02801	2721.04	1.4683
AACCCTGA	TCAGGGTT	0.05438	2418.18	0.5969
AACCCTGC	GCAGGGTT	0.04796	2667.65	1.322
AACCCTGG	CCAGGGTT	0.01262	2701.26	1.4145
AACCCTGT	ACAGGGTT	-0.01274	2423.17	0.6121
AACCCTTA	TAAGGGTT	-0.00179	2526.64	0.9209
AACCCTTC	GAAGGGTT	0.01547	2631.46	1.2211
AACCCTTG	CAAGGGTT	0.07897	2888.03	1.9082
AACCGAAA	TTTCGGTT	-0.11773	2052.79	-0.6129
AACCGAAC	GTTCGGTT	0.02132	2563.78	1.0287
AACCGAAG	CTTCGGTT	-0.09192	1956.24	-0.9687
AACCGAAT	ATTCGGTT	-0.03999	2268.63	0.1254
AACCGACA	TGTCGGTT	0.17995	2606.74	1.1514
AACCGACC	GGTCGGTT	-0.01741	2511.61	0.8769
AACCGACG	CGTCGGTT	-0.05352	2216.56	-0.046
AACCGACT	AGTCGGTT	-0.24185	1974.64	-0.8995
AACCGAGA	TCTCGGTT	-0.13882	2241.66	0.0371
AACCGAGC	GCTCGGTT	-0.13743	2304.85	0.2424
AACCGAGG	CCTCGGTT	-0.12964	2205.96	-0.0814
AACCGAGT	ACTCGGTT	0.06296	2567.08	1.0382
AACCGATA	TATCGGTT	0.0871	2762.03	1.5788
AACCGATC	GATCGGTT	-0.01442	2392.16	0.517
AACCGATG	CATCGGTT	-0.23775	2073.11	-0.5402
AACCGATT	AATCGGTT	-0.08629	2275.3	0.1471
AACCGCAA	TTGCGGTT	-0.07345	2082.67	-0.5062
AACCGCAC	GTGCGGTT	0.1406	2767.1	1.5923
AACCGCAG	CTGCGGTT	-0.07533	2299.3	0.2246
AACCGCAT	ATGCGGTT	-0.20346	2136.91	-0.3163
AACCGCCA	TGGCGGTT	-0.10538	2197.85	-0.1087
AACCGCCC	GGGCGGTT	0.15698	3082.34	2.3891
AACCGCCG	CGGCGGTT	-0.11014	2290.97	0.1978
AACCGCCT	AGGCGGTT	-0.07861	2105.36	-0.4262
AACCGCGA	TCGCGGTT	0.06361	2092.28	-0.4722
AACCGCGC	GCGCGGTT	-0.0921	2218.06	-0.041
AACCGCGG	CCGCGGTT	0.17018	2651.06	1.2759
AACCGCGT	ACGCGGTT	0.07179	2819.93	1.732
AACCGCTA	TAGCGGTT	0.04144	2361.33	0.4212
AACCGCTC	GAGCGGTT	-0.23537	2237.4	0.0231
AACCGCTG	CAGCGGTT	-0.14871	2063.33	-0.5751
AACCGCTT	AAGCGGTT	-0.17007	1983.94	-0.8648
AACCGGAA	TTCCGGTT	-0.24824	1959.5	-0.9564
AACCGGAC	GTCCGGTT	0.05739	2097.87	-0.4525
AACCGGAG	CTCCGGTT	-0.02274	2505.03	0.8575
AACCGGAT	ATCCGGTT	0.0235	2627.05	1.2087
AACCGGCA	TGCCGGTT	-0.19372	2000.36	-0.804
AACCGGCC	GGCCGGTT	-0.21488	1867.2	-1.3127
AACCGGCG	CGCCGGTT	0.15525	2612.42	1.1675
AACCGGCT	AGCCGGTT	0.0114	2133.57	-0.3279
AACCGGGA	TCCCGGTT	-0.07585	2224.35	-0.0201
AACCGGGC	GCCCGGTT	-0.15849	2271.98	0.1364
AACCGGGG	CCCCGGTT	0.10233	2774.41	1.6118
AACCGGGT	ACCCGGTT	0.24687	3468.35	3.2605
AACCGGTA	TACCGGTT	-0.14302	2226.13	-0.0142
AACCGGTC	GACCGGTT	-0.1923	2055.17	-0.6043
AACCGGTG	CACCGGTT	0.32908	3872.92	4.0753
AACCGGTT	AACCGGTT	-0.01192	2228.04	-0.0079
AACCGTAA	TTACGGTT	-0.14559	1882.49	-1.2525
AACCGTAC	GTACGGTT	0.10705	2521.47	0.9058
AACCGTAG	CTACGGTT	-0.2888	1721.37	-1.9133
AACCGTAT	ATACGGTT	-0.11863	2109.43	-0.4119
AACCGTCA	TGACGGTT	-0.02708	2238.97	0.0283
AACCGTCC	GGACGGTT	-0.2533	2072.55	-0.5422
AACCGTCG	CGACGGTT	-0.13678	2167.46	-0.2115
AACCGTCT	AGACGGTT	-0.11713	2293.12	0.2048
AACCGTGA	TCACGGTT	-0.14399	2052.79	-0.6129
AACCGTGC	GCACGGTT	0.04912	2884.76	1.8998
AACCGTGG	CCACGGTT	-0.15297	2055.09	-0.6046
AACCGTGT	ACACGGTT	0.38158	6407.05	7.7929
AACCGTTA	TAACGGTT	-0.16328	2052.7	-0.6132
AACCGTTC	GAACGGTT	-0.14765	2258.43	0.0922
AACCGTTG	CAACGGTT	-0.03846	2162.68	-0.2278
AACCTAAA	TTTAGGTT	-0.18527	2164.79	-0.2206
AACCTAAC	GTTAGGTT	-0.04378	2113.74	-0.3968
AACCTAAG	CTTAGGTT	-0.2	2222.66	-0.0257
AACCTAAT	ATTAGGTT	-0.15453	2143.9	-0.2922
AACCTACA	TGTAGGTT	0.20219	3132.04	2.5072
AACCTACC	GGTAGGTT	0.07369	2739.47	1.5182
AACCTACG	CGTAGGTT	-0.26065	2145.22	-0.2876
AACCTACT	AGTAGGTT	0.05508	2702.4	1.4176
AACCTAGA	TCTAGGTT	-0.14468	2266.36	0.1181
AACCTAGC	GCTAGGTT	-0.11623	2100.19	-0.4443
AACCTAGG	CCTAGGTT	-0.08399	2325.75	0.3091
AACCTAGT	ACTAGGTT	0.09627	2540.6	0.9616
AACCTATA	TATAGGTT	0.03304	2314.38	0.2729
AACCTATC	GATAGGTT	-0.11322	2357.87	0.4104
AACCTATG	CATAGGTT	-0.16365	2073.7	-0.538
AACCTATT	AATAGGTT	-0.1813	2337.51	0.3463
AACCTCAA	TTGAGGTT	-0.04844	2111.09	-0.4061
AACCTCAC	GTGAGGTT	0.11517	2633.26	1.2262
AACCTCAG	CTGAGGTT	-0.07549	2251.24	0.0686
AACCTCAT	ATGAGGTT	-0.16736	2215.38	-0.05
AACCTCCA	TGGAGGTT	-0.13322	2203.61	-0.0893
AACCTCCC	GGGAGGTT	0.14059	2772.5	1.6067
AACCTCCG	CGGAGGTT	0.03319	2299.64	0.2257
AACCTCCT	AGGAGGTT	0.01731	2739.58	1.5185
AACCTCGA	TCGAGGTT	-0.17169	1937.01	-1.0417
AACCTCGC	GCGAGGTT	-0.07395	2297.31	0.2182
AACCTCGG	CCGAGGTT	0.05074	2473.34	0.7635
AACCTCGT	ACGAGGTT	-0.03191	2206.83	-0.0785
AACCTCTA	TAGAGGTT	-0.15688	2138.31	-0.3115
AACCTCTC	GAGAGGTT	-0.12726	2211.1	-0.0642
AACCTCTG	CAGAGGTT	-0.02528	2185.42	-0.1505
AACCTCTT	AAGAGGTT	-0.01499	2156.52	-0.2488
AACCTGAA	TTCAGGTT	-0.10056	2277.39	0.1539
AACCTGAC	GTCAGGTT	-0.07356	2276.85	0.1522
AACCTGAG	CTCAGGTT	-0.05688	2038.43	-0.6647
AACCTGAT	ATCAGGTT	-0.17877	2352.01	0.392
AACCTGCA	TGCAGGTT	-0.11301	2224.66	-0.0191
AACCTGCC	GGCAGGTT	0.12929	2929.84	2.0144
AACCTGCG	CGCAGGTT	0.00418	2360.13	0.4175
AACCTGCT	AGCAGGTT	0.09914	2780.59	1.6282
AACCTGGA	TCCAGGTT	0.0789	2612.35	1.1673
AACCTGGC	GCCAGGTT	-0.03201	2328.35	0.3174
AACCTGGG	CCCAGGTT	0.0438	2381.11	0.4828
AACCTGGT	ACCAGGTT	0.16929	2883.49	1.8966
AACCTGTA	TACAGGTT	-0.18978	2122.38	-0.3667
AACCTGTC	GACAGGTT	-0.17821	1919.9	-1.1072
AACCTGTG	CACAGGTT	0.07183	2318.47	0.2859
AACCTTAA	TTAAGGTT	-0.17551	1984.28	-0.8636
AACCTTAC	GTAAGGTT	0.08835	2269.8	0.1293
AACCTTAG	CTAAGGTT	-0.19079	2108.63	-0.4147
AACCTTAT	ATAAGGTT	-0.21985	2005.77	-0.784
AACCTTCA	TGAAGGTT	-0.01511	2604.88	1.1462
AACCTTCC	GGAAGGTT	-0.05454	2318.82	0.287
AACCTTCG	CGAAGGTT	-0.16355	2264.45	0.1118
AACCTTCT	AGAAGGTT	-0.11002	2071.16	-0.5471
AACCTTGA	TCAAGGTT	0.00503	2319.59	0.2895
AACCTTGC	GCAAGGTT	-0.05667	2463.39	0.7337
AACCTTGG	CCAAGGTT	0.00062	2103.09	-0.4341
AACCTTGT	ACAAGGTT	-0.13348	2237.09	0.0221
AACCTTTA	TAAAGGTT	-0.15129	2040.57	-0.657
AACCTTTC	GAAAGGTT	0.00474	2254.97	0.0808
AACCTTTG	CAAAGGTT	-0.19752	1890.52	-1.221
AACGAAAA	TTTTCGTT	-0.03531	1793.85	-1.6087
AACGAAAC	GTTTCGTT	0.0374	2739.97	1.5196
AACGAAAG	CTTTCGTT	-0.05071	2059.5	-0.5888
AACGAAAT	ATTTCGTT	-0.28722	1814.85	-1.5227
AACGAACA	TGTTCGTT	0.22427	2690.74	1.3856
AACGAACC	GGTTCGTT	0.00158	2131.98	-0.3334
AACGAACG	CGTTCGTT	-0.28007	2058.79	-0.5913
AACGAACT	AGTTCGTT	-0.25563	1999.77	-0.8061
AACGAAGA	TCTTCGTT	-0.17702	1987.88	-0.8502
AACGAAGC	GCTTCGTT	-0.25951	2019.09	-0.7352
AACGAAGG	CCTTCGTT	-0.34469	1760.33	-1.748
AACGAAGT	ACTTCGTT	-0.08809	1812.95	-1.5304
AACGAATA	TATTCGTT	-0.30684	2039.17	-0.6621
AACGAATC	GATTCGTT	0.01796	2347.29	0.3772
AACGAATG	CATTCGTT	-0.24081	1885.08	-1.2423
AACGAATT	AATTCGTT	-0.21163	2094.23	-0.4653
AACGACAA	TTGTCGTT	-0.08998	2071.45	-0.5461
AACGACAC	GTGTCGTT	0.44899	9235.75	10.4935
AACGACAG	CTGTCGTT	-0.08575	2147.31	-0.2804
AACGACAT	ATGTCGTT	-0.07154	2028.48	-0.7009
AACGACCA	TGGTCGTT	-0.1849	2038.67	-0.6639
AACGACCC	GGGTCGTT	0.05762	2658.9	1.2977
AACGACCG	CGGTCGTT	-0.14284	2156.09	-0.2503
AACGACCT	AGGTCGTT	-0.13136	2125.51	-0.3558
AACGACGA	TCGTCGTT	-0.14434	1964.19	-0.9387
AACGACGC	GCGTCGTT	0.06713	2163.22	-0.2259
AACGACGG	CCGTCGTT	0.0291	2360.49	0.4186
AACGACGT	ACGTCGTT	-0.18997	1829.65	-1.4627
AACGACTA	TAGTCGTT	-0.21761	2204.72	-0.0856
AACGACTC	GAGTCGTT	0.13927	2526.66	0.921
AACGACTG	CAGTCGTT	-0.12241	2079.96	-0.5158
AACGACTT	AAGTCGTT	-0.28259	1880.91	-1.2587
AACGAGAA	TTCTCGTT	-0.11095	2168.2	-0.2089
AACGAGAC	GTCTCGTT	-0.16637	2038.01	-0.6663
AACGAGAG	CTCTCGTT	-0.14903	2208.84	-0.0718
AACGAGAT	ATCTCGTT	-0.28895	1989.26	-0.8451
AACGAGCA	TGCTCGTT	0.06455	2314.48	0.2732
AACGAGCC	GGCTCGTT	0.02984	2486.54	0.8028
AACGAGCG	CGCTCGTT	0.08613	2209.39	-0.07
AACGAGCT	AGCTCGTT	-0.04191	2315.76	0.2773
AACGAGGA	TCCTCGTT	0.11173	2482.48	0.7907
AACGAGGC	GCCTCGTT	-0.1515	1896.02	-1.1996
AACGAGGG	CCCTCGTT	0.05472	2389.28	0.5081
AACGAGGT	ACCTCGTT	0.01914	2316.05	0.2782
AACGAGTA	TACTCGTT	-0.04752	2263.77	0.1096
AACGAGTC	GACTCGTT	-0.14334	2209.79	-0.0686
AACGAGTG	CACTCGTT	0.16555	2334.2	0.3359
AACGAGTT	AACTCGTT	-0.08415	2040.83	-0.6561
AACGATAA	TTATCGTT	-0.23595	1919.03	-1.1105
AACGATAC	GTATCGTT	0.13022	2848.35	1.806
AACGATAG	CTATCGTT	0.02844	2304.09	0.24
AACGATAT	ATATCGTT	-0.17566	2088.73	-0.4847
AACGATCA	TGATCGTT	-0.11209	2088.03	-0.4872
AACGATCC	GGATCGTT	-0.00537	2440.57	0.665
AACGATCG	CGATCGTT	-0.09541	2323.41	0.3017
AACGATCT	AGATCGTT	-0.22001	2056.19	-0.6007
AACGATGA	TCATCGTT	-0.04891	2193.05	-0.1248
AACGATGC	GCATCGTT	-0.32616	1881.66	-1.2557
AACGATGG	CCATCGTT	-0.03459	2180.22	-0.1681
AACGATGT	ACATCGTT	-0.00934	2258.34	0.0919
AACGATTA	TAATCGTT	-0.05043	2194.44	-0.1201
AACGATTC	GAATCGTT	-0.12593	2078.59	-0.5207
AACGATTG	CAATCGTT	-0.20841	2142.8	-0.296
AACGCAAA	TTTGCGTT	-0.17605	1952.7	-0.9821
AACGCAAC	GTTGCGTT	0.10325	2892.36	1.9193
AACGCAAG	CTTGCGTT	-0.20393	1982.22	-0.8713
AACGCAAT	ATTGCGTT	-0.12738	2057.48	-0.596
AACGCACA	TGTGCGTT	0.02795	2293.34	0.2055
AACGCACC	GGTGCGTT	0.16455	3159.77	2.5723
AACGCACG	CGTGCGTT	-0.10862	2243.25	0.0423
AACGCACT	AGTGCGTT	-0.1075	2245.21	0.0488
AACGCAGA	TCTGCGTT	-0.08438	2070.43	-0.5497
AACGCAGC	GCTGCGTT	-0.19236	1906.34	-1.1595
AACGCAGG	CCTGCGTT	-0.16615	2149.55	-0.2728
AACGCAGT	ACTGCGTT	-0.15321	2278.65	0.158
AACGCATA	TATGCGTT	0.09244	2349.27	0.3834
AACGCATC	GATGCGTT	-0.09475	2302.78	0.2358
AACGCATG	CATGCGTT	-0.2291	2005.4	-0.7854
AACGCATT	AATGCGTT	-0.02576	1933.4	-1.0554
AACGCCAA	TTGGCGTT	0.04788	2564.03	1.0294
AACGCCAC	GTGGCGTT	0.14051	2777.85	1.621
AACGCCAG	CTGGCGTT	0.01124	2757.24	1.5659
AACGCCAT	ATGGCGTT	0.01457	2548.69	0.9851
AACGCCCA	TGGGCGTT	-0.0005	2536	0.9482
AACGCCCC	GGGGCGTT	0.02156	2947.06	2.0576
AACGCCCG	CGGGCGTT	0.12602	3144.76	2.5372
AACGCCCT	AGGGCGTT	-0.19286	2122.34	-0.3668
AACGCCGA	TCGGCGTT	0.06262	2564.24	1.03
AACGCCGC	GCGGCGTT	-0.06361	2481.93	0.7891
AACGCCGG	CCGGCGTT	0.08114	2482.75	0.7915
AACGCCGT	ACGGCGTT	0.13696	2541.88	0.9653
AACGCCTA	TAGGCGTT	-0.07956	2212.7	-0.0589
AACGCCTC	GAGGCGTT	-0.03905	2344.04	0.3669
AACGCCTG	CAGGCGTT	-0.02508	2382.17	0.4861
AACGCCTT	AAGGCGTT	-0.27763	2099.47	-0.4468
AACGCGAA	TTCGCGTT	-0.05939	2454.16	0.706
AACGCGAC	GTCGCGTT	0.00965	2265.75	0.1161
AACGCGAG	CTCGCGTT	-0.14366	2272.48	0.138
AACGCGAT	ATCGCGTT	-0.20787	2100.14	-0.4445
AACGCGCA	TGCGCGTT	-0.01802	2245.17	0.0487
AACGCGCC	GGCGCGTT	-0.12341	2165.11	-0.2195
AACGCGCG	CGCGCGTT	-0.09733	2256.23	0.085
AACGCGCT	AGCGCGTT	-0.15389	2137.5	-0.3143
AACGCGGA	TCCGCGTT	-0.03812	2573.31	1.0561
AACGCGGC	GCCGCGTT	0.05889	2584.21	1.0873
AACGCGGG	CCCGCGTT	0.14363	3181.02	2.6218
AACGCGGT	ACCGCGTT	0.08756	2652.68	1.2804
AACGCGTA	TACGCGTT	-0.23572	1966.52	-0.93
AACGCGTC	GACGCGTT	-0.04517	2269.31	0.1277
AACGCGTG	CACGCGTT	0.15009	2635.45	1.2323
AACGCGTT	AACGCGTT	-0.04373	1936.71	-1.0428
AACGCTAA	TTAGCGTT	-0.09687	1960.6	-0.9522
AACGCTAC	GTAGCGTT	-0.02565	2156.97	-0.2473
AACGCTAG	CTAGCGTT	0.03888	2294.02	0.2077
AACGCTAT	ATAGCGTT	-0.05487	2248.48	0.0596
AACGCTCA	TGAGCGTT	-0.16385	2116.91	-0.3857
AACGCTCC	GGAGCGTT	-0.17625	2168.12	-0.2092
AACGCTCG	CGAGCGTT	-0.0305	2414.9	0.5869
AACGCTCT	AGAGCGTT	-0.10543	2291.9	0.2008
AACGCTGA	TCAGCGTT	-0.16635	2063.09	-0.5759
AACGCTGC	GCAGCGTT	0.02262	2285.66	0.1807
AACGCTGG	CCAGCGTT	0.09974	2773.8	1.6102
AACGCTGT	ACAGCGTT	-0.10567	2102.88	-0.4349
AACGCTTA	TAAGCGTT	-0.05267	2233.83	0.0113
AACGCTTC	GAAGCGTT	-0.19667	2122.59	-0.366
AACGCTTG	CAAGCGTT	-0.18438	2267.91	0.1231
AACGGAAA	TTTCCGTT	-0.1849	1997.8	-0.8134
AACGGAAC	GTTCCGTT	-0.19429	1973.73	-0.903
AACGGAAG	CTTCCGTT	-0.11541	2064.19	-0.572
AACGGAAT	ATTCCGTT	-0.14265	2188.99	-0.1385
AACGGACA	TGTCCGTT	0.27327	3214.54	2.6992
AACGGACC	GGTCCGTT	-0.08133	2206.85	-0.0785
AACGGACG	CGTCCGTT	-0.17821	1967.53	-0.9262
AACGGACT	AGTCCGTT	-0.23533	1904.16	-1.1679
AACGGAGA	TCTCCGTT	-0.05671	2270.68	0.1321
AACGGAGC	GCTCCGTT	-0.05852	1925.28	-1.0865
AACGGAGG	CCTCCGTT	-0.06628	2103.92	-0.4312
AACGGAGT	ACTCCGTT	0.13049	2733.91	1.5032
AACGGATA	TATCCGTT	0.10334	2642.68	1.2526
AACGGATC	GATCCGTT	0.19001	2955.3	2.0783
AACGGATG	CATCCGTT	-0.11172	2181.73	-0.163
AACGGATT	AATCCGTT	-0.21959	2174.07	-0.189
AACGGCAA	TTGCCGTT	-0.16256	1873.73	-1.2869
AACGGCAC	GTGCCGTT	-0.00303	2371.17	0.4519
AACGGCAG	CTGCCGTT	-0.05336	2032.08	-0.6878
AACGGCAT	ATGCCGTT	-0.16867	2006.63	-0.7809
AACGGCCA	TGGCCGTT	-0.26205	1760.6	-1.7468
AACGGCCC	GGGCCGTT	-0.08384	2148.37	-0.2768
AACGGCCG	CGGCCGTT	-0.15645	2047.01	-0.6337
AACGGCCT	AGGCCGTT	-0.23179	1769.77	-1.7085
AACGGCGA	TCGCCGTT	-0.17755	2051.48	-0.6176
AACGGCGC	GCGCCGTT	-0.22794	1986.79	-0.8542
AACGGCGG	CCGCCGTT	0.03399	2265.72	0.116
AACGGCGT	ACGCCGTT	0.04848	2470.59	0.7553
AACGGCTA	TAGCCGTT	-0.32084	2103.69	-0.432
AACGGCTC	GAGCCGTT	-0.11584	2208.41	-0.0732
AACGGCTG	CAGCCGTT	-0.14298	2066.49	-0.5638
AACGGCTT	AAGCCGTT	-0.23582	2110.47	-0.4083
AACGGGAA	TTCCCGTT	-0.28085	1708.57	-1.9684
AACGGGAC	GTCCCGTT	-0.05039	2049.59	-0.6244
AACGGGAG	CTCCCGTT	-0.04499	2241.76	0.0375
AACGGGAT	ATCCCGTT	-0.05024	2472.21	0.7601
AACGGGCA	TGCCCGTT	-0.00742	2448.09	0.6877
AACGGGCC	GGCCCGTT	-0.13688	1885.98	-1.2388
AACGGGCG	CGCCCGTT	-0.16888	2117.99	-0.382
AACGGGCT	AGCCCGTT	-0.21355	1929.77	-1.0693
AACGGGGA	TCCCCGTT	-0.01895	2646.44	1.263
AACGGGGC	GCCCCGTT	-0.22155	2067.41	-0.5605
AACGGGGG	CCCCCGTT	0.17871	2578.69	1.0715
AACGGGGT	ACCCCGTT	0.22702	3390.43	3.0927
AACGGGTA	TACCCGTT	0.13436	2806.53	1.6968
AACGGGTC	GACCCGTT	-0.10494	2230.64	0.0007
AACGGGTG	CACCCGTT	0.31123	3250.37	2.7811
AACGGTAA	TTACCGTT	-0.11776	2226.2	-0.014
AACGGTAC	GTACCGTT	-0.12988	2121.77	-0.3688
AACGGTAG	CTACCGTT	0.00185	2307.64	0.2514
AACGGTAT	ATACCGTT	-0.05856	2321.18	0.2946
AACGGTCA	TGACCGTT	-0.18264	1802.32	-1.5739
AACGGTCC	GGACCGTT	-0.3178	1788.22	-1.6319
AACGGTCG	CGACCGTT	-0.05316	1879.72	-1.2634
AACGGTCT	AGACCGTT	-0.07532	2068.75	-0.5557
AACGGTGA	TCACCGTT	0.04922	2418.12	0.5967
AACGGTGC	GCACCGTT	0.16788	3121.59	2.4826
AACGGTGG	CCACCGTT	-0.02202	2131.75	-0.3342
AACGGTGT	ACACCGTT	0.46653	11749.5	12.2714
AACGGTTA	TAACCGTT	-0.1428	2226.91	-0.0116
AACGGTTC	GAACCGTT	-0.22454	1926.06	-1.0835
AACGGTTG	CAACCGTT	-0.28185	2034.56	-0.6788
AACGTAAA	TTTACGTT	-0.08501	2040.68	-0.6566
AACGTAAC	GTTACGTT	0.03692	2453.42	0.7038
AACGTAAG	CTTACGTT	-0.16863	1819.71	-1.503
AACGTAAT	ATTACGTT	-0.17381	1868.47	-1.3077
AACGTACA	TGTACGTT	0.17105	2800.95	1.6821
AACGTACC	GGTACGTT	-0.00351	2505.06	0.8576
AACGTACG	CGTACGTT	-0.24539	1894.71	-1.2047
AACGTACT	AGTACGTT	-0.00525	2247.76	0.0572
AACGTAGA	TCTACGTT	0.08762	2525.51	0.9176
AACGTAGC	GCTACGTT	-0.1979	1802.73	-1.5722
AACGTAGG	CCTACGTT	-0.0659	2056.87	-0.5982
AACGTAGT	ACTACGTT	-0.11135	2010.28	-0.7674
AACGTATA	TATACGTT	-0.27152	2040.78	-0.6562
AACGTATC	GATACGTT	-0.07557	2550.37	0.99
AACGTATG	CATACGTT	-0.30074	1807.72	-1.5518
AACGTATT	AATACGTT	0.00551	2227.26	-0.0105
AACGTCAA	TTGACGTT	-0.35001	1843.56	-1.4068
AACGTCAC	GTGACGTT	-0.05274	2118.64	-0.3797
AACGTCAG	CTGACGTT	-0.04051	2181.53	-0.1637
AACGTCAT	ATGACGTT	-0.20689	1925.38	-1.0861
AACGTCCA	TGGACGTT	-0.16676	1908.36	-1.1517
AACGTCCC	GGGACGTT	0.01409	2008.35	-0.7745
AACGTCCG	CGGACGTT	-0.0242	2113.8	-0.3966
AACGTCCT	AGGACGTT	-0.03706	2289.41	0.1928
AACGTCGA	TCGACGTT	-0.17434	2033.07	-0.6842
AACGTCGC	GCGACGTT	-0.26302	1941.72	-1.0237
AACGTCGG	CCGACGTT	-0.06666	1997.7	-0.8138
AACGTCGT	ACGACGTT	-0.27637	2091.32	-0.4756
AACGTCTA	TAGACGTT	-0.24711	1679.87	-2.0935
AACGTCTC	GAGACGTT	-0.07003	1958.89	-0.9587
AACGTCTG	CAGACGTT	-0.10153	2154.01	-0.2574
AACGTCTT	AAGACGTT	-0.21494	1955.68	-0.9708
AACGTGAA	TTCACGTT	-0.22938	1914.26	-1.1289
AACGTGAC	GTCACGTT	-0.07616	2126.42	-0.3526
AACGTGAG	CTCACGTT	-0.04252	2111.64	-0.4041
AACGTGAT	ATCACGTT	-0.05577	2426.01	0.6208
AACGTGCA	TGCACGTT	-0.11449	2254.52	0.0794
AACGTGCC	GGCACGTT	-0.23695	1964.78	-0.9365
AACGTGCG	CGCACGTT	-0.151	1896.03	-1.1995
AACGTGCT	AGCACGTT	-0.09474	2415.87	0.5898
AACGTGGA	TCCACGTT	-0.26625	2148.39	-0.2767
AACGTGGC	GCCACGTT	-0.16272	1798.47	-1.5897
AACGTGGG	CCCACGTT	-0.16758	2181.75	-0.1629
AACGTGGT	ACCACGTT	0.01209	2255.82	0.0836
AACGTGTA	TACACGTT	0.31653	4616.69	5.3726
AACGTGTC	GACACGTT	0.34936	5568.38	6.7568
AACGTGTG	CACACGTT	0.14494	3175.32	2.6086
AACGTTAA	TTAACGTT	-0.14545	1813.48	-1.5283
AACGTTAC	GTAACGTT	-0.15133	2186.89	-0.1456
AACGTTAG	CTAACGTT	-0.23905	1802.51	-1.5731
AACGTTAT	ATAACGTT	-0.1455	2090.69	-0.4778
AACGTTCA	TGAACGTT	-0.22348	1802.67	-1.5724
AACGTTCC	GGAACGTT	-0.26518	1857.18	-1.3525
AACGTTCG	CGAACGTT	-0.29761	1789.09	-1.6283
AACGTTCT	AGAACGTT	-0.24046	1743.18	-1.8203
AACGTTGA	TCAACGTT	-0.25527	1954.74	-0.9743
AACGTTGC	GCAACGTT	-0.28161	1926.77	-1.0808
AACGTTGG	CCAACGTT	-0.13206	2250.96	0.0677
AACGTTGT	ACAACGTT	-0.21784	2075.93	-0.5301
AACGTTTA	TAAACGTT	-0.24845	1783.99	-1.6494
AACGTTTC	GAAACGTT	-0.22406	1886.04	-1.2386
AACGTTTG	CAAACGTT	-0.04572	1960.04	-0.9544
AACTAAAA	TTTTAGTT	-0.07112	2105.41	-0.426
AACTAAAC	GTTTAGTT	-0.04479	2350.23	0.3864
AACTAAAG	CTTTAGTT	-0.15004	1921.06	-1.1027
AACTAAAT	ATTTAGTT	-0.10828	2196.35	-0.1137
AACTAACA	TGTTAGTT	0.24149	2581.33	1.0791
AACTAACC	GGTTAGTT	0.00204	2456.13	0.7119
AACTAACG	CGTTAGTT	-0.16976	1883.16	-1.2499
AACTAACT	AGTTAGTT	-0.22931	1869.74	-1.3027
AACTAAGA	TCTTAGTT	0.06518	2484.57	0.7969
AACTAAGC	GCTTAGTT	-0.08927	2081.26	-0.5112
AACTAAGG	CCTTAGTT	-0.27276	1992.39	-0.8335
AACTAAGT	ACTTAGTT	-0.08085	2164.28	-0.2223
AACTAATA	TATTAGTT	-0.01645	2315.77	0.2773
AACTAATC	GATTAGTT	0.0213	2348.26	0.3802
AACTAATG	CATTAGTT	-0.23567	2057.55	-0.5958
AACTAATT	AATTAGTT	-0.14875	2160.43	-0.2355
AACTACAA	TTGTAGTT	0.14605	2471.35	0.7575
AACTACAC	GTGTAGTT	0.43837	8661.96	10.0198
AACTACAG	CTGTAGTT	-0.17483	2099.06	-0.4483
AACTACAT	ATGTAGTT	-0.01203	2382.56	0.4873
AACTACCA	TGGTAGTT	-0.18731	1980.68	-0.877
AACTACCC	GGGTAGTT	0.14342	2742.67	1.5268
AACTACCG	CGGTAGTT	-0.0864	2364.91	0.4324
AACTACCT	AGGTAGTT	-0.05092	2078.46	-0.5211
AACTACGA	TCGTAGTT	-0.01133	2131.97	-0.3334
AACTACGC	GCGTAGTT	-0.00202	2340.95	0.3572
AACTACGG	CCGTAGTT	0.0108	2162.39	-0.2288
AACTACGT	ACGTAGTT	-0.06074	2203.8	-0.0887
AACTACTA	TAGTAGTT	-0.19962	2197.51	-0.1098
AACTACTC	GAGTAGTT	0.06297	2831.53	1.7623
AACTACTG	CAGTAGTT	-0.04059	2207.55	-0.0761
AACTACTT	AAGTAGTT	-0.02927	2109.52	-0.4116
AACTAGAA	TTCTAGTT	-0.00757	2154.06	-0.2572
AACTAGAC	GTCTAGTT	0.06686	2242.57	0.0401
AACTAGAG	CTCTAGTT	-0.03985	1957.26	-0.9648
AACTAGAT	ATCTAGTT	0.03401	2133.39	-0.3285
AACTAGCA	TGCTAGTT	0.02438	2460.28	0.7244
AACTAGCC	GGCTAGTT	-0.12298	1821.9	-1.4941
AACTAGCG	CGCTAGTT	-0.11491	2169.03	-0.2061
AACTAGCT	AGCTAGTT	-0.10669	2104.7	-0.4285
AACTAGGA	TCCTAGTT	0.05658	2398.18	0.5356
AACTAGGC	GCCTAGTT	-0.15119	2020.61	-0.7296
AACTAGGG	CCCTAGTT	0.02439	2373.13	0.458
AACTAGGT	ACCTAGTT	0.06996	2656.31	1.2905
AACTAGTA	TACTAGTT	-0.01852	1954.2	-0.9764
AACTAGTC	GACTAGTT	-0.02163	2393.66	0.5216
AACTAGTG	CACTAGTT	0.11461	2462.29	0.7304
AACTAGTT	AACTAGTT	-0.43297	1791.21	-1.6196
AACTATAA	TTATAGTT	-0.25988	1898.9	-1.1884
AACTATAC	GTATAGTT	0.11581	2418.85	0.5989
AACTATAG	CTATAGTT	-0.12885	2112.39	-0.4015
AACTATAT	ATATAGTT	-0.24301	1989.82	-0.843
AACTATCA	TGATAGTT	-0.18973	2088.86	-0.4843
AACTATCC	GGATAGTT	-0.18443	2231.17	0.0025
AACTATCG	CGATAGTT	0.0227	2400.72	0.5434
AACTATCT	AGATAGTT	-0.35339	2066.03	-0.5654
AACTATGA	TCATAGTT	-0.05615	2334.35	0.3363
AACTATGC	GCATAGTT	-0.12189	1838.38	-1.4276
AACTATGG	CCATAGTT	-0.04986	2064.46	-0.571
AACTATGT	ACATAGTT	-0.22349	1894.65	-1.2049
AACTATTA	TAATAGTT	-0.31957	2050.2	-0.6222
AACTATTC	GAATAGTT	-0.14567	1924.54	-1.0893
AACTATTG	CAATAGTT	-0.0645	2083.57	-0.503
AACTCAAA	TTTGAGTT	-0.07607	1928.78	-1.0731
AACTCAAC	GTTGAGTT	0.01453	2443.9	0.675
AACTCAAG	CTTGAGTT	-0.21177	1915.26	-1.125
AACTCAAT	ATTGAGTT	-0.00695	2273.15	0.1402
AACTCACA	TGTGAGTT	0.23146	2908.99	1.9616
AACTCACC	GGTGAGTT	-0.07415	2361.89	0.423
AACTCACG	CGTGAGTT	-0.30899	2040.01	-0.659
AACTCACT	AGTGAGTT	-0.09442	2117.11	-0.385
AACTCAGA	TCTGAGTT	0.11038	2609.28	1.1586
AACTCAGC	GCTGAGTT	-0.22942	2024.1	-0.7168
AACTCAGG	CCTGAGTT	-0.10749	2035.94	-0.6738
AACTCAGT	ACTGAGTT	-0.07462	2013.85	-0.7543
AACTCATA	TATGAGTT	-0.20269	2021.54	-0.7262
AACTCATC	GATGAGTT	-0.24552	1883.11	-1.25
AACTCATG	CATGAGTT	-0.09256	2111.95	-0.4031
AACTCATT	AATGAGTT	-0.24457	2010.15	-0.7679
AACTCCAA	TTGGAGTT	0.04021	2557.98	1.012
AACTCCAC	GTGGAGTT	0.04049	2647.81	1.2669
AACTCCAG	CTGGAGTT	-0.03971	2410	0.5719
AACTCCAT	ATGGAGTT	-0.1424	2304.69	0.2419
AACTCCCA	TGGGAGTT	0.08934	2877.6	1.8815
AACTCCCC	GGGGAGTT	0.11313	3084.5	2.3943
AACTCCCG	CGGGAGTT	0.21627	3119.15	2.4768
AACTCCCT	AGGGAGTT	-0.107	2340.68	0.3564
AACTCCGA	TCGGAGTT	-0.04047	2530.17	0.9312
AACTCCGC	GCGGAGTT	0.02119	2501.47	0.847
AACTCCGG	CCGGAGTT	0.16824	2727.08	1.4847
AACTCCGT	ACGGAGTT	0.11297	2722.43	1.4721
AACTCCTA	TAGGAGTT	-0.08534	2319.44	0.289
AACTCCTC	GAGGAGTT	0.02979	2923.83	1.9992
AACTCCTG	CAGGAGTT	0.12721	2848.02	1.8052
AACTCCTT	AAGGAGTT	-0.18908	2380.05	0.4795
AACTCGAA	TTCGAGTT	-0.14085	2129.34	-0.3425
AACTCGAC	GTCGAGTT	-0.02236	2343.35	0.3648
AACTCGAG	CTCGAGTT	-0.00069	2643.85	1.2558
AACTCGAT	ATCGAGTT	-0.00757	2423.78	0.614
AACTCGCA	TGCGAGTT	-0.15117	2254.95	0.0808
AACTCGCC	GGCGAGTT	0.0761	2127.72	-0.3481
AACTCGCG	CGCGAGTT	0.0514	2735.19	1.5067
AACTCGCT	AGCGAGTT	-0.08586	2205.62	-0.0826
AACTCGGA	TCCGAGTT	-0.00197	2609.68	1.1598
AACTCGGC	GCCGAGTT	-0.02368	2221.4	-0.0299
AACTCGGG	CCCGAGTT	0.09227	2776.92	1.6185
AACTCGGT	ACCGAGTT	0.09566	2534.78	0.9447
AACTCGTA	TACGAGTT	-0.16232	2164.06	-0.2231
AACTCGTC	GACGAGTT	-0.08028	2084.45	-0.4998
AACTCGTG	CACGAGTT	0.1046	2306.64	0.2482
AACTCTAA	TTAGAGTT	-0.1257	2150.49	-0.2695
AACTCTAC	GTAGAGTT	0.03061	2452.66	0.7015
AACTCTAG	CTAGAGTT	-0.04842	2060.57	-0.585
AACTCTAT	ATAGAGTT	-0.17957	2306.03	0.2462
AACTCTCA	TGAGAGTT	-0.22177	2044.02	-0.6445
AACTCTCC	GGAGAGTT	0.05497	2300.68	0.229
AACTCTCG	CGAGAGTT	-0.10507	2169.76	-0.2036
AACTCTCT	AGAGAGTT	-0.09044	2434.17	0.6456
AACTCTGA	TCAGAGTT	-0.09683	2242.09	0.0385
AACTCTGC	GCAGAGTT	-0.15744	2205.37	-0.0834
AACTCTGG	CCAGAGTT	-0.13922	2142.56	-0.2968
AACTCTGT	ACAGAGTT	-0.01284	2423.91	0.6144
AACTCTTA	TAAGAGTT	0.05255	2198.39	-0.1068
AACTCTTC	GAAGAGTT	-0.04693	2047.14	-0.6333
AACTCTTG	CAAGAGTT	-0.04086	2282.85	0.1716
AACTGAAA	TTTCAGTT	-0.0986	2280.67	0.1645
AACTGAAC	GTTCAGTT	-0.14835	1995.46	-0.8221
AACTGAAG	CTTCAGTT	-0.20319	1962.32	-0.9458
AACTGAAT	ATTCAGTT	-0.09102	2041.75	-0.6527
AACTGACA	TGTCAGTT	0.20379	2578.48	1.0709
AACTGACC	GGTCAGTT	-0.05034	2449.45	0.6918
AACTGACG	CGTCAGTT	-0.22191	1785.43	-1.6434
AACTGACT	AGTCAGTT	-0.01228	2228.1	-0.0077
AACTGAGA	TCTCAGTT	-0.09996	1893.33	-1.2101
AACTGAGC	GCTCAGTT	-0.02642	2161.01	-0.2335
AACTGAGG	CCTCAGTT	-0.16923	1995.08	-0.8235
AACTGAGT	ACTCAGTT	-0.10647	2168.32	-0.2085
AACTGATA	TATCAGTT	0.07673	2434.06	0.6452
AACTGATC	GATCAGTT	0.0989	2746.59	1.5374
AACTGATG	CATCAGTT	-0.10537	1869.56	-1.3034
AACTGATT	AATCAGTT	-0.1417	2100.99	-0.4415
AACTGCAA	TTGCAGTT	-0.0826	2009.01	-0.7721
AACTGCAC	GTGCAGTT	-0.04832	2513.23	0.8816
AACTGCAG	CTGCAGTT	-0.08383	2123.63	-0.3623
AACTGCAT	ATGCAGTT	-0.16476	2135.06	-0.3227
AACTGCCA	TGGCAGTT	-0.28134	1909.22	-1.1484
AACTGCCC	GGGCAGTT	0.00575	2233.93	0.0116
AACTGCCG	CGGCAGTT	-0.18871	1918.17	-1.1138
AACTGCCT	AGGCAGTT	-0.21227	2074.77	-0.5342
AACTGCGA	TCGCAGTT	-0.14695	1807.21	-1.5539
AACTGCGC	GCGCAGTT	-0.19756	1983.14	-0.8678
AACTGCGG	CCGCAGTT	-0.15781	2106.99	-0.4204
AACTGCGT	ACGCAGTT	0.03167	2372.02	0.4546
AACTGCTA	TAGCAGTT	-0.09882	2061.61	-0.5812
AACTGCTC	GAGCAGTT	-0.01637	2037.58	-0.6678
AACTGCTG	CAGCAGTT	-0.11583	2245.17	0.0487
AACTGCTT	AAGCAGTT	-0.22056	1752.76	-1.7798
AACTGGAA	TTCCAGTT	-0.09428	2228.16	-0.0075
AACTGGAC	GTCCAGTT	-0.21466	1824.59	-1.4832
AACTGGAG	CTCCAGTT	-0.17609	2043.83	-0.6452
AACTGGAT	ATCCAGTT	-0.13595	2177.82	-0.1763
AACTGGCA	TGCCAGTT	-0.10813	2110.71	-0.4074
AACTGGCC	GGCCAGTT	-0.14226	1930.96	-1.0647
AACTGGCG	CGCCAGTT	-0.01599	2428.71	0.629
AACTGGCT	AGCCAGTT	-0.16537	1846.48	-1.3951
AACTGGGA	TCCCAGTT	0.07285	2233.71	0.0109
AACTGGGC	GCCCAGTT	-0.24939	1733.07	-1.8632
AACTGGGG	CCCCAGTT	0.06688	2319.02	0.2877
AACTGGGT	ACCCAGTT	0.09407	2710.49	1.4397
AACTGGTA	TACCAGTT	0.07428	2355.36	0.4025
AACTGGTC	GACCAGTT	-0.09267	2169.2	-0.2055
AACTGGTG	CACCAGTT	0.37724	4170.29	4.6216
AACTGTAA	TTACAGTT	-0.13926	2062.09	-0.5795
AACTGTAC	GTACAGTT	-0.17705	2144.72	-0.2894
AACTGTAG	CTACAGTT	-0.02296	2114.06	-0.3957
AACTGTAT	ATACAGTT	-0.24339	1837.12	-1.4326
AACTGTCA	TGACAGTT	-0.19126	2113.42	-0.3979
AACTGTCC	GGACAGTT	-0.23476	2035.94	-0.6738
AACTGTCG	CGACAGTT	-0.07761	2004.86	-0.7874
AACTGTCT	AGACAGTT	-0.04795	2091.88	-0.4736
AACTGTGA	TCACAGTT	-0.07101	2115.57	-0.3904
AACTGTGC	GCACAGTT	-0.15984	2041.21	-0.6547
AACTGTGG	CCACAGTT	0.11072	2656.06	1.2898
AACTGTGT	ACACAGTT	0.20603	3358.01	3.0217
AACTGTTA	TAACAGTT	-0.24835	1805.95	-1.559
AACTGTTC	GAACAGTT	-0.14524	1895.44	-1.2019
AACTGTTG	CAACAGTT	-0.05079	2086.26	-0.4935
AACTTAAA	TTTAAGTT	-0.24257	1999.81	-0.806
AACTTAAC	GTTAAGTT	-0.16012	1979.4	-0.8817
AACTTAAG	CTTAAGTT	-0.16551	1923.26	-1.0942
AACTTAAT	ATTAAGTT	-0.10064	2293.14	0.2048
AACTTACA	TGTAAGTT	0.1458	2507.22	0.8639
AACTTACC	GGTAAGTT	-0.11174	1919.56	-1.1085
AACTTACG	CGTAAGTT	0.06536	2073.68	-0.5381
AACTTACT	AGTAAGTT	-0.08502	2131.07	-0.3365
AACTTAGA	TCTAAGTT	0.06897	2659.92	1.3006
AACTTAGC	GCTAAGTT	-0.19792	1925.42	-1.086
AACTTAGG	CCTAAGTT	-0.12946	1829.56	-1.4631
AACTTAGT	ACTAAGTT	-0.18916	1843.77	-1.4059
AACTTATA	TATAAGTT	-0.11077	2045.85	-0.6379
AACTTATC	GATAAGTT	-0.19689	2048.39	-0.6288
AACTTATG	CATAAGTT	-0.13861	2342.04	0.3606
AACTTATT	AATAAGTT	-0.13563	2104.79	-0.4281
AACTTCAA	TTGAAGTT	-0.07439	2004.6	-0.7883
AACTTCAC	GTGAAGTT	-0.01565	2003.23	-0.7934
AACTTCAG	CTGAAGTT	-0.12225	2033.98	-0.6809
AACTTCAT	ATGAAGTT	-0.19732	2033.67	-0.682
AACTTCCA	TGGAAGTT	-0.21131	2029.44	-0.6974
AACTTCCC	GGGAAGTT	-0.19602	1842.08	-1.4127
AACTTCCG	CGGAAGTT	-0.14305	1949.05	-0.9959
AACTTCCT	AGGAAGTT	-0.28594	1887.03	-1.2347
AACTTCGA	TCGAAGTT	-0.33679	1949.08	-0.9958
AACTTCGC	GCGAAGTT	-0.1765	1930.17	-1.0678
AACTTCGG	CCGAAGTT	-0.11935	2108.41	-0.4155
AACTTCGT	ACGAAGTT	-0.22583	1952.49	-0.9828
AACTTCTA	TAGAAGTT	-0.25295	1968.96	-0.9208
AACTTCTC	GAGAAGTT	-0.17895	2055.55	-0.603
AACTTCTG	CAGAAGTT	-0.26457	1754.23	-1.7736
AACTTCTT	AAGAAGTT	-0.02823	1910.06	-1.1451
AACTTGAA	TTCAAGTT	-0.10132	2149.42	-0.2732
AACTTGAC	GTCAAGTT	-0.10791	2295.16	0.2113
AACTTGAG	CTCAAGTT	-0.1833	2047.09	-0.6334
AACTTGAT	ATCAAGTT	-0.168	2256.2	0.0849
AACTTGCA	TGCAAGTT	-0.1132	2013.39	-0.756
AACTTGCC	GGCAAGTT	-0.18236	2161.36	-0.2323
AACTTGCG	CGCAAGTT	-0.03195	2030.1	-0.695
AACTTGCT	AGCAAGTT	-0.1836	1820.6	-1.4994
AACTTGGA	TCCAAGTT	0.07842	2492.25	0.8197
[truncated: 30,897 more rows]

## Sheet: PWMs
SIX1_REF_primary_Replicate1
A:	0.34927	0.174062	0.0456596	0.286418	0.00124307	0.898523	0.00411484	0.00581212	0.881299	0.209233
C:	0.157982	0.0314654	0.120565	0.00582519	0.000841464	0.00215768	0.00151821	0.971778	0.0107705	0.601424
G:	0.445596	0.77891	0.8214	0.707082	0.0675595	0.0982045	0.0021277	0.000564085	0.0982965	0.0747112
T:	0.0471517	0.0155623	0.0123748	0.000675425	0.930356	0.00111509	0.992239	0.0218461	0.0096337	0.114632
SIX1_REF_secondary_Replicate1
A:	0.0844054	0.302016	0.400805	0.0072108	0.904377	0.00790165	0.0228313	0.560908
C:	0.66632	0.569098	0.110504	0.00578601	0.0617629	0.010595	0.916956	0.174999
G:	0.00946087	0.0263579	0.483179	0.254892	0.0257891	0.00847327	0.0104347	0.195295
T:	0.239813	0.102527	0.00551126	0.732111	0.00807138	0.97303	0.0497776	0.0687979
SIX1_Q177R_primary_Replicate1
A:	0.0458426	0.021764	0.00339461	0.00705603	0.00514306	0.000946626	0.518506	0.719708	0.270896	0.0585191	0.0770838	0.115442
C:	0.192436	0.0282889	0.00181332	0.00083611	0.000827167	0.0132538	0.400448	0.210816	0.20112	0.245897	0.0413504	0.289803
G:	0.147591	0.949585	0.992484	0.00503924	0.990903	0.000701203	0.00229729	0.0418473	0.191786	0.13277	0.656929	0.527861
T:	0.61413	0.000361678	0.00230805	0.987069	0.00312644	0.985098	0.0787481	0.0276289	0.336198	0.562813	0.224637	0.0668936
SIX1_Q177R_secondary_Replicate1
A:	0.201343	0.0128503	0.0330211	0.0146597	0.0177535	0.375894	0.00843227	0.254187	0.574488	0.425636
C:	0.11266	0.0045	0.00583244	0.00548998	0.018855	0.374824	0.0927363	0.328103	0.1408	0.425636
G:	0.680439	0.958368	0.03906	0.959573	0.00765147	0.0175511	0.66862	0.181944	0.137876	0.0192099
T:	0.0055579	0.0242816	0.922086	0.0202774	0.95574	0.231731	0.230211	0.235766	0.146836	0.129519
SIX1_REF_primary_Replicate2
A:	0.10764	0.0473452	0.0116285	0.12982	0.000955246	0.915253	0.00435332	0.00493905	0.643176	0.0991365
C:	0.222626	0.0634203	0.0322326	0.00400166	0.00142315	0.00175636	0.00217477	0.985422	0.120785	0.590569
G:	0.647893	0.819425	0.934598	0.864985	0.066057	0.0816121	0.00141895	0.00223854	0.225929	0.245965
T:	0.0218412	0.0698099	0.0215405	0.00119388	0.931565	0.00137867	0.992053	0.00740024	0.0101103	0.0643288
SIX1_REF_secondary_Replicate2
A:	0.163577	0.0902039	0.285519	0.266925	0.461063	0.371097	0.212118	0.145469	0.387639	0.00625393	0.901069	0.00803258	0.0155939	0.487938	0.260551	0.434021	0.240237	0.291016	0.230845	0.140094	0.542577
C:	0.0993471	0.133009	0.17975	0.267718	0.231702	0.408001	0.696867	0.794187	0.0767818	0.00679855	0.0628014	0.0127504	0.918668	0.325437	0.306961	0.254555	0.255083	0.248197	0.127054	0.673332	0.224508
G:	0.106803	0.671353	0.298559	0.235918	0.161181	0.0334514	0.0211096	0.0188365	0.529755	0.35679	0.0200268	0.00925055	0.00856078	0.156763	0.127864	0.11514	0.282457	0.30082	0.312695	0.0417466	0.129668
T:	0.630272	0.105434	0.236171	0.229439	0.146053	0.18745	0.0699049	0.0415076	0.00582367	0.630158	0.0161023	0.969966	0.0571777	0.0298618	0.304625	0.196285	0.222222	0.159967	0.329406	0.144827	0.103248
SIX1_Q177R_primary_Replicate2
A:	0.0583494	0.0276893	0.010492	0.00147526	0.00248341	0.0228106	0.00146881	0.203034	0.289268
C:	0.251378	0.293892	0.018857	0.00123449	0.00138222	0.000533786	0.0113414	0.752425	0.0826346
G:	0.60068	0.55809	0.969595	0.991304	0.00391587	0.973665	0.00146773	0.00219373	0.610252
T:	0.0895923	0.120328	0.00105638	0.00598594	0.992218	0.00299033	0.985722	0.0423469	0.0178447
SIX1_Q177R_secondary_Replicate2
A:	0.828883	0.0593566	0.748924	0.0619319	0.0287586	0.0576261	0.085165	0.0789675	0.0227484
C:	0.0955476	0.846285	0.12466	0.847206	0.29062	0.033236	0.0412511	0.0153908	0.0528208
G:	0.0528208	0.0153908	0.0412511	0.033236	0.637889	0.847206	0.12466	0.846285	0.0955476
T:	0.0227484	0.0789675	0.085165	0.0576261	0.0427319	0.0619319	0.748924	0.0593566	0.828883
