# Supplementary material for: Altered binding affinity of SIX1-Q177R correlates with enhanced WNT5A and WNT pathway effector expression in Wilms tumor
Source: Dis Model Mech. 2023 Nov 17;16(11):dmm050208. doi: 10.1242/dmm.050208 (PMC10668032; doi:10.1242/dmm.050208)
Supplement: Table S3. SIX1/SIX1-Q177R Wilms tumor putative target genes and ChIP-seq peak coordinates. [file dmm-16-050208-TableS3.xlsx]

## Sheet: Target Genes
Genes highligthed in yellow indicate additional Shared tumor targets
hFK top 500 (O'Brien et al 2016)		SharedTumorPeaks_Targets	p-value		Q177RonlyPeaks_Targets	p-value		SIX1tumorONLYPeak_Targets	p-value		Shared Tumor AND hFK top 500 targets	Q177R tumor AND hFK top 500 targets NOT SIX1 tumor	SIX1 tumor AND hFK top 500 targets NOT Q177R tumor
AUTS2		IRF2BP2	1.47319e-18		SOCS1	0.000107009		TRMT5	8.21989e-05		NR2F2	TBL1XR1	AUTS2
NR2F2		ZFP36L1	1.71835e-14		TRIM8	0.000570425		TMEM30B	0.000146532		ZNF608	CADM1	EFNA5
EFNA5		TOMM20	3.69028e-13		RPS24	0.00148179		SOCS1	0.000849973		SIX2	LYZL1	NPVF
ZNF608		HOXB4	1.05847e-11		ACKR3	0.00265132		RPS24	0.00173968		SALL1	ARNTL	CDH11
SIX2		SHISA2	1.34209e-11		TRMT5	0.00321782		ACKR3	0.00309932		MEIS1	EFNB2	CREB5
SALL1		HOXA5	4.23094e-10		CSNK1A1	0.00377655		CSNK1A1	0.00417644		SOX4	TMCC3	BMPER
MEIS1		ZNF236	5.03668e-10		TMEM30B	0.00477998		TRIM8	0.00495333		GAS1	DAPK1	GMDS
SOX4		BMF	1.37516e-09		TMEM78	3.43481e-12		WWOX	3.88026e-23		SRBD1	ARID1B	TMEM100
GAS1		MGST2	1.95874e-09		RHOU	4.72784e-12		LRRTM2	2.38897e-22		NFE2L3	IYD	NR2F1
SRBD1		RAD51B	2.74375e-09		2023-03-03	3.40215e-11		SIL1	6.45614e-22		USP24	FOXP1	MYCN
IGFBP7		TMEM105	8.48125e-09		NNMT	1.61665e-10		ZNF423	9.60921e-21		OSR1	SSH2	ARRDC4
NFE2L3		MAML3	1.62793e-08		LMNB1	3.01353e-09		FZD7	3.51937e-20		ETAA1	CD34	DAPL1
NPVF		ZNF516	1.63293e-08		LDLRAD4	4.64519e-09		CDK15	3.49443e-17		PRL	NARS2	FOXC1
USP24		CXXC5	2.17233e-08		SCYL1	7.40819e-09		BMPER	5.15089e-17		RAD51B	SMARCA2	DMRT1
OSR1		HOXB3	2.42027e-08		SPATA13	1.74277e-08		C16orf78	9.56916e-14		ZFP36L1	TBC1D7	SLC4A3
KLHL14		ZNF703	4.95316e-08		ETS1	2.01745e-08		NPVF	1.15126e-12		JARID2	RAG2	KANK1
MGMT		NFE2L3	5.80594e-08		FRMD8	2.65333e-08		FOXC1	1.53531e-12		SIX1	ATXN1	TNFRSF19
PPAP2B		JARID2	6.4733e-08		IER3	2.91077e-08		FAM213A	3.10836e-11		ZMIZ1	NTM	SIL1
ETAA1		PHLDA1	6.54755e-08		FYN	3.59434e-08		TMEM100	3.99489e-11		SHISA2	PSMG1	POU5F2
PRL		CTC1	8.36629e-08		FAM210A	5.11139e-08		PPP1CB	8.58649e-11		FGGY	DENND5B	ZCCHC6
RAD51B		SOX4	1.96076e-07		SORL1	6.10985e-08		ACTN4	5.07755e-10		HRH4	HNRNPA3	FEZF2
ZFP36L1		PRL	1.96076e-07		TBC1D7	6.21029e-08		HOOK1	5.84747e-10		SOBP	BCAS1	PTPRM
CDH11		FAM118B	1.98943e-07		ATF4	7.39349e-08		CAPN12	6.39928e-10		STK24	CHST15	NKAIN3
JARID2		MTCH1	2.10544e-07		ARHGEF3	8.83455e-08		EQTN	2.45217e-09		TOMM20	ETS2	TCF4
NRP1		CUX1	3.54195e-07		SERP2	1.60014e-07		TCF7L1	5.06705e-09		KRR1	AMOTL2	FRG1
CREB5		KRR1	3.70604e-07		DENND5B	1.63647e-07		NBAS	5.40209e-09		KCNJ15	FAM20A	NRP2
TBL1XR1		NR1D1	4.92759e-07		GMPR	1.68369e-07		CDC42EP3	2.78639e-08		MSRB2	SLC15A1	KLF3
BMPER		MAGEF1	5.20721e-07		TSC22D1	1.85145e-07		NDUFB9	2.8502e-08		IRF2BP2	ADAMTS15	HOOK1
SIX1		SRP14	6.60297e-07		FLI1	1.86988e-07		CAPZB	4.83177e-08		FGFR2	GMPR	PON1
ZMIZ1		ENSG00000257184	7.13645e-07		VEGFA	2.53978e-07		PLB1	4.92907e-08		ZNF516	RYBP	AFAP1
SNTB1		HOXB1	7.19787e-07		NCOA7	4.40737e-07		TACC2	6.97896e-08		PHLDA1	SORL1	FBXO31
GMDS		HOXA3	7.4031e-07		ZBTB16	4.47234e-07		REV1	7.15532e-08		DTNBP1	TNS3	LRRTM2
TMEM100		STK24	7.40827e-07		NR3C1	4.70768e-07		RAI14	7.29394e-08		SCML4		AGAP1
NR2F1		GSE1	7.54702e-07		ADTRP	5.89172e-07		TBX15	7.60392e-08		TANC1		COL13A1
CADM1		ASMT	8.72387e-07		WNT7B	6.66333e-07		TNP1	8.7493e-08		CNKSR3		PRTG
CXCL12		ZC3H3	8.857e-07		TMEM217	7.10682e-07		RETREG1	9.16172e-08		PLEKHG1		NRXN1
PLXNA2		MGAT1	9.98294e-07		SMIM2	8.13473e-07		DMRT1	9.54427e-08		WT1		PDGFC
MYCN		HES1	9.99568e-07		CARMIL1	8.74149e-07		TNFRSF19	9.78661e-08		ZNF236		PTTG2
SHISA2		ZNF608	1.0981e-06		DDR1	9.48107e-07		ENSG00000261873	1.21876e-07		LHFPL2		MPDZ
ARRDC4		NCOR2	1.26108e-06		ATXN1	1.01076e-06		CCDC3	1.75638e-07		POLR2M		RIN2
HAS2		MSL1	1.63465e-06		DTX1	1.04094e-06		COL1A2	1.80883e-07		MAT2B		MYO10
FGGY		CBR4	1.87815e-06		PACSIN2	1.0417e-06		CLDN24	2.01925e-07		TEAD1		EYA1
HRH4		PSD2	1.90931e-06		HIST1H2BF	1.19313e-06		MKI67	2.41484e-07		TLE3		ATE1
SOBP		HOXA6	2.31777e-06		CDC42EP1	1.21624e-06		C9orf3	2.58549e-07		SKAP1		FOXD2
ZNF521		SCARB1	2.90454e-06		ARID1B	1.61831e-06		DDIT4	4.39975e-07		PTPN14		TRMT11
WBSCR17		KCNJ15	3.08142e-06		ZIC2	1.78251e-06		AGAP1	4.66438e-07		SCARB1		FZD7
STK24		ZC3H10	3.38371e-06		PIM1	1.94499e-06		EFNA5	4.66438e-07		MPPED2		SMAD3
TOMM20		MAT2B	3.3994e-06		C1QTNF9	1.96395e-06		NKAIN3	4.66438e-07		SHROOM3		GBX2
KRR1		FAM92B	3.60085e-06		CAPN2	2.16011e-06		SMIM18	4.87097e-07		SCAMP1		DMRT2
DAPL1		SCAMP1	6.87363e-06		DOCK9	2.4483e-06		CALM2	6.01015e-07		ESRRB		IRX3
PITPNB		HOXA4	6.94372e-06		HIST1H3D	3.00092e-06		MYH8	7.88496e-07		ERG		TTC32
FOXC1		PLK3	7.10703e-06		PHACTR1	3.22521e-06		BTBD16	8.90489e-07		FOXL1		ST6GAL2
CENPW		DTNBP1	7.8428e-06		PPARA	3.56857e-06		TGOLN2	9.00907e-07		TMEM174		COMMD10
KCNJ15		MAFA	9.26433e-06		ARHGAP26	3.65649e-06		CAPN13	9.12261e-07		ZNF217		MSI1
MSRB2		PKDCC	1.05201e-05		HINT3	3.74684e-06		EPCAM	9.32956e-07		FOXD1		GPR39
C8orf4		BAHCC1	1.10803e-05		ETFBKMT	4.602e-06		RPP40	9.61035e-07		RNF113B		UBAP1
IRF2BP2		RNF113B	1.21284e-05		MCHR1	4.89335e-06		GBX2	1.20423e-06		HOXB1		NOBOX
FGFR2		SPAG6	1.58312e-05		GHSR	5.4968e-06		IGFBP5	1.23068e-06		RDH10		JAZF1
NT5C1B-RDH14		NR2F2	1.67306e-05		FNDC3B	6.45698e-06		ASCC1	1.29022e-06		HES1		ETV5
ZNF516		MSI2	1.81925e-05		FOXO1	6.50343e-06		RMDN2	1.35594e-06		IFNK		COX6A1
PHLDA1		HOXB5	2.16633e-05		FAM208A	6.64099e-06		AFF3	1.37918e-06		RERE		CDKL1
VAC14		RAB20	2.26169e-05		NFAM1	7.82041e-06		CNEP1R1	1.41252e-06		SMAD7		GTF2I
DTNBP1		FGFR2	2.43219e-05		MKL1	8.55672e-06		GTF2I	1.5783e-06		MAML3		CDK15
SCML4		PANK3	2.67275e-05		PTPN7	9.61171e-06		HOXC11	1.67189e-06		RPS24		AFF3
TANC1		PEX12	2.77923e-05		BUD13	9.71943e-06		KLF3	1.76458e-06		STAU2		CACHD1
ALDH1A2		NEURL1B	2.90689e-05		RASAL1	1.10033e-05		COL13A1	2.02317e-06		SLIT3		MUC16
CNKSR3		IGF2	3.0985e-05		ARFGAP3	1.12995e-05		HOXD9	2.20343e-06		PANK3
CHN2		ENSG00000278500	3.11432e-05		RLBP1	1.17456e-05		SH3PXD2A	2.27812e-06		SMYD2
DMRT1		SIX1	3.20113e-05		IPO9	1.45825e-05		CFAP77	2.39006e-06		SLC45A1
MMD		SLC25A25	3.35175e-05		ARNTL	1.48477e-05		CDKN2AIP	2.44537e-06		AFF1
PLEKHG1		KBTBD11	3.35636e-05		SMARCE1	1.6371e-05		SLC4A3	2.47113e-06		SIX4
SLC4A3		SIX2	3.37728e-05		HMOX1	1.68665e-05		TMEM178A	2.71805e-06		VASH1
KANK1		HOXD8	3.57504e-05		FMO2	1.75938e-05		WDSUB1	2.77103e-06		PPIF
WT1		HIST1H2BO	3.85046e-05		RBFOX2	1.85077e-05		CACHD1	2.77602e-06		NREP
ZNF236		COTL1	3.90998e-05		AQP2	2.11808e-05		CLIP4	2.81898e-06		TGIF1
GFRA1		PGPEP1L	4.21235e-05		FTH1	2.19303e-05		LYRM4	3.25393e-06		SRP14
PBX1		CCDC182	4.69014e-05		DDX10	2.20248e-05		CYLD	4.13139e-06		RBM20
TNFRSF19		CPN2	5.04274e-05		COPS8	2.39364e-05		LCLAT1	5.32021e-06		MEOX1
LHFPL2		PTGES2	5.15346e-05		NID1	3.20149e-05		MED25	5.42592e-06		RAB20
POLR2M		DIAPH1	5.1583e-05		GTPBP1	3.41252e-05		DDX1	5.7644e-06		CPN2
MAT2B		TARBP1	5.34534e-05		GRAP2	3.61619e-05		ZMYND11	5.9115e-06		KAAG1
CGNL1		ARL14EP	5.83915e-05		RRP7A	3.73455e-05		SNX10	6.46756e-06		MGST2
THSD4		RARA	5.85829e-05		FAM60A	4.16545e-05		MYO10	6.92496e-06		MYLIP
DCC		SIX4	6.20389e-05		IL1R1	4.26902e-05		AASDH	7.05876e-06		CUX1
CDH5		VEZF1	6.9572e-05		HIVEP1	4.95092e-05		MRPL37	8.73674e-06		STARD4
NTPCR		2023-09-11	7.11722e-05		LUM	5.09203e-05		RAVER2	8.79784e-06		MYL10
SOX9		SHROOM3	7.36888e-05		PKD1L1	5.2718e-05		TLR10	8.91958e-06		SH3RF3
TOX3		MND1	8.67705e-05		TNFRSF1A	5.7998e-05		HOXC10	1.03975e-05		ITGA8
ATP8A2		BCL6	8.72541e-05		PIK3C2G	5.88662e-05		DPP6	1.04906e-05		CBR4
FAM49A		PAX2	8.75777e-05		FMO1	5.91689e-05		TCF4	1.04906e-05		ZFP36L2
FAT4		CNTFR	9.03366e-05		DNAH17	6.29875e-05		MAD1L1	1.0665e-05		SH3RF1
SIL1		MSRB2	9.13032e-05		LRMDA	6.93981e-05		FBXO31	1.0665e-05		CABLES1
TCF12		SPEN	9.23341e-05		KRT17	7.29847e-05		KANK1	1.09691e-05
TEAD1		CDON	9.33372e-05		LIMK2	7.74428e-05		OLFML3	1.20912e-05
C9orf123		PKNOX2	9.89623e-05		CCND1	7.85159e-05		SPAG17	1.22303e-05
TLE3		CATIP	9.94447e-05		MYOF	8.10742e-05		NEFM	1.24068e-05
SETBP1		BST2	0.000100168		NAV1	8.2943e-05		SLC27A1	1.30821e-05
TTC28		ENSG00000282246	0.00011646		PRR5L	8.55075e-05		ADAM7	1.42857e-05
SKAP1		OSR1	0.000126508		CHRNA9	9.36024e-05		MUM1	1.67656e-05
ALK		ETAA1	0.000126508		BCL2	9.41282e-05		MTSS1	1.70965e-05
RCN1		FGGY	0.000126508		PPFIBP1	0.000106383		ENSG00000273049	1.71449e-05
LYZL1		IRF2BPL	0.000128345		RAB5B	0.000108916		TMEM18	1.7263e-05
FGF12		BOLA1	0.000131503		SUOX	0.000110798		BAIAP2L1	1.94486e-05
MCTP1		SLC39A1	0.000131503		CCR7	0.000111216		CPA1	1.94553e-05
SOX11		HIST1H3B	0.000131503		UQCR10	0.000117425		NFIL3	2.43301e-05
RASEF		HIST1H3F	0.000131503		AMOTL2	0.00012144		DENND3	2.43422e-05
SNX19		ENSG00000261884	0.000131503		EIF1	0.000135284		SHC4	2.49304e-05
PTPN14		RFXANK	0.000131503		TBCC	0.000135463		SSBP3	2.52118e-05
SLC5A9		FEZ1	0.000135221		TBL1XR1	0.000139413		COA5	2.57322e-05
WDR11		SH2B2	0.00014331		CADM1	0.000139413		PLPP3	2.57513e-05
CSTF2T		RAB34	0.000150164		CNP	0.000153401		ZCCHC6	2.81912e-05
PARD3		ENSG00000259784	0.000150676		RERG	0.000155626		BARHL1	2.84018e-05
CHST9		2023-09-09	0.000150696		PLD2	0.000158518		HOXC9	3.00935e-05
NTRK2		ERG	0.000150864		PLA2G6	0.000159625		CEP41	3.32434e-05
SCARB1		DHRS3	0.000157053		TNS3	0.000159963		SPC24	3.39361e-05
LMOD3		CHD2	0.000165822		SEC11C	0.000179429		PRKRA	3.41308e-05
CASP12		PI16	0.000172363		ENSG00000284194	0.000185144		AP5Z1	3.54748e-05
POU5F2		TRIM2	0.00017535		NCR2	0.00019168		MSC	3.558e-05
ZCCHC6		UNCX	0.000180672		NACC1	0.000196683		BET1	3.57139e-05
DBC1		PSMB10	0.000180905		DUSP5	0.000204385		RBPMS	4.15945e-05
ARNTL		EMP3	0.00018424		PDGFB	0.000206011		NEURL1	4.37223e-05
BMP4		DUSP1	0.000185345		PDE6H	0.000208756		STRA6	4.48571e-05
MPPED2		PFAS	0.000186189		ARF6	0.000224981		PDGFC	4.48749e-05
PDGFD		SKAP1	0.000189608		HIST1H2AJ	0.000238022		ARRDC4	4.51172e-05
FEZF2		HIST1H2AE	0.000190207		RITA1	0.000238138		MAF	4.51172e-05
PTPRM		MYLIP	0.000199077		SSH1	0.000242832		CBX1	4.55381e-05
CDH2		CYP17A1	0.000214171		RAB31	0.000244434		NFE2L1	4.73402e-05
CORO6		HIST1H2AB	0.000223892		LY86	0.00024444		TRIL	4.76494e-05
HS3ST3A1		HSPA1B	0.00022502		PPP4C	0.000254805		OR1M1	5.13213e-05
SHROOM3		CLTA	0.00022531		BAIAP2L2	0.000262723		DIP2C	5.3649e-05
NKAIN3		C6orf47	0.000237119		ATP13A3	0.000279409		ELFN1	5.38384e-05
EFNB2		ANKRD36C	0.000252098		MRVI1	0.000279653		CSGALNACT1	5.78528e-05
FRMD4B		SMAD7	0.00025541		COL4A1	0.000294031		IGFBP2	5.95861e-05
DAOA		PTPN14	0.000267971		PSMG1	0.000299875		SREBF1	5.98657e-05
KIRREL3		MYL10	0.000270432		RHOH	0.000304293		COL25A1	6.38994e-05
SCAMP1		C19orf73	0.00028018		RGCC	0.000317793		TYW1	6.47279e-05
SEMA6A		EML4	0.000281798		IFT81	0.000322026		NBL1	6.47699e-05
TMCC3		SH3RF1	0.000282993		THBS2	0.000329339		MAP2K5	6.98527e-05
DAPK1		SAE1	0.000290236		REP15	0.000345881		MFHAS1	7.2198e-05
ESRRB		C14orf93	0.000306026		KERA	0.000360432		KMT5C	7.3935e-05
TCF4		CTDSP2	0.000310918		DHX40	0.000364119		PLVAP	7.54094e-05
TLE1		HIF1AN	0.000313387		PSMD13	0.000364776		LY6H	7.76901e-05
ARID1B		FUS	0.00031364		ARL6IP5	0.00036554		WASF2	8.60041e-05
ERG		RPL23A	0.000319908		ALOX5AP	0.000366973		DYRK1B	8.96625e-05
ITGB1		INAFM1	0.000323788		C17orf49	0.000371741		TUBB3	9.502e-05
2015-09-11		HRAS	0.000325099		LGALS2	0.000375948		CEP135	9.54027e-05
CHCHD3		EPHB3	0.000325512		RAB13	0.000383847		NKD2	9.58268e-05
EYA4		WBP1L	0.000331891		TMEM114	0.00038807		PCOTH	9.85838e-05
FAM174A		APH1A	0.000349758		SGSM3	0.000389513		CHD7	9.89951e-05
PDZRN3		UBC	0.000355272		EFNB2	0.000413716		ROR2	0.000103031
FOXL1		SPATA8	0.000359727		HIST1H2BM	0.000419748		UNC5B	0.000104713
IYD		SH3RF3	0.000360484		DPM2	0.000421377		ENC1	0.000104895
MN1		NEU1	0.000361871		NUFIP1	0.000423416		RNF112	0.000110235
FER1L6		HIP1R	0.000364772		MRPS18B	0.000430175		COMMD5	0.000112071
EPHA4		TNS1	0.000365675		RPS19BP1	0.000434709		CPA4	0.000112768
IMMP2L		SULF2	0.000372059		PDE3A	0.000434886		AHDC1	0.000119696
TMEM65		GNL1	0.000377241		TMCC3	0.000443751		SUMO1	0.000128437
C2orf71		SRSF3	0.00037767		CDADC1	0.000449912		FREM1	0.000129231
CITED2		INPP5F	0.000383102		KCNJ1	0.000451731		PHC2	0.000129644
NR3C2		MRPL23	0.000385408		KRTAP19-1	0.000462978		MSH6	0.000142537
FRG1		BRD2	0.000388532		CTR9	0.000469811		H2AFY2	0.000142928
NRP2		HIST1H4G	0.000403392		SYT7	0.000470307		PLCG2	0.000147785
KLF3		PRRT3	0.000406062		FOXP4	0.000474354		EYA1	0.00015232
DLGAP1		PCBP1	0.000410773		GLIS3	0.000488292		OSBPL6	0.000153717
HOOK1		BORCS8	0.000419912		ENSG00000257390	0.00048892		C2CD4C	0.000155161
NCKAP5		C1orf54	0.000441256		CYP26A1	0.000507939		OTULIN	0.000167656
PON1		TANC1	0.000460147		ABHD2	0.000523411		SLC45A4	0.000167757
PRIM2		ZFP36	0.000487989		ZHX3	0.000523761		MUSK	0.000171191
PSAPL1		IPCEF1	0.00051123		TPBGL	0.000532182		TGIF2-C20orf24	0.000172793
AFAP1		SOBP	0.000520625		RFX3	0.000532188		SNTA1	0.00017351
BCL2L14		MEIS1	0.00052545		KLF6	0.000532188		MPDZ	0.000180742
LARGE		TRIM43	0.000528869		NTM	0.000532188		LLPH	0.000185459
TMEM174		CABLES1	0.000535167		SMYD3	0.000538742		SH2D4A	0.000187123
ZNF217		2023-09-10	0.000542387		KRTAP15-1	0.000555907		APOB	0.000187207
PRPS1L1		PCDHGC5	0.000547368		EDN1	0.000556985		AQP7	0.000197354
FOXP1		PTPA	0.000553565		XKR7	0.000564009		ASB4	0.000198475
SLC24A3		GPAA1	0.000556708		RREB1	0.000591023		NPTX2	0.000199511
TMEM200C		FOXL1	0.000587938		SFMBT2	0.000607511		SNTG2	0.000208943
ANKRD32		PRKAR1A	0.000611025		PSMB6	0.000610346		GPR20	0.000209612
ASAP1		CHAF1A	0.000614189		IFITM3	0.000619268		CCDC8	0.000216378
PDHA2		NTMT1	0.000620503		HLA-DRA	0.000630789		TIAM1	0.000219259
CDH13		TBC1D8	0.000623055		NKIRAS2	0.00063105		VILL	0.000231501
FOXD1		DYNC1H1	0.000628381		ENSG00000267281	0.000654658		ELOVL3	0.000233851
KCNC2		USP24	0.000630446		IYD	0.000660207		PLRG1	0.000238442
LRIG3		NRF1	0.000631088		HOXB8	0.000662613		PITRM1	0.000243482
FBXO31		TLDC1	0.000658197		HIST1H4K	0.000662957		VIPR2	0.00024862
LRRTM2		MRPL54	0.000662355		IL1R2	0.000667518		CASD1	0.000253661
SPRED2		TP53	0.000672526		C22orf23	0.000668639		GTF2IRD1	0.000254846
EPHB1		MLPH	0.000683249		TNRC6B	0.000670471		INPP4A	0.0002569
KHDRBS3		CREB3L4	0.000684537		DPH1	0.000710315		LEUTX	0.000257998
AGAP1		IGF1R	0.00069075		S100A10	0.000715614		COMMD10	0.000260198
ARPP21		HIST1H2BD	0.000697048		MEDAG	0.000739264		PROM1	0.000261595
B3GALT2		EXOSC4	0.000697939		DNAJC14	0.000748153		USP10	0.00026506
CDKAL1		H3F3B	0.000712466		NPFF	0.000756212		ZNF250	0.000275149
RNF113B		TGIF1	0.000716893		KLF7	0.000756426		GPR39	0.000276853
ATP11B		ZNF706	0.00072813		KCNJ11	0.000757709		PPIL2	0.000279969
HOXB1		BACH2	0.000732419		STUM	0.000760651		NRP2	0.000290438
PLXNA4		TEX2	0.000747603		SLC15A1	0.000769119		ATE1	0.000293085
SSH2		KLHL8	0.000758132		HCFC1R1	0.000815114		MTBP	0.000297974
COL13A1		ID4	0.000800801		BICDL2	0.000815114		PIK3C2B	0.00031621
ETV6		FAM120B	0.000804564		TXNIP	0.000822652		STOX1	0.000333611
PRTG		DEPTOR	0.000805733		CORO1C	0.000828489		LGALS16	0.000333676
CNIH3		MAD2L1BP	0.00086332		CRTAM	0.000851087		ITPR1	0.000340635
FLRT3		MTMR2	0.000881907		C1QTNF6	0.000874707		PPIA	0.000349256
HMGA2		ECE2	0.00089243		KCNAB3	0.000876959		NOL4L	0.000358539
LMX1A		HIST1H2BC	0.000892988		TIPARP	0.000885824		SKOR1	0.000358954
NRXN1		KIAA2013	0.000896694		PCCA	0.000896745		DCP2	0.000361864
PTPRC		ARL4D	0.000906313		ALDH8A1	0.000930778		TSSK1B	0.000379012
SLC14A2		NDUFS2	0.00091635		GNAI2	0.00094942		TLR4	0.000380799
DACH1		CCDC85C	0.000921472		SYN3	0.00096209		EYA2	0.000389464
ERC2		PCBP4	0.000933378		KDM6B	0.000970915		BRF2	0.000392312
MREG		HIST1H2BG	0.000934405		KLHL25	0.000973689		GINS2	0.000392837
PDGFC		ENSG00000256966	0.000942981		AQP12A	0.000991244		MSI1	0.000393792
PTTG2		OSBP	0.000948316		TYMP	0.000993219		KLRK1	0.000436483
LMAN1		VASH1	0.000952178		B3GNTL1	0.00100053		NDUFS7	0.000444085
RDH10		MICALL2	0.000957977		SGK1	0.00100433		ARHGEF18	0.000453805
CD34		MBOAT1	0.000992111		CBX8	0.00101305		LPAR1	0.00045453
HES1		SMYD2	0.00101768		VPS37B	0.00102834		SP6	0.000491951
LRRN1		GPR108	0.00102545		SLCO2B1	0.00103494		SPRY1	0.000521079
MPDZ		HOXB2	0.00102593		FRMD6	0.00103721		MYMK	0.000524094
PPP1R9A		ADD3	0.00103182		ENSG00000260869	0.00105527		ALPK2	0.000531797
UST		RBM38	0.0010333		LITAF	0.00105763		MINOS1	0.00053852
ACTBL2		C2orf42	0.00103476		TRMT1	0.00109077		ANO2	0.000549739
NARS2		HIST1H3J	0.00106898		PLCZ1	0.00111939		RFK	0.000562699
UNC5C		CYP2W1	0.00108246		PCSK6	0.0011251		DEF8	0.000573291
NUAK1		NEDD9	0.00111818		ADAMTS15	0.00113264		GLOD4	0.000587634
IFNK		ATP6V0C	0.00113772		DACT2	0.00113933		ETV5	0.000593485
MTX2		UBE2H	0.00115705		PRKCH	0.0011668		RGPD3	0.000602203
NOVA1		PDGFA	0.0011804		RPL7L1	0.00117357		RAPGEF5	0.000605751
PTPRG		PIP4K2A	0.00118535		COPZ1	0.00118944		ASXL1	0.000637548
STK32A		STAU2	0.00121358		MED29	0.00121096		CCNI	0.00064096
VEPH1		ZNF778	0.00121446		GADD45B	0.00121985		ZNF311	0.000660092
LSAMP		ANKRD11	0.00121932		SUFU	0.00122969		TSHZ2	0.00067104
PARD3B		DERL1	0.00123032		CACNG2	0.00124187		GMDS	0.00067104
SVIL		STARD4	0.00124129		CD34	0.0012542		FUZ	0.000672156
SYT1		UFC1	0.00127664		TNFRSF8	0.00126277		DDX31	0.000674352
TOX		TMBIM1	0.00129073		RASA3	0.00129073		BMP7	0.000677871
LYPD1		PARK7	0.00131317		TMEM119	0.00129835		WDR60	0.000682856
PDE4DIP		PFDN1	0.00131478		GNG7	0.00130134		NXN	0.000691444
RAB3C		HOXC6	0.00132187		ZNF563	0.00130584		CXCL8	0.000707942
RERE		NUDT3	0.00134149		FOXP1	0.00134574		OR51E2	0.000716779
ABCA8		SLC25A17	0.00138227		POLR2H	0.00139171		NFATC3	0.000727642
DMRT3		FGD2	0.00142811		CBX7	0.00139533		TNS4	0.000766488
PDE4D		TREML4	0.00143172		SRR	0.0013996		DCAF12	0.000768632
TAC1		RASSF10	0.00144609		RAG2	0.0014457		CER1	0.000798365
CHD1		JUNB	0.00147204		ENSG00000258989	0.00146211		C1QTNF3-AMACR	0.000825729
RIN2		RBM20	0.00148999		FOXH1	0.00147993		DDX50	0.00082881
ACN9		ZMIZ1	0.00149223		GAS6	0.00149126		PRTG	0.000841132
CD83		PQLC2	0.0015019		PISD	0.00150228		CDKL1	0.000841583
DOCK4		DNAJC22	0.00150231		NARS2	0.00150512		METTL3	0.0008522
PARP11		ANXA2R	0.00151864		ABCC8	0.00151122		FAM107A	0.000852474
SMAD7		DBP	0.00153521		AEBP2	0.00152762		JUN	0.000858431
ACTR3B		ESRRB	0.00154395		FNDC3A	0.00152816		NEPRO	0.000868812
CDH6		SLIT3	0.00154556		AKAP13	0.00157495		PLPBP	0.000869694
DPYSL3		HOXC5	0.00157138		SCO2	0.00160859		SFRP1	0.000892687
MAML3		ADAMTS4	0.00158077		HIC1	0.00161701		NFIB	0.000899593
RPS24		HIST1H2BH	0.00161582		ETS2	0.00167454		MYH13	0.000901069
STAU2		VPS13D	0.00162426		ADGRF1	0.00171487		FRG1	0.000918538
COL14A1		SLC45A1	0.00163726		MCM5	0.00171602		TTC32	0.000935285
MYO10		HIST1H4H	0.00163937		LYSMD4	0.00172002		RPL31	0.000939143
EYA1		DSE	0.00165966		ARL6IP6	0.00173164		CPLX1	0.000961418
FRMD4A		PPRC1	0.00167534		MICALCL	0.00175303		ACOX2	0.00096682
EPHA3		ZNF217	0.00169386		TGM2	0.00175497		SLF2	0.000971082
OXR1		BORCS8-MEF2B	0.00170023		CHST15	0.00176064		KBTBD2	0.000977225
SLIT3		C12orf49	0.00170669		SLC16A13	0.00178771		CMIP	0.00100682
DNAH14		CLMP	0.00170827		MXRA7	0.00182844		CECR2	0.00100799
PANK3		GRAMD1B	0.0017087		WNT5A	0.00187157		DNASE1L3	0.00100994
SMARCA2		PPY	0.00172017		QKI	0.00187157		SPON2	0.00101685
SMYD2		CA14	0.00172422		SMARCA2	0.00187157		IGDCC3	0.00103387
ST6GALNAC5		RPS14	0.00174987		MAB21L1	0.00187157		CBFA2T2	0.00103828
TBC1D7		MAML2	0.00175363		NUP50	0.00189296		TTC23L	0.0010445
ZNF462		HOXC8	0.0017544		LDHAL6B	0.00190966		PKP4	0.00107632
ATE1		RDH10	0.00176566		MANBAL	0.00192387		KCNH2	0.00110162
ENOX1		ZNF433	0.00178053		RAB44	0.00193669		BEGAIN	0.00110586
MIPEP		TMEM241	0.0017907		ARHGAP35	0.00194589		SHC2	0.00112702
SLC7A11		KLF10	0.00179333		THBS1	0.00194654		SLC47A1	0.00118869
AGTPBP1		ZFP36L2	0.00180028		ACSM1	0.00195529		YIPF2	0.00120139
CDKN3		LHFPL2	0.00183428		ZBTB44	0.00195985		ETNPPL	0.00120594
JRKL		PTMA	0.00183565		WNT4	0.0019813		DPF1	0.00123169
PPP2R3A		LEF1	0.0018629		TNFRSF1B	0.00199844		UBXN6	0.00123356
ROBO1		TEAD1	0.00188703		LYZL1	0.00204251		MKRN1	0.00126158
CNTN3		PPP2R1A	0.00191198		DAGLA	0.00204946		TFAP4	0.00128784
CTSO		OARD1	0.00192018		ENDOD1	0.00205761		NOBOX	0.00128906
FOXD2		ATPIF1	0.00193733		RHBDF2	0.00211701		SALL2	0.00128907
UACA		SCML4	0.00196382		NCAM1	0.00212468		BHLHE40	0.00135384
AAGAB		GAS1	0.00199449		KCNJ8	0.00213695		YY1	0.00136009
PPP4R2		TLE3	0.00199449		PHLPP1	0.0021561		RP1L1	0.00138564
SLC45A1		FOXD1	0.00200264		POPDC2	0.00217007		RIN2	0.001391
STXBP6		ITGA3	0.00203514		LAMA3	0.00220018		PON1	0.00141538
TMEM38B		BMI1	0.00208		FBRSL1	0.0022148		COX6A1	0.00142234
ZFAND3		KIF2C	0.00208851		GDF11	0.00222156		GRK5	0.0014305
AFF1		POLR2M	0.00209552		CCM2L	0.00222539		BRI3	0.00144815
PLK2		SLC6A12	0.00212164		SARNP	0.00224287		VWF	0.00147934
RAG2		ZNF22	0.0021351		MIDN	0.00224516		PDPK1	0.00151138
RASGRP3		ZAP70	0.00213767		CLIC5	0.00225439		MUC16	0.00151257
DUSP26		ABCA1	0.00214063		UBAC2	0.00230502		PTPRM	0.00151945
PRPF18		C1orf27	0.00215511		FOXO3	0.00232195		USP31	0.00152614
SIX4		TMEM174	0.00219721		SSR3	0.00233994		HEXIM2	0.00157521
UNC5D		PSMB5	0.00220503		SHMT2	0.0023835		EID1	0.00158034
VASH1		HOXA2	0.002214		USP17L3	0.00239031		TPO	0.00160238
SLC39A11		MPP2	0.00223519		GREM1	0.00240538		CLDN23	0.00166693
SPRY2		PLEKHG3	0.00224794		HNRNPA3	0.00241765		DAPL1	0.00168128
TRMT11		SERTAD1	0.00226491		BCL11B	0.00242893		LPIN1	0.00173968
ATXN1		HIST2H2BE	0.00228294		ENSG00000281883	0.00243903		RASSF6	0.00174111
C1QTNF7		RRAGD	0.00234406		EPS8	0.00247662		HEXIM1	0.00175574
CBLN4		ITGA8	0.00234791		TOB1	0.00251361		RPA3	0.00177371
CCBE1		ABL1	0.00240934		SMNDC1	0.00254306		CAPS	0.00179278
FZD7		WT1	0.00243141		JOSD1	0.00256129		GTF3C1	0.00180312
MAD2L1		EEF2	0.00248572		IL19	0.00261247		ERMP1	0.00182764
NSMAF		SPTB	0.00252554		MDK	0.00262636		TRMT11	0.00186346
PPIF		PLEKHG1	0.00252731		PTPRO	0.00268286		TNNC2	0.00186412
TMEM72		ARHGEF10	0.00253555		KRT24	0.0027318		PALLD	0.00187031
ASXL3		ING1	0.00253989		TNS2	0.00280487		TAX1BP1	0.00187299
NPS		CDKN1A	0.00254353		DAPK1	0.00281383		NR2F1	0.00188618
EXOC4		GPR146	0.00255269		RPS6KA2	0.00281467		SLC44A3	0.00191497
HS3ST2		FAIM2	0.00255327		CTSB	0.0028244		ESRP2	0.00194298
NUDT12		MADD	0.00256649		PRKCA	0.00284949		PLA2G15	0.00195265
PCDH18		SLC14A1	0.00256764		MFNG	0.00290595		FOXD2	0.00202376
PDE7B		RPS9	0.00259419		VWCE	0.00291502		JAZF1	0.00205006
RBFOX1		MEOX1	0.00264189		SUN2	0.00294184		ARL3	0.00205404
SHOX2		AJUBA	0.00265904		MBNL1	0.00294458		ATL2	0.00206376
NRSN1		LAPTM4A	0.00265939		ST6GAL1	0.00296963		SLC28A1	0.00207367
PYGO1		MPPED2	0.00268075		LAT	0.00297465		GPATCH8	0.00208278
SMAD3		RXRA	0.00269374		SSFA2	0.0029773		CARM1	0.00208702
ZFAT		CKAP4	0.00270012		TCF20	0.00299821		LSG1	0.00210262
GBX2		ST6GALNAC2	0.00272671		BCAS1	0.00300902		PGAM1	0.0021056
MGAT5		ESYT1	0.002771		PRDM15	0.00304286		RGS10	0.00210733
PCTP		PRPF4	0.00277619		BTN3A2	0.00304903		ANGEL1	0.00211459
RNASEH2B		FAM174B	0.00278057		LRPAP1	0.00306728		ABLIM1	0.00212855
CRB2		WDFY2	0.00279229		ZNF750	0.00309614		ZCCHC24	0.00213865
DMRT2		TMEM94	0.00281191		RYBP	0.00310763		PIAS4	0.00217882
EDEM1		MPV17L2	0.00283109		NXPE2	0.00310952		ZNF765	0.00218434
FAM5B		RFLNA	0.00290446		TREH	0.00314691		POU5F2	0.00218733
LTBP1		GPR61	0.00293294		NPAS2	0.00319452		ZNF775	0.00220769
NREP		POLR3A	0.00296874		PRDM1	0.00320257		PARP16	0.00220827
OPRM1		NSMCE1	0.00304327		ZNF710	0.00321074		CTDSPL	0.00227199
PDIA5		IFI27L1	0.00305358		TIMP3	0.0032301		AP1G2	0.00227217
SEC16B		CA11	0.00306083		VWA8	0.00325935		FBXL14	0.00227414
TGIF1		TMEM63B	0.00319127		LIF	0.00328047		ARPC1B	0.00228227
ARHGAP10		FANCC	0.00320539		SLC2A4	0.00335223		ECH1	0.00228288
CGGBP1		PRSS8	0.00323686		ATP5A1	0.00335398		NRXN1	0.00229565
FOXG1		LMBR1L	0.00326693		TRAF6	0.00336614		FEZF2	0.00229565
HDAC9		CLIP3	0.00329212		SLCO1C1	0.00344492		AUTS2	0.00229565
NR5A2		ANKRD6	0.00334106		TMEM133	0.00346084		IRX3	0.00229565
PAPPA		PHYH	0.00338351		FAM20A	0.00346137		CDH11	0.00229565
SRP14		ZNF763	0.00344226		SCGN	0.00347978		ITIH6	0.00238375
EBF3		RNF34	0.00345137		DEPDC5	0.00348514		KIF26B	0.00240514
NTM		PSMG4	0.00346791		FOXK2	0.00348965		PRKCE	0.00240593
MCTP2		PLEKHF1	0.00347798		TWIST2	0.00355402		SBDS	0.00242249
RBM20		MTPAP	0.00351198		DUSP8	0.00355593		KIAA1456	0.00242795
RFPL4B		ELK4	0.00351742		IL20	0.00355978		GTF2E1	0.00245291
TPGS2		TRIP10	0.00353932		SSH2	0.00360437		PGLS	0.00249014
PSMG1		AFF1	0.00354986		C16orf54	0.0036275		AVL9	0.00249379
AGPAT3		HIST1H2AC	0.00361458		CAB39L	0.0036572		ZIM2	0.00250875
2015-12-01		OR4D9	0.00361525		CYB5R2	0.00367094		MYCN	0.00251524
DENND5B		STARD7	0.00362634		MINK1	0.00371199		NEK6	0.00253735
HNRNPA3		IFNK	0.00368176		PTCD2	0.00371918		LGALS14	0.00257803
KREMEN1		HIF1A	0.00371541		LYPD6B	0.00379091		GPC4	0.0025804
LDLRAD3		ITPA	0.00374601		UBA3	0.00387447		DEGS2	0.00258045
IRX3		NREP	0.00374904		PIK3IP1	0.00390885		TSPAN14	0.00264065
MEOX1		TXNDC11	0.00375958		SLCO5A1	0.00390934		FAM171A1	0.00266081
RAB27B		HRH4	0.00376894		PRPF40B	0.00391213		PPP1R26	0.00267635
TMTC2		ARMC3	0.00378359		HES7	0.00394053		CPA5	0.00267684
TTC32		LACTB	0.00385134		PTCRA	0.00394916		SMAD3	0.00269215
C8B		SRBD1	0.00385369		ITPKB	0.00396178		DLC1	0.00270165
MYOM2		CRELD1	0.00385535		IL17F	0.00399417		PDK4	0.00272361
RAB20		ANKRD13B	0.00388573		RTN4RL1	0.00400684		KDM4A	0.00274569
ANGPT1		SDC2	0.00389946		HLA-B	0.00404928		PTP4A3	0.00276047
CPN2		SALL1	0.00391651		DGKZ	0.00406333		EID2B	0.00282639
RORA		KAAG1	0.00391968		TNFAIP3	0.00406997		OLFM1	0.00283572
ST6GAL2		BIRC3	0.00393138		KCNMB1	0.0040705		CPN1	0.00284752
TCF21		PPIF	0.00394129		SLA	0.00408433		BMPR1A	0.00287121
CDK5RAP2		HIST2H2BF	0.00394275		FRMD1	0.004114		RAB11FIP1	0.00296334
COMMD10		COPS5	0.00396138		PPCDC	0.00413984		BOC	0.00299226
KAAG1		HOOK2	0.00396776		ITGA2	0.00417831		ENSG00000268861	0.00301471
MSI1		TMEM170B	0.0040157		BTG1	0.00419619		KLRD1	0.00301493
FAM134B		RAX2	0.0040407		MICALL1	0.00420737		SIDT1	0.0030318
GAP43		CLEC16A	0.00404722		RIPOR2	0.00422658		GDNF	0.00305793
GPR39		TRABD2B	0.00405456		TMEM138	0.00430807		ETV4	0.00306245
UBAP1		PRSS36	0.0040946		MED13L	0.00432423		ADGRA2	0.00307135
CDH7		NKRF	0.00421899		TXNDC2	0.00433412		OTOS	0.00309606
MARCKS		ZNF496	0.00424841		ZNF532	0.00433552		GNB5	0.00312707
MGST2		ERN1	0.00428073		CRTC3	0.00435994		TPX2	0.00318278
MYLIP		WRAP53	0.00429132		NPIPB11	0.0044067		AFAP1	0.00320666
ZNF654		SKAP2	0.00434577		SMOC2	0.00440819		UBAP1	0.00322615
ABRA		JDP2	0.00434803		ZEB2	0.00440989		ATP5S	0.0032708
CUX1		GFOD1	0.00435308		RNF144B	0.00445008		NOLC1	0.00327488
FGF14		TRAF3IP2	0.00435772		LY6G5C	0.00456881		2023-09-06	0.00330094
KCNMB2		TAF5	0.00436816		MB	0.00459678		PTTG2	0.00332716
MBD2		RAI1	0.0044535		CACNG5	0.00473494		ABCA9	0.0033579
STARD4		TPM1	0.00454861		DESI1	0.00474512		GNL3L	0.00341182
BCAS1		SLC35G6	0.00455042		CD300LF	0.00480579		CREB5	0.00345414
CHST15		COLGALT2	0.0045799		GNG2	0.00485037		DMRT2	0.00345679
GATA3		FARSB	0.00458357		CCDC9	0.00488721		REC8	0.00349867
GJA1		ATG7	0.00462222		ERAP1	0.00495326		SDF2L1	0.00351048
NOBOX		MVB12A	0.00470898		ZBTB1	0.00495719		DENND2A	0.00355532
ST6GALNAC3		RERE	0.00472361		GNS	0.00498292		GATAD2A	0.00364663
BAMBI		HNRNPC	0.00473709		WISP3	0.00498308		ASIP	0.00365399
FREM2		SEMA3B	0.00474753		FCGR3A	0.00499913		ENSG00000265590	0.00372122
GGH		CNKSR3	0.00482557					PTPRF	0.00374623
PLCE1		FOS	0.00486985					GJD4	0.0037802
UQCRFS1		WDR5	0.00491248					BIN1	0.0038562
DENND1A		COL6A3	0.00495668					PSMB7	0.00387464
JAZF1		APOBEC4	0.00496268					SIPA1L3	0.0038783
RAB28								PRKG2	0.00389063
BICD1								KCNK15	0.00395443
ETS2								GPCPD1	0.00395978
ETV5								UBAP2	0.00398206
FOXI2								FOXK1	0.00400517
JAG1								ADA2	0.00406151
MTPN								ST6GAL2	0.00407884
MYL10								IL17B	0.00408297
TSHZ3								CRISPLD2	0.0041074
CDH26								CDH3	0.00416246
COX6A1								HOXC12	0.00416875
IL15								BCL2L1	0.0041878
NRG1								CILP	0.00420567
SH3RF3								CLSTN2	0.0042305
AMOTL2								ARFGAP1	0.00425001
DACT1								LDB3	0.00427457
EPB41L3								KIF2A	0.00431086
ITGBL1								NXNL2	0.0043119
TPK1								CLVS1	0.0044414
APPL2								PDZD2	0.00454101
CDKL1								RNF212	0.0045515
COBL								GAS2	0.00455908
GXYLT2								PFKP	0.0046205
KIAA0513								THNSL2	0.00462935
DYRK2								SLC25A42	0.00463525
ETV1								HAAO	0.0046821
GLCCI1								TUBE1	0.00468664
GTF2I								ATP1A1	0.00472784
ICOS								COX7A2L	0.00488766
IRS1								DPYSL4	0.00490588
2015-09-10								KLF16	0.00494262
TSC22D2								NKAIN4	0.00494632
USP47								ATP6V0E2	0.00499425
ELAC2
FMN1
LRRTM3
ZNF503
C3orf38
CCDC41
CD180
CDK15
FAM20A
FER
ITGA8
MSRB3
MTSS1L
RYR3
SLC15A1
SOX2
ADAMTS15
ARID2
CBR4
EFCAB4B
HTR2B
KIAA1217
SNCAIP
UFM1
B3GAT1
GMPR
ZFP36L2
AFF3
ARL5B
DAB1
LRRTM1
RYBP
SH3RF1
SORL1
TNIK
TNS3
ATP2B1
CALM1
DUSP10
MDGA1
NBPF1
EMCN
FGF10
PABPC4L
RAB12
SIX6
CABLES1
CACHD1
CTNNB1
DDR2
MUC16
H3F3C
SNX2
TRAPPC10
AQP4
MBP
PFN2
PYDC2
CYSLTR2
DHX8
ERCC4
GSDMC
MTRR

## Sheet: Peak Coordinates
Shared Tumor Peaks				SIX1 tumor-only peaks				SIX1-Q177R-tumor-only peaks
chr1	916570	917320		chr1	1318220	1318470		chr1	910320	910620
chr1	1574420	1574720		chr1	1723311	1724461		chr1	911070	911320
chr1	1631671	1632571		chr1	1991361	1991561		chr1	970020	970220
chr1	2050061	2050811		chr1	3278536	3278786		chr1	1158070	1158370
chr1	2072261	2072511		chr1	3458036	3458386		chr1	1615470	1615770
chr1	2083711	2083911		chr1	3613586	3613836		chr1	1744111	1745911
chr1	2194461	2195461		chr1	3623136	3623336		chr1	1799911	1800161
chr1	2548361	2548611		chr1	4563990	4564240		chr1	1917311	1917511
chr1	2933835	2934085		chr1	4592290	4592740		chr1	2046661	2047061
chr1	3455136	3455336		chr1	4592790	4593040		chr1	2316911	2317111
chr1	3900286	3900836		chr1	4654340	4654940		chr1	2331911	2332111
chr1	4573340	4573890		chr1	4710790	4711040		chr1	2642861	2643311
chr1	6447240	6448290		chr1	5568390	5568740		chr1	3314536	3314936
chr1	6474940	6475190		chr1	5602690	5602940		chr1	3460886	3461086
chr1	6602990	6603290		chr1	5687590	5687790		chr1	3598086	3598286
chr1	6784290	6784690		chr1	6127290	6127640		chr1	3750486	3750686
chr1	6960390	6960940		chr1	6234490	6234940		chr1	3832086	3832486
chr1	7379389	7379739		chr1	6235340	6235640		chr1	3858036	3858436
chr1	7386490	7386790		chr1	6387840	6388140		chr1	4826990	4827490
chr1	7534240	7534540		chr1	6517340	6517890		chr1	4837340	4837540
chr1	7941090	7941290		chr1	6609440	6609690		chr1	4879390	4879640
chr1	7960740	7960940		chr1	6831290	6831640		chr1	5067340	5067640
chr1	7982240	7982540		chr1	6935640	6936190		chr1	5172390	5172590
chr1	8006440	8006740		chr1	7042640	7042890		chr1	5317290	5317690
chr1	8169690	8170190		chr1	7378389	7379339		chr1	5349890	5350090
chr1	8302540	8302890		chr1	7380539	7380739		chr1	5896640	5897290
chr1	8395040	8395290		chr1	7752590	7752840		chr1	6674790	6675090
chr1	8439040	8439640		chr1	8015140	8015390		chr1	7426640	7426840
chr1	8517091	8517391		chr1	8137440	8137840		chr1	7469340	7470290
chr1	8629141	8629341		chr1	8137890	8138090		chr1	7481840	7482040
chr1	8703291	8703641		chr1	8338440	8338790		chr1	8204540	8204840
chr1	8733641	8734091		chr1	8371740	8372240		chr1	8216090	8216290
chr1	8879291	8879641		chr1	8378290	8378490		chr1	8363090	8363490
chr1	9129041	9129691		chr1	8407790	8407990		chr1	8472640	8473290
chr1	9292791	9293691		chr1	8424790	8425090		chr1	9065741	9065941
chr1	9429041	9429341		chr1	8474540	8474740		chr1	9736242	9736442
chr1	9792492	9792742		chr1	8540241	8540491		chr1	9909142	9909492
chr1	10032692	10033042		chr1	8668541	8668841		chr1	10225442	10225942
chr1	10430343	10430943		chr1	8689541	8690041		chr1	10251092	10251542
chr1	10674743	10675443		chr1	8701191	8701791		chr1	10252492	10252742
chr1	10678393	10678643		chr1	8790991	8791291		chr1	10940243	10940443
chr1	10791593	10791843		chr1	8820891	8821241		chr1	11087193	11087593
chr1	10793293	10793593		chr1	8823591	8823891		chr1	11156893	11157643
chr1	10835893	10836343		chr1	8848691	8848891		chr1	11689893	11690293
chr1	11012343	11012593		chr1	9001791	9002141		chr1	11729443	11730193
chr1	11059943	11060443		chr1	9009841	9010041		chr1	11871643	11871893
chr1	11262543	11263093		chr1	9211191	9211391		chr1	12038393	12038793
chr1	11805493	11806343		chr1	9371741	9371941		chr1	12066943	12067143
chr1	11907843	11909243		chr1	9792842	9793092		chr1	12067943	12068243
chr1	11927793	11927993		chr1	10211942	10212142		chr1	12157443	12157693
chr1	11929843	11930193		chr1	10320042	10320492		chr1	12166943	12167193
chr1	11944193	11944593		chr1	10377542	10377742		chr1	12309793	12310093
chr1	12478095	12478995		chr1	10724143	10724543		chr1	12356643	12356893
chr1	12539874	12540474		chr1	11353393	11353843		chr1	12428894	12429244
chr1	12549770	12550372		chr1	11417293	11417493		chr1	12447744	12448094
chr1	12556470	12556820		chr1	11479093	11479393		chr1	12454194	12454544
chr1	12615346	12615546		chr1	12323593	12323843		chr1	12454894	12455144
chr1	12615846	12616296		chr1	12450444	12451444		chr1	12597487	12597687
chr1	12618394	12618994		chr1	12461445	12461695		chr1	13609255	13609755
chr1	12649631	12650681		chr1	12464545	12464795		chr1	13730805	13731005
chr1	13583505	13584005		chr1	12485545	12485895		chr1	15148404	15148854
chr1	14945304	14945504		chr1	12487695	12488095		chr1	15409004	15409204
chr1	15200804	15201054		chr1	12497346	12497696		chr1	15523755	15524055
chr1	15206804	15207004		chr1	12509946	12510246		chr1	15952305	15952555
chr1	15412354	15412604		chr1	13457283	13457483		chr1	15975605	15975905
chr1	15525805	15526055		chr1	13694955	13695255		chr1	16079055	16079355
chr1	15526555	15526955		chr1	13750105	13750405		chr1	16961905	16962155
chr1	15602905	15603155		chr1	13761005	13761255		chr1	17911756	17911956
chr1	15619755	15620555		chr1	14263355	14263555		chr1	19486556	19486806
chr1	15834555	15835605		chr1	14541704	14541904		chr1	20278757	20279007
chr1	15837605	15837805		chr1	14546454	14546854		chr1	20406007	20406207
chr1	15848255	15848655		chr1	14597854	14598104		chr1	21022357	21022607
chr1	15850255	15850505		chr1	14949804	14950104		chr1	21066457	21066707
chr1	15957755	15958055		chr1	14955104	14955404		chr1	21176307	21176857
chr1	16146255	16146455		chr1	15090554	15090854		chr1	22137707	22137957
chr1	16226505	16226705		chr1	15091954	15092154		chr1	22266657	22267057
chr1	16367055	16368055		chr1	15193054	15193254		chr1	22267657	22268057
chr1	16513855	16514505		chr1	15246254	15246454		chr1	22285657	22285957
chr1	16700305	16701405		chr1	15463505	15463905		chr1	22409057	22409357
chr1	16895955	16896305		chr1	15825455	15826105		chr1	22414157	22414707
chr1	16904555	16904755		chr1	15839955	15840205		chr1	22770207	22770457
chr1	16914255	16914755		chr1	16151055	16151505		chr1	23181807	23182057
chr1	17212755	17213205		chr1	16709955	16710205		chr1	23369957	23370157
chr1	17787705	17788055		chr1	16717555	16717855		chr1	23558309	23558909
chr1	18288856	18289206		chr1	16988655	16988905		chr1	24199710	24199960
chr1	18481406	18481606		chr1	17119105	17119355		chr1	24294810	24295260
chr1	18902756	18903056		chr1	17245105	17245355		chr1	24336310	24336660
chr1	18924006	18924606		chr1	17404504	17404704		chr1	24990659	24990959
chr1	19311856	19312406		chr1	17532255	17532455		chr1	25260609	25260809
chr1	19405756	19406306		chr1	18282956	18283656		chr1	25567909	25568109
chr1	19433106	19433306		chr1	18326356	18326656		chr1	25743609	25743859
chr1	19457106	19457406		chr1	18348306	18348706		chr1	25918159	25918359
chr1	19644056	19644856		chr1	18385406	18385856		chr1	26314109	26314309
chr1	19967757	19968157		chr1	18940956	18941556		chr1	26336409	26336759
chr1	20478107	20478657		chr1	19360606	19361006		chr1	26411509	26411709
chr1	20589807	20590007		chr1	19391106	19391306		chr1	26621409	26622109
chr1	20696757	20697157		chr1	19411006	19411356		chr1	27155309	27155509
chr1	20786457	20787157		chr1	19434006	19434306		chr1	27161559	27161759
chr1	20787807	20788407		chr1	19435956	19436206		chr1	27418949	27419199
chr1	20823957	20824207		chr1	19436906	19437406		chr1	27862939	27863789
chr1	21255807	21256007		chr1	19438406	19438606		chr1	28105139	28105439
chr1	21338607	21339157		chr1	19439606	19439856		chr1	28241239	28241639
chr1	21782807	21783407		chr1	19445956	19446356		chr1	28480538	28481038
chr1	21913357	21913557		chr1	19448456	19449756		chr1	28592738	28592938
chr1	22052707	22054007		chr1	19613356	19613556		chr1	28928338	28928638
chr1	22252207	22252507		chr1	19616306	19616906		chr1	29692203	29692403
chr1	22771807	22772357		chr1	19617406	19618206		chr1	30380503	30380803
chr1	22876507	22876857		chr1	19650956	19651156		chr1	30411703	30411903
chr1	23479107	23479357		chr1	19799257	19799457		chr1	30650753	30651103
chr1	23643460	23643660		chr1	20735657	20735857		chr1	30753053	30753553
chr1	23643710	23644210		chr1	21337607	21337857		chr1	30753953	30754403
chr1	23800610	23801060		chr1	21933657	21933957		chr1	31112603	31113003
chr1	24724959	24725259		chr1	21939757	21940007		chr1	31855549	31855749
chr1	24730809	24731009		chr1	22055507	22055857		chr1	32227349	32227599
chr1	24864609	24864809		chr1	22328507	22329007		chr1	32350949	32351249
chr1	25146109	25146459		chr1	22342057	22342707		chr1	32549399	32549699
chr1	25197359	25198109		chr1	22428657	22428907		chr1	32766649	32766949
chr1	25232609	25233309		chr1	22508257	22508907		chr1	32919699	32920049
chr1	25247509	25248059		chr1	22583007	22583207		chr1	32962899	32963099
chr1	25339309	25339509		chr1	22687907	22688207		chr1	33234949	33235249
chr1	25771109	25772209		chr1	22739307	22739507		chr1	33242599	33242899
chr1	26111059	26111659		chr1	23020457	23020657		chr1	33254399	33254799
chr1	26281959	26282259		chr1	23144107	23144357		chr1	33385749	33386099
chr1	26500909	26501409		chr1	23562410	23562760		chr1	33388649	33388849
chr1	27046009	27046309		chr1	23568310	23568510		chr1	33534050	33534300
chr1	27321959	27322209		chr1	23769060	23769260		chr1	34587749	34587999
chr1	27569489	27570239		chr1	24150810	24151110		chr1	34614649	34615099
chr1	27571889	27572089		chr1	24168360	24168660		chr1	35030699	35031149
chr1	27606189	27606439		chr1	24702559	24702859		chr1	35476349	35476599
chr1	28232439	28232639		chr1	24735909	24736359		chr1	35932349	35932549
chr1	28246689	28246889		chr1	24741659	24741859		chr1	36557399	36557699
chr1	28328589	28329339		chr1	25187159	25187409		chr1	36610149	36610449
chr1	28369639	28369939		chr1	25433259	25433459		chr1	36947549	36947749
chr1	28369989	28370439		chr1	25568209	25568409		chr1	36986749	36986999
chr1	28581388	28581988		chr1	25766109	25766359		chr1	37564999	37565399
chr1	28643338	28643538		chr1	25889559	25889909		chr1	37946628	37947028
chr1	28736288	28737088		chr1	26112709	26112959		chr1	38022828	38023178
chr1	28927838	28928038		chr1	26168609	26169109		chr1	38044678	38044978
chr1	29136588	29136938		chr1	26781809	26782009		chr1	38047278	38047478
chr1	29181438	29182338		chr1	27132609	27132859		chr1	39199928	39200128
chr1	29901853	29902053		chr1	27423447	27423845		chr1	39633028	39633428
chr1	30242203	30242403		chr1	27504439	27504989		chr1	39635878	39636328
chr1	30525953	30526453		chr1	27513339	27513539		chr1	39700928	39701228
chr1	30801403	30801703		chr1	27520039	27520239		chr1	39801078	39801278
chr1	30931603	30931803		chr1	27527189	27527489		chr1	39991728	39992228
chr1	31373253	31373853		chr1	27566639	27566939		chr1	40862328	40862578
chr1	32351649	32351949		chr1	27713489	27713839		chr1	40982878	40983178
chr1	32394599	32395049		chr1	28221139	28221339		chr1	41240328	41240578
chr1	32972849	32973199		chr1	28258339	28258539		chr1	41537879	41538529
chr1	33163399	33164199		chr1	28297289	28297489		chr1	41663229	41663529
chr1	33255449	33255899		chr1	28647738	28647938		chr1	41737029	41737229
chr1	33260649	33260849		chr1	28749588	28749788		chr1	41851529	41851879
chr1	33361849	33362149		chr1	29302238	29302488		chr1	42835479	42835679
chr1	33424299	33424499		chr1	29463588	29463988		chr1	42965479	42965679
chr1	34852699	34852899		chr1	30557353	30557553		chr1	43528879	43529129
chr1	34985099	34985299		chr1	30782453	30782653		chr1	44619378	44619778
chr1	35079249	35079499		chr1	30933703	30933903		chr1	44700628	44700878
chr1	35769749	35770449		chr1	31371903	31372103		chr1	44775728	44776228
chr1	35930549	35930749		chr1	31413453	31413703		chr1	45093578	45093828
chr1	36088699	36089099		chr1	31669699	31670049		chr1	45927428	45927628
chr1	36406999	36407399		chr1	32005049	32005299		chr1	46137978	46138178
chr1	36486999	36487399		chr1	32018899	32019149		chr1	46326528	46326778
chr1	37038199	37038499		chr1	32065399	32065599		chr1	46633878	46634078
chr1	38992028	38992228		chr1	32133149	32133599		chr1	47637478	47637678
chr1	39105028	39106328		chr1	32386949	32387299		chr1	47686728	47686978
chr1	39407778	39408278		chr1	32722049	32722299		chr1	47699378	47699578
chr1	39575328	39575628		chr1	33169699	33170099		chr1	47758728	47759378
chr1	39576178	39576528		chr1	33176399	33176699		chr1	47797678	47798078
chr1	39831878	39832078		chr1	33182449	33182999		chr1	48066978	48067228
chr1	39851778	39851978		chr1	33367749	33367999		chr1	48079878	48080078
chr1	40316078	40316878		chr1	33396899	33397099		chr1	48084778	48085228
chr1	40654128	40654328		chr1	33397299	33397499		chr1	50027878	50028078
chr1	40709228	40709478		chr1	33397799	33398249		chr1	50028178	50028478
chr1	41241628	41242078		chr1	33451799	33451999		chr1	50098578	50098928
chr1	41371778	41372278		chr1	34407299	34407499		chr1	50959328	50959528
chr1	41739029	41739379		chr1	34419999	34420249		chr1	52119478	52119728
chr1	42231279	42231479		chr1	34463099	34463299		chr1	52955378	52955928
chr1	42266279	42266529		chr1	34984599	34984799		chr1	53047578	53047878
chr1	42421179	42421379		chr1	35176049	35176249		chr1	53288828	53289028
chr1	42456029	42456879		chr1	35425999	35426199		chr1	53296678	53296878
chr1	43933528	43933978		chr1	35795449	35795649		chr1	53590977	53591277
chr1	44296928	44297128		chr1	36238399	36239299		chr1	53851627	53852077
chr1	44300978	44301278		chr1	36483249	36483549		chr1	53854977	53855227
chr1	44417478	44417978		chr1	36484799	36485299		chr1	54095927	54096277
chr1	44713428	44713628		chr1	37317899	37318149		chr1	54256277	54256677
chr1	44713778	44713978		chr1	37554249	37554549		chr1	54287227	54287477
chr1	44731028	44731228		chr1	37630928	37631528		chr1	54343777	54343977
chr1	44786078	44786478		chr1	38132378	38132578		chr1	54599877	54600177
chr1	44799578	44800228		chr1	38154178	38154678		chr1	54608677	54608927
chr1	44800378	44800828		chr1	38476928	38477228		chr1	54671077	54671577
chr1	44804278	44804478		chr1	39344178	39344378		chr1	54740577	54740777
chr1	45491378	45491828		chr1	39436878	39437078		chr1	55034727	55035027
chr1	45521328	45522078		chr1	39574678	39574878		chr1	55820677	55820977
chr1	45584978	45585178		chr1	39800028	39800278		chr1	56051977	56052277
chr1	45802878	45803528		chr1	39896828	39897078		chr1	56332528	56332828
chr1	46379878	46380428		chr1	41108978	41109228		chr1	56434978	56435228
chr1	46616578	46616928		chr1	41268328	41268578		chr1	56469578	56469878
chr1	47314328	47314778		chr1	41436679	41436929		chr1	56812627	56812827
chr1	47437178	47438328		chr1	41736229	41736479		chr1	57348978	57349228
chr1	47510178	47510728		chr1	42343379	42343579		chr1	57377778	57377978
chr1	47592678	47593028		chr1	42381179	42381379		chr1	57468678	57469078
chr1	47677278	47677728		chr1	42462979	42463429		chr1	58549178	58549728
chr1	47804078	47804528		chr1	42655929	42656129		chr1	58551678	58551878
chr1	48073778	48074228		chr1	42952779	42952979		chr1	58568428	58568628
chr1	48077578	48077878		chr1	43540279	43540479		chr1	59292378	59292578
chr1	48206628	48206928		chr1	43558329	43558929		chr1	59296228	59296528
chr1	50109428	50109928		chr1	43563829	43564129		chr1	59405778	59405978
chr1	50182078	50182328		chr1	43622479	43622679		chr1	59639328	59639678
chr1	50275728	50275928		chr1	43945078	43945278		chr1	59705978	59706178
chr1	50425178	50425578		chr1	44637478	44637728		chr1	60516678	60517078
chr1	51239278	51239478		chr1	45266378	45267328		chr1	61083178	61083478
chr1	51518328	51518628		chr1	45557478	45557728		chr1	61151778	61152378
chr1	51737278	51737728		chr1	46142178	46142378		chr1	61237378	61237578
chr1	51769128	51769278		chr1	46306228	46306428		chr1	61318328	61318528
chr1	51850878	51851128		chr1	46322178	46322628		chr1	61346578	61346828
chr1	52365628	52366578		chr1	46340078	46340328		chr1	61351028	61351228
chr1	52552428	52553128		chr1	46773528	46773828		chr1	61403778	61404128
chr1	52553528	52554028		chr1	47503078	47503328		chr1	61404278	61404578
chr1	53196428	53196628		chr1	47565728	47566028		chr1	61853778	61853978
chr1	53238278	53238528		chr1	47569478	47569778		chr1	62296178	62296428
chr1	53238628	53238978		chr1	47621978	47622178		chr1	62326079	62326329
chr1	53546077	53546277		chr1	47706828	47707078		chr1	62386479	62386979
chr1	54272727	54273377		chr1	47726278	47726478		chr1	62908629	62908879
chr1	54403477	54404127		chr1	47844578	47845228		chr1	63004179	63004579
chr1	54480427	54480777		chr1	47983828	47984078		chr1	63023929	63024479
chr1	54792577	54793177		chr1	48004028	48004478		chr1	63867479	63867779
chr1	55214377	55214927		chr1	48036778	48037178		chr1	64042978	64043428
chr1	55514677	55515027		chr1	48076578	48076878		chr1	64088167	64088617
chr1	55534577	55535027		chr1	48092028	48092978		chr1	64097967	64098217
chr1	55547477	55547777		chr1	48114728	48115178		chr1	64098867	64099417
chr1	55560377	55560677		chr1	50232078	50232278		chr1	64242967	64243167
chr1	55621927	55622727		chr1	50232328	50232728		chr1	65420967	65421267
chr1	55632777	55633227		chr1	50611578	50611828		chr1	66332167	66332567
chr1	55698927	55699677		chr1	51237928	51238328		chr1	66358917	66359117
chr1	55867827	55868377		chr1	51618628	51618828		chr1	67335567	67336267
chr1	55966127	55966427		chr1	51745428	51745828		chr1	67338667	67338917
chr1	56184678	56184978		chr1	51877628	51878128		chr1	67431567	67431917
chr1	56358028	56358278		chr1	51910278	51910478		chr1	67559917	67560117
chr1	56527728	56528028		chr1	52054528	52054728		chr1	67653217	67653417
chr1	56575827	56576177		chr1	52166928	52167378		chr1	67824567	67825017
chr1	56580077	56580277		chr1	52569928	52570178		chr1	67827667	67828067
chr1	56644427	56644827		chr1	53015178	53015378		chr1	67855967	67856217
chr1	56993477	56993827		chr1	53072528	53072778		chr1	67890917	67891267
chr1	57215227	57215627		chr1	53387878	53388128		chr1	68111817	68112017
chr1	58545728	58545878		chr1	53564827	53565027		chr1	68229717	68229967
chr1	58546028	58546878		chr1	53606627	53607077		chr1	69826767	69827017
chr1	58784278	58785328		chr1	53641427	53641877		chr1	70819367	70819617
chr1	58815128	58816078		chr1	54096677	54096927		chr1	70990367	70990767
chr1	58882478	58882678		chr1	54287877	54288077		chr1	70990917	70991367
chr1	59013528	59013828		chr1	54295077	54295277		chr1	71205717	71205967
chr1	59029178	59030028		chr1	54306327	54306627		chr1	71208167	71208567
chr1	59214628	59215078		chr1	54325377	54325727		chr1	71604067	71604267
chr1	59316828	59317028		chr1	54325777	54326177		chr1	71667017	71667767
chr1	59317478	59317728		chr1	54331227	54331577		chr1	72037867	72038067
chr1	59393278	59393828		chr1	54334977	54335277		chr1	73039767	73039967
chr1	59396178	59396428		chr1	54476027	54476227		chr1	74425466	74425716
chr1	59398878	59399078		chr1	55640827	55641227		chr1	74722216	74722416
chr1	59695878	59696128		chr1	55735377	55735627		chr1	75293565	75293765
chr1	61042878	61043878		chr1	55865527	55865877		chr1	75431815	75432065
chr1	61049978	61050978		chr1	55877527	55877777		chr1	75434415	75434815
chr1	61082228	61082678		chr1	56125128	56125328		chr1	75725315	75725715
chr1	61091428	61091628		chr1	56175178	56175578		chr1	76095565	76095965
chr1	61400028	61400428		chr1	56189728	56189928		chr1	76688215	76688415
chr1	61451728	61452228		chr1	56199178	56199378		chr1	80504015	80504315
chr1	62099878	62100028		chr1	56200428	56200928		chr1	81209765	81210165
chr1	62437529	62438029		chr1	56219978	56220428		chr1	81325115	81325415
chr1	62688729	62689079		chr1	56228628	56228828		chr1	81679915	81680115
chr1	63746179	63746429		chr1	56371678	56371928		chr1	82032216	82032466
chr1	64000128	64000378		chr1	56443478	56443678		chr1	82297567	82297767
chr1	64608167	64608367		chr1	56540178	56540378		chr1	82968317	82968567
chr1	65068317	65068567		chr1	57020477	57020827		chr1	83440617	83440967
chr1	66533467	66533717		chr1	57258877	57259327		chr1	83770267	83770517
chr1	66592317	66592517		chr1	58594628	58595028		chr1	84536617	84536817
chr1	67430567	67430767		chr1	58780978	58781178		chr1	84823567	84823867
chr1	68230667	68231117		chr1	58804878	58805078		chr1	84847267	84847467
chr1	68231967	68232267		chr1	58813578	58813928		chr1	85291717	85292217
chr1	68232317	68232717		chr1	58883678	58884378		chr1	85520917	85521217
chr1	68496867	68497367		chr1	58897078	58897278		chr1	85526317	85526617
chr1	71414217	71414417		chr1	58908478	58908778		chr1	86062517	86062717
chr1	72283717	72284117		chr1	59058928	59059278		chr1	87330967	87331617
chr1	72462367	72462717		chr1	59198528	59199078		chr1	87333217	87333467
chr1	76269265	76269615		chr1	59384728	59385178		chr1	87526867	87527167
chr1	76291765	76292015		chr1	59392228	59392428		chr1	87610217	87610567
chr1	76769915	76770215		chr1	59397678	59397928		chr1	87968117	87968717
chr1	78003916	78004466		chr1	59427278	59427578		chr1	88145917	88146267
chr1	78005566	78005766		chr1	59429728	59430028		chr1	89167717	89168017
chr1	78651265	78651515		chr1	59437778	59437978		chr1	89189517	89189917
chr1	78833515	78833815		chr1	59441678	59442278		chr1	89198217	89198417
chr1	81158815	81159065		chr1	59446478	59446678		chr1	89408241	89408491
chr1	81800265	81800565		chr1	59473778	59474078		chr1	89906991	89907191
chr1	83102867	83103117		chr1	59499128	59499328		chr1	91022143	91022343
chr1	83761267	83761917		chr1	59522978	59523528		chr1	91232143	91232643
chr1	84271217	84271917		chr1	59530878	59531078		chr1	91397343	91397543
chr1	84505817	84506667		chr1	59543628	59543878		chr1	91732393	91732843
chr1	84772317	84772517		chr1	59551528	59551828		chr1	91843993	91844343
chr1	85048117	85048517		chr1	59686178	59686528		chr1	91890743	91890943
chr1	85275167	85275367		chr1	59689078	59689278		chr1	91892143	91892443
chr1	85577617	85577917		chr1	60576528	60576778		chr1	92851793	92851993
chr1	86156717	86157167		chr1	61080678	61080928		chr1	92993493	92994393
chr1	86773667	86775017		chr1	61202328	61202628		chr1	95006744	95006944
chr1	86913867	86914317		chr1	61362328	61362628		chr1	96520144	96520394
chr1	87328117	87328517		chr1	61915228	61915528		chr1	96522944	96523244
chr1	87330067	87330517		chr1	62040628	62040828		chr1	98144994	98145294
chr1	88683867	88684117		chr1	62438479	62438679		chr1	99217044	99217444
chr1	88891267	88891867		chr1	63099229	63099429		chr1	99551844	99552144
chr1	89064217	89064667		chr1	63575229	63575429		chr1	99621694	99622044
chr1	89064817	89065267		chr1	63644029	63644229		chr1	100485844	100486194
chr1	89634041	89634241		chr1	63947629	63947929		chr1	100896344	100896644
chr1	89821591	89821941		chr1	63960429	63960729		chr1	101237644	101237894
chr1	89910941	89911291		chr1	64286967	64287167		chr1	101307344	101307694
chr1	89994991	89995641		chr1	64472667	64473067		chr1	104602428	104603078
chr1	91404193	91404393		chr1	64513367	64513617		chr1	105243328	105243528
chr1	92711643	92711843		chr1	64519617	64519867		chr1	107812078	107812378
chr1	93078693	93079343		chr1	64539717	64540267		chr1	107889378	107889778
chr1	93346043	93346393		chr1	64551217	64551767		chr1	107970528	107970828
chr1	93702394	93703044		chr1	64552117	64552517		chr1	108027778	108027978
chr1	93846294	93846994		chr1	64571617	64572017		chr1	108053278	108053478
chr1	94069544	94069744		chr1	64572217	64572967		chr1	108082878	108083178
chr1	94073594	94073794		chr1	64594217	64594617		chr1	108646928	108647128
chr1	94094994	94095244		chr1	64597567	64597967		chr1	108695778	108696028
chr1	94417844	94418044		chr1	65141467	65141717		chr1	108865628	108865828
chr1	94418744	94419294		chr1	66712867	66713067		chr1	109075728	109076278
chr1	94541944	94542144		chr1	66999017	66999217		chr1	109386128	109386678
chr1	94735294	94735644		chr1	66999367	66999817		chr1	109410328	109410528
chr1	95116844	95118044		chr1	67004017	67004667		chr1	109546828	109547028
chr1	95234644	95234944		chr1	67750117	67750517		chr1	109684828	109685078
chr1	96721844	96722194		chr1	67945867	67946417		chr1	109997528	109998078
chr1	99534194	99534794		chr1	67948017	67948417		chr1	110340678	110340978
chr1	99836444	99837044		chr1	68141517	68142067		chr1	111507278	111507478
chr1	100038144	100038494		chr1	68214617	68214867		chr1	111592878	111593578
chr1	100325444	100325894		chr1	68476817	68477117		chr1	111620428	111620878
chr1	100352444	100353244		chr1	69129567	69129867		chr1	111966028	111966378
chr1	100354994	100355394		chr1	69287267	69287467		chr1	112618678	112618878
chr1	100387694	100387894		chr1	69413567	69414017		chr1	112718528	112719028
chr1	100950794	100951144		chr1	69509667	69509867		chr1	113190528	113190778
chr1	101816894	101817144		chr1	69569767	69570267		chr1	113307928	113308328
chr1	101980744	101981344		chr1	69743567	69743817		chr1	113903878	113904078
chr1	104780678	104780928		chr1	70353317	70353717		chr1	113929578	113930028
chr1	105632278	105633028		chr1	71231167	71231767		chr1	113990878	113991228
chr1	108052028	108052378		chr1	71231817	71232017		chr1	114115178	114115428
chr1	108661328	108661778		chr1	71399617	71399917		chr1	115178629	115179229
chr1	109425728	109426028		chr1	71436367	71436617		chr1	115242629	115242879
chr1	109529928	109530278		chr1	72010117	72010367		chr1	116244028	116244228
chr1	109531328	109531528		chr1	74320566	74320916		chr1	116558228	116558428
chr1	109984978	109985778		chr1	74396816	74397566		chr1	116696978	116697378
chr1	110003928	110004228		chr1	76012965	76013265		chr1	116796028	116796278
chr1	110084178	110084378		chr1	76186765	76187165		chr1	116798828	116799028
chr1	110293028	110293228		chr1	76268415	76269115		chr1	117048478	117048728
chr1	110339478	110339878		chr1	76278165	76279315		chr1	119676127	119676377
chr1	110963478	110963828		chr1	76279615	76280065		chr1	120141236	120141636
chr1	111738728	111739028		chr1	76868315	76868765		chr1	143973946	143974394
chr1	112619278	112619578		chr1	76868865	76869515		chr1	144925667	144926805
chr1	112705078	112705478		chr1	78319216	78319466		chr1	145014499	145015399
chr1	113677428	113677678		chr1	78620165	78620515		chr1	145813392	145813692
chr1	114079478	114080028		chr1	78712715	78712915		chr1	145815442	145816591
chr1	114512029	114512229		chr1	78840815	78841265		chr1	145992869	145993069
chr1	114716679	114717279		chr1	79981265	79981515		chr1	145995918	145996268
chr1	116254028	116254328		chr1	82077566	82077766		chr1	146001753	146001952
chr1	116372728	116373378		chr1	82128866	82129066		chr1	146033599	146033849
chr1	116418528	116418878		chr1	82462417	82462617		chr1	146156083	146156383
chr1	116642878	116643278		chr1	82491967	82492467		chr1	147173371	147173621
chr1	116854728	116855028		chr1	83626667	83627067		chr1	147239901	147240101
chr1	116855978	116856178		chr1	84020017	84020267		chr1	147749168	147749818
chr1	116878028	116878428		chr1	84301267	84301617		chr1	148321251	148321601
chr1	117093378	117094078		chr1	84573367	84573667		chr1	148506690	148506890
chr1	118161977	118162277		chr1	84742617	84742817		chr1	148723951	148724601
chr1	118301027	118301227		chr1	85240117	85240367		chr1	148724951	148725401
chr1	118473927	118474127		chr1	85277667	85277867		chr1	148735902	148736530
chr1	118507577	118507977		chr1	85465717	85466017		chr1	149986413	149986913
chr1	118650377	118650577		chr1	86108867	86109167		chr1	150038828	150039078
chr1	118842427	118842727		chr1	86503267	86503467		chr1	150066743	150067043
chr1	118959777	118959977		chr1	86703617	86703967		chr1	150187348	150187544
chr1	119140427	119140727		chr1	86753867	86754167		chr1	150269500	150269750
chr1	119611527	119611827		chr1	86754317	86754567		chr1	150442274	150442624
chr1	119634077	119634277		chr1	87678267	87678567		chr1	150560374	150560674
chr1	119713677	119714127		chr1	87684717	87685017		chr1	150865624	150865874
chr1	119948677	119948877		chr1	89339167	89339367		chr1	150963424	150963624
chr1	120112165	120112565		chr1	89708841	89709291		chr1	151540324	151540624
chr1	120850531	120850881		chr1	89709941	89710241		chr1	151689674	151689874
chr1	121519452	121519802		chr1	89948691	89949041		chr1	151920474	151920724
chr1	143727899	143728799		chr1	89951941	89952191		chr1	151923224	151923424
chr1	143728949	143729649		chr1	89990041	89990291		chr1	151940524	151940724
chr1	143974261	143975512		chr1	92030793	92030993		chr1	152033424	152033624
chr1	145838609	145839159		chr1	93080343	93080793		chr1	152175624	152175924
chr1	145891975	145892275		chr1	93552893	93553243		chr1	152328624	152329124
chr1	145979233	145979783		chr1	93615943	93616193		chr1	152973874	152974224
chr1	146036695	146037245		chr1	93722844	93723244		chr1	153352474	153352674
chr1	146051950	146052349		chr1	93723794	93724094		chr1	153669174	153669474
chr1	147172271	147172771		chr1	93767894	93768094		chr1	153881874	153882074
chr1	147242750	147243350		chr1	94235394	94235644		chr1	153990474	153990824
chr1	147504989	147505289		chr1	94326394	94326694		chr1	153991124	153991324
chr1	147515428	147515827		chr1	94408044	94408294		chr1	154196874	154197524
chr1	147541330	147541980		chr1	94595744	94595994		chr1	154408474	154408674
chr1	148255229	148255429		chr1	94643494	94643694		chr1	154559074	154559324
chr1	148263675	148264325		chr1	94648044	94648444		chr1	155009224	155009624
chr1	148334326	148334626		chr1	94855694	94855894		chr1	155094724	155094974
chr1	148335526	148335926		chr1	94857294	94857494		chr1	155944609	155944859
chr1	148336026	148336326		chr1	94866494	94866744		chr1	155967309	155967659
chr1	148951838	148952838		chr1	95227044	95227394		chr1	156090809	156091059
chr1	149811945	149812445		chr1	99553844	99554094		chr1	156146859	156147109
chr1	149812595	149812895		chr1	99646544	99647094		chr1	156503708	156503958
chr1	149886400	149887150		chr1	99650244	99650544		chr1	156615958	156616158
chr1	149887700	149888300		chr1	99686444	99686644		chr1	156751158	156751508
chr1	149927658	149928358		chr1	99837394	99837694		chr1	156768508	156768758
chr1	150031242	150031442		chr1	100353494	100353694		chr1	157045658	157046408
chr1	150151210	150151410		chr1	100597894	100598244		chr1	158046410	158047010
chr1	150235352	150236202		chr1	100736794	100736994		chr1	158059860	158060110
chr1	150255855	150256255		chr1	101291694	101291994		chr1	158121810	158122060
chr1	150259855	150260155		chr1	101364894	101365344		chr1	158285710	158286160
chr1	150268850	150269200		chr1	102883944	102884494		chr1	159009660	159010160
chr1	150272497	150272697		chr1	104239028	104239428		chr1	159010210	159010460
chr1	150321501	150321851		chr1	106944878	106945278		chr1	159010560	159011010
chr1	150363874	150364524		chr1	108590428	108590628		chr1	159846460	159846710
chr1	150548774	150549124		chr1	109112278	109112528		chr1	159891710	159891960
chr1	150562324	150562624		chr1	109163378	109163578		chr1	159960210	159960460
chr1	151047774	151048024		chr1	109354978	109355178		chr1	160410760	160411060
chr1	151070374	151070774		chr1	109391478	109391828		chr1	160541110	160541360
chr1	151198174	151198524		chr1	109492778	109493128		chr1	160587660	160587860
chr1	151941124	151941474		chr1	109497128	109497478		chr1	160587960	160588310
chr1	152034724	152035724		chr1	109547528	109548028		chr1	160711860	160712110
chr1	152036124	152036674		chr1	109660128	109660428		chr1	160949360	160949760
chr1	153122924	153123124		chr1	111729528	111729828		chr1	161123510	161124110
chr1	153627324	153627774		chr1	112457428	112457628		chr1	161497710	161498010
chr1	153658524	153658974		chr1	112736028	112736228		chr1	161506160	161506610
chr1	153679424	153679624		chr1	112954928	112955528		chr1	161532610	161532860
chr1	153726724	153726924		chr1	113026828	113027378		chr1	161598510	161598960
chr1	153923074	153923524		chr1	113904778	113905078		chr1	161612110	161613160
chr1	153963624	153963874		chr1	113931478	113931678		chr1	161747210	161747410
chr1	153966674	153967774		chr1	114021528	114022878		chr1	161950060	161950260
chr1	154220774	154221074		chr1	114024078	114024528		chr1	162024510	162024760
chr1	154808874	154809124		chr1	114026028	114026628		chr1	162036960	162037310
chr1	154974124	154974424		chr1	114075728	114075978		chr1	162221610	162221810
chr1	155080374	155080824		chr1	114082278	114082928		chr1	162278060	162278310
chr1	155140324	155140674		chr1	114083078	114083278		chr1	162660410	162660760
chr1	155243959	155244309		chr1	115099579	115099829		chr1	162674760	162674960
chr1	155245359	155245609		chr1	115166179	115166429		chr1	162729110	162729510
chr1	155860359	155860559		chr1	115671529	115671879		chr1	162921510	162921810
chr1	156054459	156054859		chr1	115837179	115837529		chr1	163164010	163164810
chr1	156081859	156082509		chr1	116148679	116148879		chr1	163404810	163405060
chr1	156225259	156225459		chr1	116255978	116256328		chr1	163652319	163652569
chr1	156303859	156304059		chr1	116365178	116365728		chr1	164598663	164599063
chr1	156500108	156500308		chr1	116375528	116375728		chr1	164633563	164633763
chr1	156525108	156525408		chr1	116418928	116419178		chr1	164772763	164773163
chr1	156583658	156583958		chr1	116522178	116522378		chr1	164843813	164844113
chr1	156705858	156706858		chr1	116644028	116644628		chr1	164912963	164913213
chr1	156740958	156741308		chr1	116737278	116737578		chr1	165490513	165490763
chr1	156798508	156798758		chr1	117120928	117121128		chr1	165598213	165598463
chr1	157138108	157138858		chr1	117365828	117366128		chr1	165856663	165856913
chr1	158124010	158124210		chr1	117619828	117620028		chr1	166090313	166090563
chr1	158999710	159000010		chr1	117631128	117631628		chr1	166883163	166883413
chr1	159000060	159000410		chr1	117955927	117956327		chr1	167012913	167013113
chr1	159006060	159006710		chr1	118185077	118185327		chr1	167264263	167264463
chr1	159945760	159946060		chr1	118250277	118250577		chr1	167423463	167423713
chr1	160261710	160262560		chr1	118269527	118269727		chr1	167553363	167553763
chr1	161138360	161138610		chr1	118298327	118298627		chr1	167617263	167618363
chr1	161154060	161154260		chr1	118366677	118367277		chr1	167626113	167626313
chr1	161198260	161198560		chr1	118395577	118395777		chr1	168178262	168178662
chr1	161202210	161202710		chr1	118488077	118488327		chr1	168233412	168233662
chr1	162004010	162004260		chr1	118503827	118504627		chr1	168354662	168355212
chr1	162021660	162022110		chr1	118505377	118505677		chr1	168721812	168722012
chr1	162070510	162070910		chr1	118557527	118557927		chr1	169110912	169111112
chr1	162235410	162235610		chr1	118559077	118559327		chr1	169566212	169566462
chr1	162497460	162497760		chr1	118788327	118788777		chr1	169894309	169894509
chr1	162696210	162696660		chr1	118826027	118826277		chr1	170004759	170005159
chr1	164602713	164603263		chr1	118826927	118827177		chr1	170175459	170175859
chr1	164611463	164612313		chr1	118827577	118827777		chr1	170447509	170447859
chr1	164613613	164613863		chr1	118960177	118960427		chr1	170663509	170663759
chr1	164636463	164637363		chr1	118989027	118989727		chr1	170669759	170670159
chr1	164771513	164772013		chr1	119004327	119004577		chr1	171014859	171015309
chr1	164774813	164775313		chr1	119128127	119128327		chr1	171140311	171140511
chr1	164932713	164933013		chr1	119138727	119138927		chr1	171158361	171159061
chr1	165219263	165219463		chr1	119226427	119226677		chr1	171200311	171200861
chr1	166933613	166933913		chr1	119330127	119330727		chr1	171214161	171214361
chr1	167184013	167184613		chr1	119633477	119633827		chr1	171222061	171222661
chr1	167635313	167635663		chr1	120851330	120851930		chr1	171222961	171223361
chr1	167936712	167938212		chr1	143880629	143881079		chr1	171280611	171281061
chr1	168260212	168260712		chr1	143904324	143904874		chr1	171483311	171483611
chr1	168466262	168466862		chr1	145769929	145770129		chr1	171549061	171549261
chr1	168917962	168918212		chr1	145840009	145840209		chr1	172001260	172001760
chr1	169942509	169942859		chr1	145925342	145925542		chr1	172002910	172003110
chr1	170168159	170168759		chr1	146022112	146022512		chr1	172203060	172203510
chr1	171485911	171486261		chr1	147265091	147265291		chr1	172393210	172394060
chr1	171741860	171743060		chr1	147542380	147542930		chr1	172409210	172409410
chr1	172351460	172351810		chr1	147832461	147832661		chr1	172895160	172895560
chr1	172708360	172708810		chr1	148452179	148459228		chr1	173052910	173053410
chr1	173824312	173824862		chr1	148742518	148742718		chr1	173123161	173123861
chr1	173824912	173825112		chr1	148883633	148884533		chr1	173420611	173420811
chr1	174998613	174998913		chr1	148915048	148915248		chr1	173436911	173437311
chr1	174999514	174999814		chr1	149024392	149024592		chr1	175001014	175001214
chr1	176058464	176059164		chr1	149162381	149162681		chr1	175089114	175089614
chr1	176517464	176517764		chr1	149162731	149163031		chr1	175414314	175415364
chr1	176696014	176696564		chr1	149813845	149814145		chr1	175603264	175603514
chr1	177008064	177008314		chr1	150575024	150575224		chr1	176113864	176114214
chr1	177130314	177130514		chr1	151476674	151476974		chr1	176996714	176996914
chr1	177340464	177341114		chr1	151790074	151790324		chr1	177124614	177124864
chr1	177341864	177342064		chr1	153629274	153629474		chr1	177232164	177232414
chr1	177351414	177351664		chr1	154839724	154840024		chr1	177708365	177708915
chr1	177800515	177800765		chr1	155165974	155166374		chr1	177710365	177710965
chr1	177811165	177811815		chr1	155166724	155166974		chr1	177839815	177840015
chr1	177944115	177944815		chr1	155984259	155984709		chr1	178951115	178951315
chr1	178470565	178470865		chr1	156579558	156579808		chr1	179762615	179762815
chr1	178645465	178645715		chr1	156664308	156664708		chr1	180157015	180157265
chr1	179081815	179082315		chr1	156689558	156690158		chr1	180257565	180257765
chr1	180231565	180231915		chr1	156852508	156853108		chr1	180522264	180522564
chr1	180502515	180503065		chr1	156871808	156872108		chr1	180590764	180590964
chr1	180912114	180912714		chr1	156959508	156959708		chr1	180783864	180784064
chr1	181022814	181023264		chr1	160244510	160244760		chr1	181021864	181022414
chr1	181096464	181096714		chr1	160263260	160263560		chr1	181107464	181107764
chr1	181180014	181180514		chr1	161130260	161130460		chr1	181744064	181744314
chr1	182144165	182144365		chr1	162062460	162062810		chr1	182070265	182070465
chr1	182229965	182230215		chr1	162236710	162236960		chr1	182108965	182109215
chr1	182751965	182752415		chr1	162701460	162701710		chr1	182392365	182392815
chr1	182839965	182840315		chr1	162918110	162918460		chr1	182764165	182764365
chr1	183026265	183026565		chr1	163063310	163063860		chr1	183090765	183091115
chr1	183035565	183035865		chr1	163420160	163420360		chr1	183165115	183165515
chr1	183226865	183227365		chr1	163839963	163840163		chr1	183165765	183166015
chr1	183234965	183235665		chr1	164262213	164262663		chr1	183304615	183305065
chr1	183805316	183805716		chr1	164496963	164497163		chr1	183330415	183330715
chr1	183822366	183822566		chr1	164589213	164589563		chr1	183470715	183470915
chr1	183872616	183872866		chr1	164601863	164602313		chr1	183636215	183636715
chr1	183943016	183943416		chr1	164623413	164623663		chr1	183808316	183808666
chr1	183988916	183989566		chr1	166043663	166043863		chr1	183819466	183819866
chr1	184051466	184052266		chr1	166378913	166379113		chr1	183820216	183820416
chr1	184974068	184974268		chr1	166409563	166409813		chr1	183842666	183842866
chr1	185316018	185316268		chr1	167166413	167166863		chr1	183843666	183843866
chr1	185438868	185439118		chr1	167927112	167927362		chr1	183861616	183861966
chr1	185440918	185441168		chr1	168292012	168292262		chr1	184199516	184199766
chr1	185483968	185484168		chr1	168498262	168498462		chr1	184219316	184219516
chr1	185735668	185735918		chr1	168609212	168609512		chr1	184387766	184388116
chr1	186375018	186375318		chr1	168623162	168623462		chr1	184396316	184396516
chr1	186375668	186375818		chr1	169483462	169483812		chr1	184456316	184456516
chr1	187762119	187762469		chr1	170320109	170320409		chr1	184491566	184492766
chr1	192808170	192808570		chr1	171953910	171954160		chr1	185047468	185047918
chr1	192961970	192962420		chr1	172142310	172142610		chr1	185107418	185107768
chr1	193104720	193105420		chr1	172220510	172220810		chr1	186631718	186632218
chr1	193348370	193348770		chr1	172269210	172269410		chr1	186925918	186926218
chr1	194047270	194047670		chr1	172643610	172643910		chr1	187875119	187875319
chr1	196464620	196464820		chr1	173325611	173325911		chr1	188335919	188336169
chr1	198156970	198157720		chr1	173421211	173421411		chr1	188822269	188822519
chr1	199087121	199087571		chr1	174020812	174021362		chr1	191590270	191590620
chr1	199511972	199512572		chr1	175034014	175034264		chr1	192158320	192158520
chr1	199550622	199550872		chr1	176056064	176056264		chr1	192454570	192454770
chr1	199747822	199748322		chr1	176529914	176530214		chr1	192534270	192534470
chr1	200669272	200670322		chr1	176628514	176629114		chr1	192893070	192893470
chr1	201170622	201171272		chr1	176926964	176927314		chr1	193707720	193708420
chr1	201376322	201376672		chr1	177171164	177171414		chr1	193931470	193931770
chr1	201399272	201399472		chr1	177273064	177273664		chr1	193974070	193974320
chr1	201502322	201502572		chr1	177593265	177593465		chr1	194023670	194024070
chr1	201649922	201650072		chr1	180258915	180259165		chr1	194029570	194029820
chr1	201922172	201922422		chr1	180913764	180913964		chr1	194105220	194105520
chr1	201941272	201942022		chr1	182337615	182337965		chr1	194105570	194105770
chr1	202010322	202010672		chr1	182418965	182419165		chr1	194521770	194521970
chr1	202341522	202341872		chr1	183032715	183032915		chr1	194802170	194802370
chr1	202348772	202349172		chr1	183198065	183198365		chr1	195461170	195461520
chr1	202589272	202589572		chr1	183198515	183199065		chr1	195776670	195776870
chr1	202810722	202811072		chr1	183544765	183545165		chr1	196071470	196071920
chr1	202888322	202888522		chr1	183991066	183991366		chr1	196296570	196296770
chr1	202927222	202927772		chr1	184022216	184022966		chr1	197481020	197481620
chr1	202959322	202959622		chr1	184025016	184025666		chr1	197616720	197616920
chr1	203006872	203007422		chr1	184823166	184823366		chr1	197775120	197775820
chr1	203025972	203026522		chr1	185046868	185047118		chr1	197841920	197842520
chr1	203153622	203153922		chr1	187787619	187788119		chr1	197919270	197919470
chr1	203216272	203216522		chr1	187872469	187872719		chr1	198657571	198657771
chr1	203290072	203290322		chr1	192189520	192189920		chr1	198671171	198671521
chr1	203326772	203326972		chr1	192828070	192828270		chr1	198681271	198681721
chr1	203629172	203629622		chr1	192942920	192943470		chr1	198734321	198734721
chr1	203795572	203795922		chr1	193199320	193199720		chr1	198800621	198800921
chr1	203861322	203861522		chr1	193461920	193462220		chr1	198837321	198838071
chr1	204307522	204307772		chr1	194228470	194228770		chr1	198914221	198914421
chr1	204411372	204411772		chr1	194273520	194273720		chr1	199013371	199013771
chr1	204420872	204421122		chr1	197367720	197368170		chr1	199226222	199226622
chr1	204507072	204507722		chr1	198179720	198179920		chr1	199287222	199287522
chr1	205505472	205505672		chr1	198848221	198849121		chr1	199292772	199293172
chr1	205630972	205632272		chr1	198876421	198876671		chr1	199762572	199763022
chr1	205647372	205647672		chr1	199226772	199227122		chr1	199778272	199778972
chr1	205648272	205648872		chr1	199754822	199755622		chr1	200079122	200079922
chr1	206143879	206144229		chr1	200866972	200867272		chr1	200247322	200248072
chr1	206381145	206381345		chr1	201166872	201167222		chr1	200359622	200359922
chr1	206468007	206468407		chr1	201495922	201496222		chr1	200410272	200410572
chr1	206612597	206612847		chr1	201501922	201502222		chr1	200529322	200529722
chr1	206686305	206686705		chr1	201512772	201513122		chr1	200530222	200530722
chr1	208134455	208134855		chr1	201926172	201926372		chr1	201172222	201172722
chr1	208137355	208137555		chr1	202380172	202380472		chr1	201507872	201508122
chr1	208159705	208160355		chr1	202582322	202582772		chr1	201521522	201521822
chr1	208160405	208160655		chr1	202961422	202961622		chr1	201655372	201655622
chr1	208270955	208271205		chr1	203173772	203174022		chr1	201667522	201667872
chr1	208476755	208477055		chr1	203324072	203324272		chr1	201676172	201676372
chr1	208834655	208835305		chr1	204123822	204124072		chr1	201712322	201712572
chr1	208936655	208937105		chr1	204446522	204447522		chr1	201739872	201740122
chr1	209061705	209062505		chr1	204457122	204457322		chr1	201748672	201749022
chr1	211382558	211383008		chr1	204485822	204486022		chr1	201829022	201829372
chr1	211577808	211578208		chr1	204502722	204502972		chr1	201912672	201913422
chr1	212035008	212035358		chr1	206067181	206067381		chr1	201915822	201916022
chr1	212088458	212088808		chr1	209194855	209195155		chr1	201955022	201955322
chr1	212218858	212219308		chr1	209806205	209806405		chr1	202157922	202158322
chr1	212219708	212219958		chr1	211643808	211644208		chr1	202160022	202160222
chr1	212284708	212285108		chr1	211675858	211676108		chr1	202165622	202165972
chr1	212558458	212559058		chr1	211732108	211732458		chr1	202188522	202188772
chr1	212791208	212792458		chr1	212088058	212088408		chr1	202311872	202312472
chr1	212950308	212951008		chr1	212979458	212979908		chr1	202407972	202408222
chr1	212968608	212969458		chr1	212981108	212981608		chr1	202506372	202506772
chr1	212970058	212970358		chr1	213122457	213122657		chr1	203062472	203062672
chr1	213987807	213989057		chr1	214076857	214077057		chr1	203064172	203064572
chr1	214017107	214017457		chr1	214380157	214380457		chr1	203127822	203128272
chr1	214076057	214076557		chr1	214488107	214488307		chr1	203324322	203324572
chr1	214297057	214297407		chr1	214492457	214492907		chr1	204191922	204192322
chr1	214372057	214372307		chr1	214522807	214523007		chr1	204204122	204204522
chr1	214439407	214439857		chr1	214531957	214532307		chr1	204213972	204214372
chr1	214496057	214496407		chr1	214534157	214534357		chr1	204263472	204263672
chr1	214531607	214531907		chr1	214590107	214590307		chr1	204345472	204345872
chr1	214557707	214558507		chr1	215066507	215066707		chr1	204421622	204421922
chr1	214904157	214904457		chr1	216457308	216457558		chr1	205033272	205033472
chr1	214923207	214923607		chr1	216805358	216805558		chr1	205274272	205274472
chr1	214923707	214923907		chr1	216927058	216927308		chr1	205300722	205301172
chr1	216815408	216815858		chr1	217060408	217060608		chr1	205400872	205401072
chr1	217065008	217065358		chr1	217062608	217063708		chr1	205430922	205431172
chr1	217630958	217631508		chr1	217078208	217078708		chr1	205441322	205441722
chr1	217857208	217857408		chr1	217211658	217211908		chr1	205665222	205665472
chr1	218156608	218156858		chr1	219413558	219413858		chr1	205750072	205750322
chr1	218285458	218285658		chr1	220300408	220300758		chr1	206066631	206066831
chr1	218360308	218360508		chr1	221310108	221310508		chr1	206154679	206154929
chr1	218394408	218394808		chr1	223006308	223007308		chr1	206469457	206469857
chr1	219406008	219406258		chr1	223010108	223010308		chr1	206511917	206512117
chr1	219506758	219506958		chr1	223081208	223081458		chr1	206691255	206691455
chr1	220089758	220090008		chr1	224330798	224331098		chr1	206770405	206770805
chr1	220272408	220272658		chr1	224615948	224616148		chr1	206793655	206794005
chr1	220310758	220311108		chr1	224732198	224733048		chr1	206800405	206800655
chr1	220487308	220487558		chr1	224744348	224745048		chr1	206834955	206835305
chr1	220528658	220529008		chr1	224745898	224746748		chr1	206886755	206887105
chr1	220809308	220809508		chr1	225501448	225501648		chr1	206895405	206895705
chr1	221274358	221274708		chr1	226404999	226405199		chr1	206941955	206942205
chr1	222040458	222040908		chr1	226405449	226405949		chr1	207050455	207050755
chr1	222712758	222713608		chr1	226571899	226572349		chr1	207221655	207222205
chr1	223035708	223036058		chr1	227317499	227317699		chr1	207282805	207283405
chr1	223886448	223886648		chr1	227917149	227917349		chr1	207310305	207310505
chr1	224218448	224218648		chr1	229716103	229716453		chr1	207752105	207752305
chr1	224317498	224317798		chr1	230224754	230224954		chr1	207866305	207867355
chr1	224634548	224634898		chr1	232877454	232877704		chr1	207963955	207964455
chr1	224884498	224884898		chr1	232943854	232944104		chr1	208035655	208036255
chr1	225474798	225475198		chr1	233707654	233707904		chr1	208058305	208058555
chr1	225475698	225475998		chr1	234108254	234109004		chr1	208090355	208090605
chr1	225736498	225736798		chr1	234500304	234500554		chr1	208187855	208188055
chr1	225755098	225755298		chr1	234505754	234506004		chr1	208226205	208226855
chr1	225781998	225782198		chr1	234523754	234524204		chr1	208344505	208344705
chr1	225815698	225815948		chr1	234582854	234583154		chr1	208445705	208446155
chr1	225938600	225938850		chr1	234604604	234604854		chr1	208822105	208822505
chr1	225999349	225999849		chr1	234619704	234620104		chr1	208924355	208924605
chr1	226063199	226063649		chr1	234744253	234744903		chr1	209039305	209040005
chr1	226309299	226309649		chr1	234997953	234998153		chr1	209169155	209169505
chr1	226407099	226407849		chr1	235022253	235022553		chr1	209291655	209292155
chr1	226547849	226548199		chr1	235407385	235408035		chr1	209349755	209350155
chr1	226723399	226724099		chr1	236206650	236206850		chr1	209564755	209565055
chr1	227319049	227319299		chr1	236955050	236955300		chr1	209633305	209633505
chr1	227563499	227563899		chr1	239338000	239338200		chr1	209692255	209692705
chr1	227793949	227794249		chr1	239913400	239913700		chr1	209742055	209742355
chr1	227941849	227941999		chr1	240653050	240653250		chr1	210300605	210300855
chr1	227945349	227945749		chr1	241333000	241333550		chr1	211118308	211119058
chr1	228458349	228458899		chr1	241334300	241334650		chr1	211680658	211680858
chr1	228737653	228738053		chr1	241336350	241336700		chr1	212111208	212111458
chr1	228812153	228812353		chr1	241397100	241397300		chr1	212470258	212470458
chr1	229148253	229148603		chr1	241897398	241897598		chr1	212566358	212566608
chr1	229508203	229508503		chr1	244051798	244051998		chr1	212593908	212594258
chr1	229625753	229626353		chr1	244836798	244837098		chr1	212665808	212666058
chr1	230114103	230114403		chr1	245225948	245226698		chr1	212727158	212727358
chr1	230119553	230119753		chr1	245413298	245413498		chr1	212761508	212761958
chr1	230749804	230750154		chr1	245418198	245418598		chr1	213586207	213586857
chr1	230758554	230758954		chr1	245419698	245420198		chr1	213646557	213646807
chr1	231528054	231528604		chr1	245459748	245459948		chr1	213737757	213737957
chr1	232378754	232379154		chr1	245510498	245511098		chr1	213927907	213928157
chr1	232429204	232429854		chr1	245512448	245512698		chr1	213929357	213929757
chr1	232927904	232928304		chr1	245578448	245578798		chr1	213970107	213970357
chr1	232964604	232964854		chr1	245952448	245952948		chr1	214227507	214227807
chr1	234502104	234502304		chr1	245961948	245962548		chr1	214281907	214282357
chr1	234539204	234539404		chr1	245994348	245994548		chr1	214520507	214520957
chr1	234603404	234603904		chr1	246782598	246782948		chr1	214553207	214553707
chr1	234605004	234605204		chr1	247353898	247354298		chr1	214942957	214943307
chr1	234605704	234606604		chr1	247529398	247529598		chr1	214968007	214968357
chr1	234607854	234608104		chr1	248435949	248436149		chr1	215023257	215023607
chr1	234724653	234725153		chr1	248844351	248844551		chr1	215819208	215819408
chr1	234726453	234726853		chr10	132660	132910		chr1	215890958	215891308
chr1	234876303	234876703		chr10	306560	307160		chr1	216887008	216887358
chr1	234885503	234885853		chr10	329760	330110		chr1	217599008	217599458
chr1	234918553	234918803		chr10	421910	422160		chr1	218521858	218522058
chr1	234919503	234919703		chr10	422310	422760		chr1	218706358	218706708
chr1	234957303	234957903		chr10	479110	479660		chr1	219174808	219175258
chr1	234960603	234960953		chr10	482960	483160		chr1	219405608	219405808
chr1	234961803	234962503		chr10	492960	493310		chr1	219442508	219442808
chr1	234962553	234962953		chr10	518860	519160		chr1	219657208	219657658
chr1	234970153	234971553		chr10	520460	520860		chr1	219814058	219814258
chr1	234999103	234999403		chr10	584610	584810		chr1	220391358	220391658
chr1	235022603	235023753		chr10	930460	930660		chr1	220878408	220878708
chr1	235024103	235024503		chr10	1475105	1475305		chr1	220904558	220904758
chr1	235024753	235025153		chr10	3047258	3047508		chr1	220904908	220905308
chr1	235082985	235083635		chr10	3056758	3057058		chr1	220906158	220906558
chr1	235105335	235105635		chr10	3079558	3079958		chr1	221032658	221033158
chr1	235326785	235327185		chr10	3111258	3112108		chr1	221074608	221074858
chr1	235919400	235919600		chr10	3119158	3119508		chr1	221766308	221766508
chr1	236064850	236065350		chr10	3150758	3151058		chr1	221783108	221783558
chr1	236205000	236205200		chr10	3169708	3169908		chr1	221834008	221834258
chr1	236604300	236604800		chr10	3277408	3277608		chr1	222104458	222105108
chr1	238592600	238593050		chr10	3396108	3396358		chr1	222265658	222266008
chr1	241519400	241519800		chr10	3499208	3499408		chr1	222525058	222525358
chr1	243255498	243255748		chr10	3568958	3569208		chr1	222747758	222747958
chr1	244050098	244050398		chr10	5018158	5018658		chr1	223201958	223202308
chr1	244118148	244118398		chr10	5457287	5457637		chr1	223259158	223259358
chr1	244231598	244231948		chr10	5574037	5574487		chr1	223335558	223335858
chr1	244365848	244366198		chr10	6101087	6101737		chr1	223337408	223337708
chr1	244834598	244835098		chr10	6756438	6756638		chr1	223684248	223684648
chr1	244837948	244838148		chr10	7535438	7535688		chr1	223704748	223705148
chr1	244969398	244969598		chr10	8042837	8043037		chr1	223727448	223727798
chr1	244969648	244969948		chr10	8174787	8175037		chr1	223730448	223730698
chr1	245153748	245154248		chr10	8336887	8337187		chr1	223740198	223740648
chr1	245154948	245155748		chr10	8438737	8438987		chr1	223763148	223763648
chr1	245371248	245371498		chr10	9003387	9003587		chr1	223839448	223839698
chr1	245404698	245404898		chr10	10065537	10065987		chr1	224112998	224113248
chr1	245409298	245409648		chr10	11534701	11534901		chr1	224182548	224182848
chr1	245431948	245432548		chr10	11756401	11756601		chr1	224243648	224243948
chr1	246117248	246117548		chr10	11757601	11757851		chr1	224265548	224265748
chr1	246450298	246450548		chr10	11887001	11887201		chr1	224432048	224432298
chr1	247007848	247008348		chr10	12482601	12483151		chr1	224811548	224811848
chr1	247078698	247078948		chr10	12724801	12725001		chr1	225736048	225736298
chr1	247331848	247332298		chr10	12782551	12783001		chr1	225766848	225767748
chr1	247332648	247332848		chr10	12784001	12784201		chr1	225876150	225876350
chr1	247360898	247361598		chr10	12796151	12797101		chr1	225889200	225889800
chr1	247373898	247374098		chr10	12822701	12823051		chr1	225889850	225890100
chr1	248826001	248826701		chr10	12848950	12849150		chr1	226126399	226126649
chr1	248874051	248874401		chr10	12872550	12873000		chr1	226312249	226312449
chr1	248906951	248907151		chr10	12907850	12908050		chr1	226425299	226426049
chr10	581060	581310		chr10	12958950	12959200		chr1	226453099	226453449
chr10	632160	632410		chr10	12966150	12966350		chr1	226665399	226665599
chr10	1049060	1049710		chr10	12977700	12978050		chr1	226665799	226665999
chr10	1434205	1434505		chr10	12980250	12980450		chr1	226679099	226679299
chr10	1464305	1465355		chr10	12992400	12992600		chr1	226703099	226703649
chr10	1473755	1473955		chr10	13144000	13144300		chr1	226827449	226827749
chr10	2252006	2252306		chr10	13158450	13159100		chr1	226923349	226923549
chr10	3066808	3067108		chr10	13257800	13258050		chr1	227428649	227429099
chr10	3154758	3155058		chr10	13294100	13294600		chr1	227684299	227684549
chr10	3466958	3467158		chr10	13527700	13528000		chr1	228346849	228347049
chr10	3468758	3469558		chr10	13530450	13530750		chr1	228407399	228407599
chr10	3482058	3482858		chr10	13659650	13660000		chr1	228647603	228647803
chr10	3853508	3853908		chr10	13705450	13705700		chr1	228736903	228737153
chr10	4384408	4384708		chr10	13733400	13733650		chr1	228771053	228771253
chr10	5416937	5417137		chr10	13744650	13744850		chr1	228781003	228781253
chr10	5551987	5552337		chr10	13746800	13747750		chr1	228792653	228793003
chr10	5589437	5589587		chr10	13883150	13883400		chr1	228810703	228810903
chr10	5594587	5594787		chr10	13883450	13883800		chr1	228813953	228814853
chr10	6160837	6160987		chr10	14088901	14089351		chr1	228827053	228827503
chr10	6292437	6293087		chr10	14498801	14499001		chr1	228913503	228913803
chr10	6877738	6878038		chr10	14508801	14509201		chr1	228977103	228977303
chr10	7410038	7410488		chr10	14621051	14621251		chr1	229014553	229014853
chr10	8534037	8534537		chr10	14625701	14626051		chr1	229015903	229016253
chr10	8726187	8726587		chr10	14654001	14654201		chr1	229041703	229041953
chr10	9869087	9869337		chr10	14835801	14836001		chr1	229059003	229059253
chr10	10591987	10592287		chr10	15084501	15085251		chr1	229114103	229114803
chr10	11211287	11211487		chr10	15335751	15335951		chr1	229115053	229115303
chr10	11515851	11516051		chr10	15369851	15370051		chr1	229138003	229138503
chr10	11602551	11602751		chr10	15454301	15454501		chr1	229160053	229160403
chr10	12512951	12513051		chr10	15504501	15504751		chr1	229199553	229199903
chr10	12555601	12555801		chr10	15662251	15662601		chr1	229341453	229341653
chr10	12785451	12785801		chr10	15704701	15705001		chr1	230120153	230120353
chr10	12799751	12800201		chr10	15716901	15717151		chr1	230120653	230120853
chr10	12902900	12903150		chr10	16782151	16782351		chr1	230170604	230170854
chr10	12960400	12960800		chr10	17419001	17419201		chr1	230176854	230177454
chr10	13138900	13139150		chr10	18141471	18141671		chr1	230268404	230268604
chr10	13268650	13269300		chr10	18650471	18650671		chr1	230572404	230572954
chr10	13271550	13271800		chr10	18651271	18651471		chr1	230745504	230745704
chr10	13272350	13272650		chr10	18781271	18781471		chr1	230978654	230978904
chr10	13672250	13672900		chr10	18786521	18786771		chr1	230979204	230979454
chr10	13673150	13673600		chr10	19720621	19720821		chr1	231016304	231016604
chr10	13733850	13734750		chr10	19789371	19789571		chr1	231093254	231093554
chr10	13751200	13751450		chr10	19967471	19967671		chr1	231332754	231332954
chr10	13945550	13945700		chr10	19984121	19984721		chr1	231774004	231774204
chr10	14008201	14008451		chr10	19990471	19990671		chr1	231828354	231828554
chr10	14010351	14010551		chr10	20085921	20086121		chr1	231983554	231983754
chr10	14049301	14049501		chr10	21170371	21170571		chr1	232240104	232240504
chr10	14185451	14185651		chr10	21316621	21316821		chr1	232310454	232310954
chr10	14479001	14479101		chr10	21318021	21318321		chr1	232320254	232320654
chr10	14554101	14554501		chr10	21514471	21514721		chr1	232381504	232382354
chr10	14877701	14877901		chr10	21514771	21515121		chr1	232727354	232727554
chr10	14954101	14954801		chr10	21524271	21524771		chr1	232805454	232805854
chr10	15431351	15431801		chr10	21534071	21534871		chr1	233005604	233006204
chr10	15440001	15440201		chr10	22086771	22087171		chr1	233045654	233046054
chr10	15451301	15451951		chr10	22347321	22347571		chr1	233086954	233087404
chr10	15472001	15472201		chr10	22432671	22432871		chr1	233282354	233282554
chr10	15472351	15472701		chr10	22554121	22554321		chr1	233679104	233679454
chr10	15720901	15721401		chr10	22554871	22555421		chr1	234084654	234084854
chr10	16026701	16026901		chr10	22610171	22610921		chr1	234433404	234433704
chr10	17199351	17199551		chr10	22624671	22625071		chr1	234600504	234600804
chr10	17200551	17200751		chr10	22625571	22625971		chr1	234635304	234635504
chr10	17230001	17230301		chr10	22660171	22660471		chr1	234700153	234700603
chr10	18395371	18395671		chr10	22668121	22668521		chr1	234721553	234722353
chr10	18659921	18660421		chr10	22911921	22912671		chr1	234745803	234746203
chr10	21238771	21238971		chr10	23003171	23003521		chr1	234774203	234774653
chr10	21500421	21500671		chr10	23008521	23008721		chr1	234821753	234822053
chr10	21525221	21526071		chr10	23062271	23063021		chr1	234862803	234863253
chr10	22251671	22251871		chr10	23065771	23066071		chr1	234868853	234869103
chr10	22320521	22321721		chr10	23068221	23068421		chr1	234887003	234887753
chr10	22336771	22337021		chr10	23077371	23077671		chr1	234975053	234975503
chr10	22428071	22428371		chr10	23081121	23081821		chr1	234978503	234979103
chr10	22436871	22437421		chr10	23153771	23155371		chr1	234980803	234981403
chr10	22552871	22553321		chr10	23520821	23521071		chr1	234988553	234988903
chr10	22597721	22598221		chr10	23975271	23975521		chr1	234993603	234993853
chr10	22654421	22654871		chr10	23980921	23981221		chr1	235328485	235328885
chr10	22655621	22656421		chr10	24123471	24123671		chr1	235706000	235706250
chr10	22663321	22663621		chr10	24255921	24256121		chr1	235911500	235911800
chr10	23001971	23002171		chr10	24458071	24458521		chr1	236019050	236019300
chr10	23064271	23064571		chr10	24857221	24857521		chr1	236023600	236023850
chr10	23069471	23069771		chr10	25360371	25360571		chr1	236044050	236044350
chr10	23079721	23080171		chr10	25500121	25500621		chr1	236093000	236093250
chr10	23080221	23080421		chr10	26242821	26243121		chr1	236103250	236103500
chr10	23096971	23097171		chr10	26919271	26919521		chr1	236108350	236108550
chr10	23193421	23193521		chr10	27156621	27156821		chr1	236142200	236142850
chr10	23979921	23980521		chr10	28248371	28248621		chr1	236319250	236319450
chr10	24208671	24209321		chr10	28281871	28282321		chr1	236609200	236609400
chr10	24561571	24561821		chr10	28940271	28940521		chr1	236795250	236795600
chr10	25015421	25015621		chr10	29204221	29204421		chr1	236888950	236889150
chr10	26524271	26524471		chr10	29242821	29243021		chr1	237696450	237696800
chr10	26860021	26861271		chr10	29477821	29478021		chr1	237760750	237761150
chr10	27241921	27242721		chr10	29618471	29618771		chr1	237885600	237886050
chr10	27745571	27746021		chr10	29634671	29635171		chr1	237917600	237917800
chr10	28303271	28303571		chr10	29996471	29996671		chr1	238667150	238667650
chr10	28559621	28559971		chr10	30000671	30001021		chr1	238675150	238675850
chr10	28939621	28940071		chr10	30508721	30508921		chr1	238676700	238677150
chr10	28976271	28976571		chr10	30783021	30783271		chr1	238982600	238982950
chr10	29253671	29253921		chr10	30854621	30855071		chr1	239361450	239361700
chr10	29318171	29318521		chr10	31135871	31136071		chr1	240562300	240562650
chr10	29646171	29646671		chr10	31401421	31401621		chr1	240769100	240769350
chr10	29657921	29658371		chr10	31755072	31755322		chr1	241023050	241023500
chr10	29728871	29729021		chr10	31762622	31762922		chr1	241062800	241063250
chr10	29729071	29729221		chr10	31788522	31788722		chr1	241809798	241809998
chr10	30207521	30207771		chr10	31908322	31908522		chr1	241996948	241997148
chr10	30215271	30215921		chr10	31968322	31968672		chr1	242323048	242323348
chr10	30349121	30349871		chr10	31997072	31997322		chr1	242826448	242826648
chr10	30423521	30423721		chr10	32349122	32349472		chr1	242916698	242917048
chr10	30424371	30424571		chr10	33201822	33202022		chr1	243156598	243156798
chr10	30460571	30461071		chr10	33203922	33204122		chr1	243253348	243253648
chr10	30583771	30583971		chr10	33327072	33327422		chr1	243256598	243257098
chr10	30784921	30785221		chr10	33804572	33804822		chr1	243596398	243596748
chr10	30816121	30816521		chr10	33950122	33950372		chr1	244048048	244048298
chr10	30832721	30833071		chr10	34001022	34001222		chr1	244092848	244093148
chr10	31031471	31031671		chr10	34116222	34116672		chr1	244213848	244214648
chr10	31133771	31134171		chr10	34154372	34154822		chr1	244450748	244451148
chr10	31134771	31135221		chr10	34179172	34179572		chr1	244652348	244652648
chr10	31760572	31760922		chr10	34190522	34190872		chr1	244654198	244654398
chr10	32346422	32346972		chr10	34240122	34240322		chr1	244778448	244778798
chr10	32379472	32379872		chr10	34260422	34260872		chr1	244789198	244789398
chr10	32446322	32446622		chr10	34290222	34290522		chr1	244899648	244900048
chr10	32950972	32951222		chr10	34292672	34292872		chr1	245169198	245169498
chr10	32957322	32957572		chr10	34377522	34377872		chr1	245444348	245444698
chr10	33006422	33006622		chr10	34637122	34637372		chr1	245607648	245608098
chr10	33240472	33240672		chr10	34638872	34639372		chr1	245694698	245694948
chr10	33263922	33264672		chr10	34680372	34680622		chr1	245771498	245772148
chr10	33326022	33326372		chr10	34727572	34727972		chr1	245933748	245933948
chr10	33422772	33423172		chr10	34928722	34928922		chr1	246032098	246032298
chr10	33498372	33499022		chr10	35089622	35089822		chr1	246095398	246095798
chr10	33810422	33810622		chr10	35271922	35272172		chr1	246150048	246150248
chr10	34185022	34185522		chr10	35460722	35461172		chr1	246183748	246184048
chr10	34670022	34670422		chr10	35462572	35462872		chr1	246222298	246222548
chr10	34688922	34689172		chr10	35479772	35479972		chr1	246322548	246322848
chr10	34739872	34740372		chr10	35480122	35480522		chr1	246505748	246505998
chr10	34836122	34836422		chr10	35586272	35586722		chr1	246506948	246507498
chr10	35126822	35127822		chr10	35758772	35758972		chr1	246566148	246566798
chr10	35195622	35195922		chr10	35870672	35870872		chr1	246682098	246682348
chr10	35458572	35458822		chr10	35963972	35964172		chr1	246761298	246761748
chr10	37975522	37975772		chr10	36052322	36052522		chr1	246907548	246907748
chr10	37976322	37976922		chr10	36280522	36280722		chr1	246942598	246942898
chr10	42952052	42952302		chr10	36447272	36447472		chr1	247102598	247102848
chr10	43304802	43305002		chr10	37269872	37270122		chr1	247126348	247127598
chr10	43362102	43362302		chr10	37270272	37270522		chr1	247348898	247349098
chr10	43395702	43396152		chr10	37476372	37476622		chr1	247368748	247369148
chr10	43408802	43409302		chr10	37482872	37483172		chr1	248706199	248706399
chr10	43574152	43574752		chr10	38094122	38094422		chr1	248802101	248802701
chr10	43868002	43868752		chr10	43454402	43454652		chr10	505310	505660
chr10	43876802	43877302		chr10	43510352	43510552		chr10	637110	637510
chr10	44383802	44384152		chr10	43623302	43623602		chr10	658610	658810
chr10	44470852	44471052		chr10	43998352	43998802		chr10	787910	788110
chr10	44742302	44742802		chr10	44325252	44325452		chr10	1297155	1297505
chr10	44908152	44908852		chr10	44334202	44334852		chr10	1523355	1523555
chr10	45000602	45001302		chr10	44382002	44382552		chr10	2285206	2285606
chr10	45001702	45002152		chr10	44402802	44403152		chr10	2737358	2737708
chr10	45076552	45076952		chr10	44741752	44742052		chr10	2839108	2839358
chr10	45077702	45077902		chr10	44913652	44914302		chr10	3010558	3010808
chr10	45091352	45091552		chr10	46787345	46792647		chr10	3048158	3048458
chr10	45594702	45595052		chr10	47364311	47364861		chr10	3081908	3082158
chr10	45672652	45673252		chr10	48551955	48552155		chr10	3293508	3294108
chr10	48946255	48946555		chr10	49408704	49409054		chr10	3467408	3467708
chr10	49299055	49299305		chr10	49486254	49486454		chr10	3506708	3506958
chr10	50295390	50295640		chr10	50304540	50304890		chr10	3722258	3722508
chr10	50990840	50991040		chr10	50620790	50621190		chr10	3755008	3755458
chr10	52019090	52019590		chr10	50883390	50883690		chr10	3766608	3766808
chr10	52128190	52128390		chr10	51285390	51286190		chr10	3778108	3778308
chr10	52216890	52217140		chr10	51314240	51314440		chr10	3778658	3778958
chr10	54449140	54449440		chr10	51367190	51367440		chr10	3781308	3781958
chr10	54799590	54799790		chr10	51654790	51655540		chr10	3817108	3817708
chr10	55013340	55013640		chr10	51656490	51656690		chr10	4034808	4035158
chr10	58269090	58270090		chr10	52212790	52213090		chr10	4662858	4663608
chr10	58513290	58513540		chr10	52234190	52234390		chr10	4755308	4755758
chr10	59363042	59363242		chr10	52855590	52855790		chr10	5120908	5121558
chr10	59536142	59536492		chr10	52908490	52908740		chr10	5317787	5318087
chr10	59906192	59906992		chr10	53005290	53005490		chr10	5355637	5355937
chr10	60140442	60141192		chr10	53005790	53006340		chr10	5554637	5554837
chr10	60573042	60573292		chr10	53090790	53091040		chr10	5565087	5565287
chr10	60573342	60573742		chr10	53233790	53234090		chr10	5754737	5754937
chr10	60871292	60871542		chr10	53315040	53315290		chr10	5840937	5841387
chr10	60943992	60944642		chr10	53702740	53703040		chr10	5976837	5977137
chr10	61733192	61733392		chr10	53703240	53703490		chr10	6141237	6141937
chr10	61837041	61837491		chr10	53839640	53839840		chr10	6291187	6291987
chr10	61902541	61903041		chr10	53842340	53842590		chr10	6417038	6417288
chr10	61903591	61904091		chr10	54766540	54766790		chr10	6737088	6737388
chr10	62048741	62050191		chr10	54798590	54798990		chr10	6753738	6754188
chr10	62051391	62051841		chr10	54800990	54801190		chr10	6824888	6825138
chr10	62268541	62269091		chr10	54801240	54801690		chr10	7015588	7015938
chr10	62804140	62804990		chr10	54801840	54802090		chr10	7087988	7088688
chr10	63209090	63209340		chr10	55036340	55036640		chr10	7254788	7255138
chr10	63268590	63269040		chr10	55631640	55631840		chr10	7294538	7294788
chr10	63269190	63269440		chr10	56881290	56881490		chr10	7295888	7296638
chr10	63465890	63466440		chr10	58360640	58360840		chr10	7297588	7297788
chr10	63521840	63522290		chr10	58952790	58953040		chr10	7331038	7331388
chr10	64112689	64113089		chr10	59321990	59322290		chr10	7409388	7409688
chr10	66926292	66926542		chr10	59793892	59794092		chr10	7520788	7521038
chr10	67537892	67538392		chr10	61874141	61874541		chr10	8114487	8114687
chr10	67629492	67629692		chr10	61968591	61968791		chr10	9184587	9184837
chr10	67849942	67850242		chr10	62048391	62048641		chr10	11212787	11212987
chr10	68332493	68333443		chr10	62050441	62050691		chr10	11232987	11233537
chr10	68720893	68721493		chr10	62443341	62443841		chr10	11395151	11395551
chr10	68900494	68901544		chr10	63492840	63493040		chr10	11612351	11612651
chr10	68956194	68956594		chr10	63573540	63573740		chr10	11673801	11674101
chr10	69319394	69319594		chr10	63717440	63717840		chr10	11874651	11875001
chr10	69659244	69659844		chr10	65570692	65571092		chr10	12271051	12271301
chr10	69751244	69751744		chr10	66626092	66626792		chr10	12547551	12547751
chr10	69752494	69752844		chr10	66641492	66641792		chr10	12699451	12699701
chr10	69801494	69802594		chr10	66717692	66717942		chr10	13644150	13644350
chr10	70816244	70816794		chr10	66940942	66941442		chr10	14052801	14053351
chr10	70927243	70927593		chr10	68154093	68154393		chr10	14260301	14260751
chr10	71035843	71036093		chr10	68196493	68197593		chr10	14301201	14301401
chr10	71232393	71232693		chr10	68230943	68231143		chr10	14301601	14302001
chr10	71396743	71397193		chr10	68253193	68253793		chr10	14468101	14468501
chr10	71845143	71845343		chr10	68628993	68629343		chr10	14554601	14554801
chr10	71850793	71851293		chr10	68745493	68745693		chr10	15242451	15242701
chr10	72009542	72009892		chr10	68871794	68872294		chr10	15430951	15431201
chr10	72216042	72216442		chr10	68875294	68875494		chr10	15461501	15461801
chr10	72275142	72275492		chr10	68876144	68876394		chr10	16909101	16909401
chr10	72325142	72325792		chr10	68876444	68877144		chr10	17139701	17139901
chr10	72354792	72355392		chr10	69123044	69123294		chr10	17216201	17216651
chr10	73095342	73095592		chr10	69215544	69215744		chr10	17354351	17354551
chr10	73167692	73168042		chr10	69555244	69555494		chr10	19041421	19041621
chr10	73252442	73252842		chr10	69663544	69663844		chr10	20632771	20633071
chr10	73624842	73625192		chr10	69722894	69723144		chr10	20878071	20878471
chr10	73744392	73744642		chr10	69745044	69745244		chr10	21150221	21150521
chr10	73781742	73781942		chr10	69817094	69817394		chr10	21581671	21581921
chr10	73906692	73907392		chr10	69844894	69845394		chr10	21741121	21741321
chr10	73940692	73940992		chr10	69850194	69850844		chr10	22482421	22482771
chr10	74823792	74824092		chr10	69898594	69898894		chr10	23061521	23061821
chr10	74833342	74833542		chr10	69899744	69900194		chr10	23345221	23345421
chr10	75048692	75048942		chr10	69900494	69900744		chr10	23605371	23605571
chr10	75212442	75212742		chr10	69900794	69901244		chr10	23988821	23989021
chr10	75367192	75367392		chr10	70503744	70503994		chr10	24238621	24238821
chr10	75402042	75402742		chr10	70967993	70968343		chr10	24306521	24306821
chr10	75613592	75614342		chr10	71005393	71005593		chr10	24359971	24360271
chr10	76113992	76114342		chr10	71009293	71009693		chr10	26620471	26620721
chr10	76139592	76139842		chr10	71037343	71037543		chr10	26706271	26706671
chr10	76282192	76282742		chr10	71092493	71093143		chr10	27657071	27657321
chr10	76902992	76903342		chr10	71210343	71210543		chr10	28326371	28326671
chr10	77879892	77880092		chr10	71214593	71214893		chr10	28587571	28587921
chr10	77889442	77889642		chr10	71244193	71244643		chr10	28818321	28819071
chr10	77943642	77943842		chr10	71512943	71513443		chr10	28821221	28821421
chr10	78029342	78030042		chr10	71606943	71607343		chr10	28840071	28840271
chr10	78033442	78033742		chr10	72016942	72017442		chr10	28986921	28987221
chr10	78116443	78116793		chr10	72082842	72083342		chr10	29223721	29224221
chr10	78293443	78293743		chr10	72088292	72089092		chr10	29273571	29273771
chr10	78447243	78447593		chr10	72211842	72212092		chr10	29386071	29386321
chr10	78641193	78641543		chr10	72223142	72223342		chr10	29533521	29533721
chr10	78665543	78665893		chr10	72223842	72224192		chr10	29589121	29589321
chr10	79038743	79039043		chr10	72229792	72229992		chr10	29688321	29688521
chr10	79067793	79068593		chr10	72257992	72258292		chr10	29736321	29736521
chr10	79141893	79142593		chr10	72263592	72263842		chr10	29949621	29949871
chr10	79203243	79203543		chr10	72312492	72313092		chr10	30414021	30414271
chr10	79203843	79204143		chr10	72320142	72320742		chr10	30462771	30463271
chr10	79242643	79243043		chr10	72641842	72642192		chr10	30611971	30612221
chr10	79405644	79405894		chr10	73167142	73167542		chr10	30803721	30804021
chr10	80512344	80512594		chr10	73304542	73304792		chr10	30896621	30896821
chr10	84138444	84138644		chr10	73494642	73494942		chr10	31305471	31305721
chr10	86668243	86668593		chr10	73831992	73832292		chr10	31721072	31721322
chr10	86755793	86756843		chr10	74149292	74150142		chr10	33005422	33005622
chr10	87314243	87314493		chr10	74266292	74266542		chr10	33212372	33212622
chr10	87818093	87818343		chr10	74292542	74292892		chr10	33709272	33709822
chr10	87818793	87819193		chr10	74704592	74705142		chr10	33734472	33734772
chr10	88949093	88949243		chr10	74705192	74705642		chr10	33776422	33776822
chr10	89328193	89328543		chr10	74725792	74726092		chr10	33808672	33808872
chr10	89392343	89392543		chr10	74800092	74800292		chr10	33897322	33897822
chr10	89414443	89415343		chr10	74901542	74901742		chr10	33917822	33918022
chr10	89476943	89477243		chr10	75100092	75100542		chr10	34140572	34140822
chr10	90930443	90930643		chr10	75347642	75347942		chr10	34166772	34167072
chr10	90968943	90969343		chr10	75399942	75400242		chr10	34294472	34294672
chr10	91034793	91035143		chr10	75592842	75593192		chr10	34599272	34599472
chr10	91797993	91799143		chr10	75593792	75594092		chr10	35711672	35711922
chr10	91887193	91887543		chr10	75762492	75762742		chr10	35768622	35769022
chr10	92290393	92290643		chr10	76132692	76132942		chr10	35849322	35849672
chr10	92800193	92800793		chr10	76134392	76134742		chr10	35890122	35890372
chr10	93165843	93166143		chr10	76283342	76283742		chr10	38010322	38010672
chr10	93423243	93423393		chr10	76546392	76546692		chr10	38095372	38095722
chr10	93445643	93445993		chr10	76976992	76977592		chr10	43129602	43129902
chr10	93749493	93749593		chr10	77773692	77774042		chr10	43136852	43137102
chr10	93755843	93756043		chr10	78043742	78043942		chr10	43775452	43775852
chr10	94036443	94036893		chr10	78117493	78117693		chr10	43801302	43801502
chr10	95295243	95295443		chr10	78118593	78118893		chr10	43870302	43870552
chr10	96044243	96044493		chr10	78365843	78366043		chr10	43944102	43944852
chr10	96673243	96674093		chr10	78407843	78408493		chr10	44057602	44057802
chr10	96833193	96833543		chr10	78408943	78409143		chr10	44105952	44106152
chr10	97097493	97097693		chr10	78472893	78473243		chr10	44244152	44244402
chr10	97278593	97278793		chr10	78536343	78536593		chr10	44376702	44376952
chr10	97499093	97499393		chr10	78545893	78546193		chr10	44472802	44473252
chr10	97549943	97550293		chr10	78549893	78550143		chr10	44791902	44792102
chr10	98153593	98153843		chr10	78755043	78755593		chr10	44903302	44903502
chr10	98376543	98376893		chr10	79113143	79113493		chr10	44966602	44966802
chr10	98673093	98673393		chr10	79144893	79145293		chr10	45786402	45786852
chr10	99938743	99938893		chr10	79146793	79147143		chr10	46284914	46285114
chr10	99942343	99942793		chr10	79185443	79185793		chr10	48184307	48184607
chr10	100185843	100186193		chr10	79422444	79422694		chr10	48901155	48901455
chr10	100374243	100374693		chr10	79434794	79435244		chr10	49165755	49166255
chr10	100528793	100529093		chr10	79446344	79446744		chr10	49166855	49167105
chr10	100562093	100562693		chr10	79449094	79449494		chr10	51448740	51448940
chr10	100569993	100570343		chr10	79765594	79765794		chr10	51905140	51905340
chr10	100655293	100655493		chr10	80405544	80405894		chr10	53699240	53699690
chr10	100731143	100731393		chr10	80408294	80408744		chr10	55968940	55969190
chr10	100735443	100735793		chr10	80415694	80417844		chr10	56596340	56596540
chr10	100876343	100876543		chr10	80417894	80418194		chr10	57224290	57224540
chr10	100885943	100886943		chr10	80422144	80422444		chr10	57258690	57259090
chr10	100913293	100913643		chr10	80423744	80423944		chr10	58268490	58268940
chr10	100996643	100996893		chr10	80424044	80424344		chr10	59196640	59196840
chr10	101031893	101032593		chr10	80425694	80425994		chr10	59263590	59264090
chr10	101061643	101062193		chr10	80439394	80439594		chr10	59282490	59282990
chr10	102119093	102119343		chr10	82116194	82116394		chr10	59625842	59626092
chr10	102120943	102121593		chr10	82176694	82176894		chr10	59868592	59868842
chr10	102132843	102133843		chr10	82610094	82610294		chr10	60009392	60010042
chr10	102134143	102134343		chr10	85303094	85303394		chr10	60280592	60280892
chr10	102152293	102152643		chr10	85646293	85646643		chr10	60347342	60347542
chr10	102394043	102394643		chr10	86671493	86671993		chr10	60896342	60896692
chr10	102420743	102420993		chr10	86673543	86673743		chr10	61032742	61032992
chr10	102461193	102461443		chr10	86709343	86709593		chr10	61130242	61130492
chr10	102632843	102633243		chr10	86754793	86755143		chr10	61397942	61398142
chr10	102764443	102764943		chr10	86795243	86795993		chr10	61447292	61447542
chr10	102764993	102765393		chr10	87506943	87507143		chr10	61451392	61451642
chr10	102775543	102775743		chr10	88237643	88237893		chr10	61752092	61752642
chr10	102782293	102782493		chr10	88924043	88924243		chr10	61899841	61900591
chr10	103367493	103367943		chr10	88974943	88975193		chr10	61924491	61924791
chr10	103368593	103368793		chr10	88990043	88990243		chr10	61994141	61994341
chr10	103395793	103395993		chr10	89143493	89143693		chr10	62024491	62024891
chr10	103660092	103660542		chr10	89217693	89218043		chr10	62046491	62046791
chr10	103854592	103854792		chr10	89297093	89297343		chr10	62432341	62432541
chr10	103895492	103895742		chr10	89302193	89302443		chr10	62529241	62529441
chr10	104069842	104070042		chr10	90590893	90591093		chr10	62907690	62908340
chr10	104122192	104122742		chr10	90921043	90921593		chr10	62909140	62909490
chr10	104330842	104331142		chr10	91006393	91007043		chr10	63703440	63703690
chr10	108221842	108222192		chr10	91589443	91589693		chr10	66405642	66406042
chr10	109474792	109474992		chr10	92172443	92172643		chr10	67456392	67456792
chr10	109732142	109732442		chr10	92592593	92592943		chr10	68992594	68992944
chr10	109914042	109914292		chr10	92756193	92756843		chr10	69100494	69100694
chr10	109957292	109957942		chr10	93199143	93199743		chr10	69262294	69263694
chr10	109960542	109960742		chr10	93245693	93246093		chr10	69359294	69359544
chr10	109961392	109961892		chr10	93946943	93947743		chr10	70094294	70094544
chr10	110007292	110007642		chr10	93995293	93995493		chr10	71203893	71204093
chr10	110008142	110009042		chr10	94007293	94007493		chr10	71345243	71345443
chr10	110210792	110210992		chr10	95245593	95245843		chr10	71465293	71465943
chr10	110635492	110635692		chr10	95318093	95318343		chr10	71561243	71561493
chr10	110642992	110643292		chr10	95433093	95433293		chr10	71659543	71659843
chr10	110789592	110789892		chr10	95467143	95467343		chr10	71844143	71844343
chr10	110833642	110834142		chr10	95474743	95474943		chr10	71896542	71896842
chr10	110834842	110835092		chr10	95572543	95572743		chr10	72048592	72048842
chr10	112949841	112950491		chr10	95656943	95657243		chr10	72331442	72331792
chr10	112952741	112952991		chr10	96512993	96513243		chr10	72332292	72332492
chr10	112956791	112957191		chr10	96639793	96640043		chr10	73966242	73966592
chr10	113063291	113063841		chr10	96830743	96831043		chr10	75474692	75474892
chr10	113099541	113099891		chr10	97184493	97184743		chr10	75475242	75475492
chr10	113261241	113262241		chr10	97234493	97234693		chr10	75530292	75530492
chr10	113680641	113680841		chr10	97244643	97244843		chr10	75624692	75625042
chr10	114366941	114367491		chr10	97427793	97428043		chr10	75648342	75648592
chr10	114374041	114374291		chr10	97436743	97436993		chr10	75683142	75683442
chr10	114472441	114472641		chr10	97532993	97533593		chr10	75703242	75703842
chr10	114502041	114502291		chr10	97553543	97554093		chr10	75707842	75708142
chr10	114552341	114552541		chr10	97719243	97719443		chr10	75838842	75839242
chr10	114821691	114822141		chr10	97724443	97724643		chr10	76034842	76035142
chr10	116073039	116073589		chr10	98034643	98034893		chr10	76136892	76137142
chr10	116134339	116134739		chr10	98246893	98247493		chr10	76293592	76293792
chr10	116310388	116310588		chr10	98258743	98258993		chr10	76309192	76309542
chr10	116691989	116692189		chr10	98408843	98409193		chr10	76309742	76309992
chr10	116694089	116694339		chr10	98569793	98570393		chr10	76541642	76542292
chr10	117175889	117176139		chr10	98646893	98647543		chr10	76633742	76634292
chr10	118046389	118046989		chr10	99394893	99395193		chr10	77119192	77119442
chr10	118754088	118755538		chr10	99395943	99396193		chr10	77291892	77292142
chr10	118755738	118756138		chr10	99444743	99444993		chr10	77374192	77374542
chr10	118763688	118763988		chr10	99529893	99530093		chr10	77545492	77545692
chr10	118824788	118824988		chr10	100022293	100022743		chr10	77557042	77557442
chr10	119165438	119165838		chr10	100025543	100025743		chr10	77557942	77558192
chr10	119207838	119208138		chr10	100025793	100026043		chr10	77587092	77587442
chr10	119285988	119286288		chr10	100039143	100039593		chr10	77772692	77772892
chr10	119413088	119413288		chr10	100229343	100229793		chr10	78040692	78040992
chr10	119494838	119495038		chr10	100521093	100521293		chr10	78049092	78049542
chr10	119650738	119651188		chr10	100568993	100569593		chr10	78269193	78269643
chr10	119654038	119654288		chr10	100613043	100613243		chr10	78277643	78277993
chr10	119724538	119725338		chr10	100625793	100626043		chr10	78459293	78459493
chr10	119726638	119726888		chr10	100664393	100664893		chr10	78462243	78462543
chr10	119745538	119745738		chr10	100736443	100736843		chr10	78464893	78465793
chr10	119753938	119754188		chr10	100737443	100737643		chr10	78566693	78566893
chr10	120128288	120128638		chr10	100738643	100738893		chr10	78568493	78568743
chr10	120966337	120966637		chr10	100793193	100793393		chr10	78575193	78575443
chr10	120974737	120974987		chr10	100872643	100872943		chr10	78581593	78581943
chr10	120982037	120982787		chr10	100906743	100906993		chr10	78656143	78656443
chr10	121027587	121027737		chr10	100909443	100910393		chr10	78714043	78714243
chr10	121051687	121051887		chr10	100912093	100912293		chr10	79081743	79081993
chr10	121244886	121245336		chr10	101026543	101027043		chr10	79149943	79150243
chr10	121429586	121429836		chr10	101228993	101229193		chr10	79163243	79163443
chr10	121436636	121436836		chr10	101353393	101353893		chr10	79179193	79179443
chr10	121500786	121501236		chr10	101529543	101529793		chr10	79310643	79310943
chr10	121524186	121524436		chr10	101552093	101552293		chr10	79403994	79404594
chr10	121525686	121525936		chr10	101597943	101598193		chr10	79411094	79411394
chr10	121526686	121527186		chr10	101664093	101664293		chr10	79434544	79434744
chr10	121598286	121598786		chr10	101759793	101759993		chr10	80511144	80511344
chr10	121774885	121775085		chr10	101780693	101781043		chr10	82468494	82468794
chr10	121800785	121800985		chr10	101810393	101810593		chr10	83606394	83606594
chr10	121865485	121866035		chr10	101815993	101816243		chr10	83648894	83649094
chr10	121974985	121975335		chr10	102170443	102170643		chr10	83677244	83677544
chr10	123136484	123136734		chr10	102193143	102193393		chr10	84539494	84539694
chr10	123230234	123230584		chr10	102210143	102210393		chr10	85786793	85786993
chr10	123357484	123358134		chr10	102230593	102230793		chr10	85916443	85916693
chr10	124088834	124089084		chr10	102420393	102420643		chr10	86155293	86155643
chr10	124293231	124293481		chr10	102485393	102485643		chr10	86400143	86400343
chr10	124388931	124389481		chr10	102573743	102573943		chr10	87345643	87345893
chr10	124403581	124403781		chr10	102661293	102661493		chr10	87723793	87724143
chr10	124693431	124694081		chr10	102677143	102677693		chr10	87922743	87923343
chr10	124742981	124743331		chr10	102677893	102678643		chr10	88210293	88210493
chr10	124745631	124745831		chr10	102753393	102753693		chr10	88221443	88221843
chr10	124978581	124978881		chr10	102763543	102764093		chr10	88223093	88223693
chr10	125006981	125007531		chr10	102778593	102778843		chr10	88253693	88254043
chr10	125104131	125104381		chr10	103110993	103111693		chr10	88282443	88282993
chr10	125151831	125152081		chr10	103153243	103154093		chr10	88880393	88880793
chr10	125161381	125161831		chr10	103545943	103546143		chr10	88923693	88923893
chr10	125453481	125453681		chr10	103549193	103549393		chr10	88990693	88990993
chr10	125633581	125633831		chr10	103663792	103664142		chr10	88992943	88993493
chr10	125718931	125719481		chr10	103678242	103678492		chr10	89032393	89032693
chr10	125823031	125823931		chr10	103721142	103721342		chr10	89095893	89096093
chr10	125895681	125895981		chr10	103761492	103761692		chr10	89352043	89352443
chr10	126090581	126090781		chr10	103772292	103772892		chr10	90667293	90667543
chr10	126352431	126352781		chr10	103806392	103806792		chr10	90876493	90877043
chr10	126905531	126906481		chr10	103894992	103895242		chr10	91297993	91298193
chr10	127149786	127150086		chr10	103913892	103914092		chr10	91797443	91797643
chr10	127301086	127301586		chr10	104076842	104077242		chr10	92140693	92141393
chr10	128386286	128386536		chr10	104268542	104268742		chr10	92157093	92157293
chr10	128657736	128657936		chr10	104328092	104328492		chr10	92292143	92292343
chr10	128714886	128715086		chr10	104422192	104422392		chr10	93147193	93147493
chr10	128901936	128902286		chr10	104711192	104711642		chr10	93421243	93421443
chr10	129341086	129341436		chr10	105291592	105291792		chr10	93435943	93436193
chr10	129541136	129541486		chr10	106896442	106896742		chr10	93436243	93436443
chr10	129960036	129960236		chr10	107013242	107013442		chr10	93436793	93437143
chr10	130378086	130378586		chr10	107013592	107013842		chr10	93437743	93437943
chr10	130490286	130490636		chr10	107032292	107032892		chr10	93467093	93467443
chr10	131412737	131412937		chr10	107308892	107309092		chr10	93482143	93482443
chr10	131819214	131819564		chr10	108522992	108523192		chr10	94879593	94879793
chr10	132453046	132453246		chr10	109172492	109172742		chr10	95561543	95561793
chr10	132595796	132596096		chr10	109179692	109179892		chr10	96287893	96288243
chr10	132606446	132606696		chr10	109475142	109475342		chr10	96297393	96297593
chr10	132749396	132749646		chr10	109740692	109740942		chr10	96708393	96708693
chr10	132943646	132943896		chr10	109906292	109906842		chr10	98349493	98349743
chr10	133226046	133226246		chr10	109934992	109935342		chr10	99714193	99714393
chr11	307800	308250		chr10	109958492	109958742		chr10	99785293	99785493
chr11	313650	314150		chr10	110225492	110225892		chr10	99787343	99787543
chr11	320550	321050		chr10	110336142	110336642		chr10	99806093	99806543
chr11	449950	450300		chr10	110615142	110615392		chr10	100157193	100157893
chr11	492750	492950		chr10	110618092	110618342		chr10	100184993	100185193
chr11	518700	519200		chr10	110636992	110637192		chr10	100362843	100363043
chr11	535000	535850		chr10	110823292	110823592		chr10	100374943	100375193
chr11	535950	536250		chr10	110907192	110907492		chr10	101033093	101033293
chr11	842500	842950		chr10	112431342	112431642		chr10	101938293	101938893
chr11	910600	911250		chr10	112911141	112911341		chr10	101961943	101962243
chr11	1000550	1001000		chr10	112957541	112957841		chr10	102056793	102056993
chr11	1755670	1755920		chr10	113100241	113100441		chr10	102548893	102549093
chr11	1953670	1954620		chr10	113259791	113260041		chr10	102558843	102559093
chr11	1964420	1964870		chr10	113267941	113268191		chr10	102603993	102604243
chr11	1967020	1967420		chr10	113705991	113706241		chr10	102604543	102604793
chr11	1990920	1991220		chr10	114163641	114164141		chr10	102645293	102645543
chr11	2135570	2135870		chr10	114325091	114325391		chr10	102803143	102803393
chr11	2149570	2150020		chr10	114402891	114403291		chr10	103848692	103848892
chr11	2554570	2554770		chr10	114403391	114403591		chr10	104148942	104149192
chr11	2700620	2700870		chr10	114526641	114527191		chr10	104297392	104297792
chr11	2724020	2724670		chr10	114660391	114660991		chr10	104894292	104894592
chr11	2890520	2890970		chr10	114662691	114662941		chr10	104938142	104938442
chr11	3379070	3379420		chr10	114682291	114682641		chr10	105023992	105024492
chr11	3424120	3424370		chr10	114705641	114705891		chr10	105071092	105071342
chr11	3642070	3642570		chr10	114714841	114715091		chr10	105359042	105359392
chr11	4094620	4095120		chr10	114754741	114754991		chr10	105643792	105643992
chr11	5684470	5685020		chr10	115545940	115546190		chr10	105830592	105830792
chr11	6234320	6234720		chr10	115768439	115768739		chr10	106991142	106991492
chr11	6389920	6390670		chr10	116014689	116015189		chr10	107295542	107295992
chr11	6455120	6455470		chr10	116071789	116072289		chr10	107374342	107374692
chr11	6618369	6618669		chr10	116118939	116119239		chr10	107442092	107442342
chr11	6655519	6656019		chr10	116254488	116254688		chr10	107443942	107444192
chr11	7512469	7513069		chr10	116254738	116255588		chr10	107451992	107452492
chr11	7673419	7673869		chr10	116261838	116262238		chr10	108872392	108873042
chr11	8610653	8611153		chr10	116385888	116386088		chr10	110354092	110354642
chr11	8682353	8682753		chr10	116893039	116893939		chr10	110356642	110357092
chr11	8682853	8683453		chr10	116900539	116900789		chr10	110376392	110376692
chr11	8870303	8870853		chr10	116907089	116907839		chr10	110460642	110461042
chr11	9266203	9266403		chr10	117162089	117162289		chr10	110487142	110487792
chr11	9459253	9459603		chr10	117164989	117165239		chr10	110544392	110544592
chr11	9459753	9459953		chr10	117463039	117463239		chr10	111079292	111079492
chr11	9571553	9572003		chr10	117720739	117721589		chr10	112335842	112336242
chr11	9765553	9765803		chr10	117820239	117820439		chr10	112831991	112832441
chr11	10600603	10600803		chr10	117837689	117838539		chr10	112913091	112913341
chr11	10859103	10859353		chr10	117929189	117929489		chr10	113012841	113013041
chr11	11179203	11179403		chr10	118045489	118045889		chr10	113018691	113019091
chr11	11349853	11350103		chr10	118116189	118116389		chr10	113028141	113028541
chr11	11476453	11476803		chr10	118148439	118148939		chr10	113048591	113048941
chr11	11706153	11706503		chr10	118213988	118214188		chr10	113100491	113100791
chr11	12160703	12160903		chr10	118214588	118214888		chr10	113104341	113104591
chr11	12319453	12320153		chr10	118753338	118753538		chr10	113549891	113550241
chr11	12398103	12398403		chr10	118753588	118753788		chr10	113959091	113959791
chr11	12746453	12746903		chr10	118848188	118848438		chr10	114102141	114102441
chr11	12799253	12799553		chr10	118848538	118848838		chr10	114397391	114397591
chr11	12801003	12801303		chr10	118971088	118971338		chr10	114736141	114736391
chr11	12828503	12828753		chr10	119025488	119025738		chr10	114925741	114926191
chr11	12980303	12980853		chr10	119254288	119254788		chr10	115355240	115355540
chr11	12999603	12999753		chr10	119281738	119282138		chr10	116107389	116107639
chr11	13114853	13115653		chr10	119371188	119371388		chr10	116232488	116232688
chr11	13929303	13929503		chr10	119377888	119378138		chr10	117421339	117421539
chr11	14644254	14644554		chr10	119414038	119414238		chr10	117574239	117574739
chr11	14891804	14892154		chr10	119428488	119428788		chr10	117983989	117984289
chr11	15258504	15258704		chr10	119653038	119653538		chr10	118007789	118008089
chr11	15258904	15259154		chr10	119686438	119687188		chr10	118472838	118473588
chr11	15897554	15897804		chr10	119742538	119743638		chr10	118526588	118526888
chr11	16148504	16148754		chr10	119786188	119786988		chr10	118580438	118580988
chr11	16191854	16192054		chr10	120739938	120740488		chr10	118887088	118887588
chr11	16361404	16361854		chr10	120922638	120922838		chr10	119395388	119395588
chr11	16558553	16558753		chr10	120929238	120929688		chr10	120094488	120094738
chr11	16611453	16611703		chr10	120971187	120971437		chr10	120429488	120429788
chr11	17105403	17105753		chr10	121112386	121114486		chr10	120436938	120437238
chr11	17350503	17350703		chr10	121264036	121264336		chr10	120794438	120794738
chr11	18526453	18526703		chr10	121312986	121313636		chr10	120978437	120978787
chr11	18588503	18589053		chr10	121469436	121470586		chr10	121644286	121644786
chr11	19117403	19117653		chr10	121491086	121491286		chr10	122584834	122585134
chr11	19499103	19499253		chr10	121510986	121511336		chr10	122665484	122665684
chr11	20022704	20023054		chr10	121528036	121528286		chr10	122987734	122987934
chr11	20057204	20057504		chr10	121543486	121543836		chr10	123099834	123100134
chr11	20090104	20090454		chr10	121559436	121559936		chr10	123430634	123431034
chr11	22625554	22625904		chr10	121573636	121573936		chr10	123759684	123760184
chr11	22772004	22772304		chr10	121574136	121574436		chr10	123945484	123945684
chr11	24356554	24356804		chr10	121576236	121576486		chr10	123995734	123996084
chr11	26331953	26332253		chr10	121577486	121577836		chr10	124051334	124051584
chr11	27217903	27218103		chr10	121590486	121590836		chr10	124051634	124051934
chr11	27232803	27233153		chr10	121595036	121595386		chr10	124303931	124304431
chr11	27234103	27234653		chr10	121599636	121599836		chr10	124322931	124323181
chr11	27363303	27363653		chr10	121648136	121648386		chr10	124370081	124370781
chr11	27701553	27701753		chr10	121680036	121680286		chr10	124911481	124911681
chr11	27718603	27718853		chr10	121709086	121709436		chr10	124915981	124916231
chr11	27802403	27802603		chr10	121772985	121773785		chr10	125158231	125158431
chr11	28107653	28108153		chr10	121799435	121799835		chr10	125473231	125473681
chr11	28529253	28529503		chr10	121930685	121930935		chr10	125550431	125550681
chr11	29019553	29019703		chr10	121932485	121932685		chr10	126039381	126039681
chr11	30396103	30396303		chr10	122044135	122044735		chr10	126039731	126040031
chr11	30414103	30414603		chr10	122044935	122045135		chr10	126041581	126042131
chr11	30422453	30422653		chr10	122069635	122069885		chr10	126055781	126056381
chr11	30447303	30447603		chr10	122079185	122079385		chr10	126891031	126891281
chr11	30488603	30488953		chr10	122164535	122164885		chr10	127013236	127013686
chr11	30540703	30540953		chr10	122165785	122166135		chr10	127495536	127495786
chr11	30569003	30569253		chr10	122177435	122177685		chr10	127577686	127577986
chr11	31369803	31370053		chr10	122185435	122185885		chr10	127736986	127737286
chr11	32090854	32091304		chr10	122232685	122233085		chr10	127743236	127743586
chr11	32311554	32311904		chr10	122234285	122234735		chr10	127759986	127760236
chr11	32316704	32317404		chr10	122475584	122475784		chr10	127997836	127998086
chr11	32418304	32418804		chr10	122591334	122591584		chr10	129134186	129134786
chr11	32429504	32429704		chr10	123482934	123483184		chr10	129336936	129337686
chr11	32430104	32430404		chr10	123903784	123903984		chr10	129495286	129495536
chr11	32435454	32436204		chr10	123907184	123907434		chr10	129496836	129497336
chr11	33039054	33039504		chr10	124354881	124355081		chr10	129883136	129883386
chr11	33258054	33258554		chr10	124692581	124693081		chr10	130967787	130968087
chr11	33976553	33976853		chr10	124733331	124733581		chr10	131094437	131094637
chr11	34052603	34052903		chr10	124799631	124799981		chr10	131170687	131170887
chr11	34207053	34207253		chr10	124917731	124918431		chr10	131739164	131739514
chr11	34256653	34256903		chr10	124983181	124983431		chr10	132382846	132383396
chr11	34480253	34480453		chr10	125023031	125023731		chr10	132929346	132929646
chr11	34480503	34480753		chr10	125155781	125156131		chr10	133541796	133541996
chr11	35345053	35345403		chr10	125814881	125815081		chr11	191600	191850
chr11	35618202	35619102		chr10	126560781	126560981		chr11	236150	237150
chr11	36142350	36142800		chr10	126670481	126670881		chr11	250850	251100
chr11	37390550	37391000		chr10	127101236	127101436		chr11	271500	271700
chr11	41699000	41699250		chr10	127215836	127216136		chr11	323350	323900
chr11	42976000	42976200		chr10	127298636	127298886		chr11	325250	325450
chr11	43267750	43268150		chr10	127701986	127702736		chr11	327050	327400
chr11	43738850	43739200		chr10	128276236	128276436		chr11	448000	448200
chr11	43942450	43942650		chr10	128293336	128293586		chr11	448650	448950
chr11	44235900	44236150		chr10	128297836	128298536		chr11	574050	574400
chr11	45180149	45180549		chr10	128300486	128300936		chr11	588600	588800
chr11	45654250	45654800		chr10	128318786	128319286		chr11	707400	707800
chr11	45896449	45897099		chr10	128387486	128387786		chr11	772600	772850
chr11	46121249	46121499		chr10	128481086	128481986		chr11	851350	851850
chr11	46216349	46216599		chr10	128486936	128487136		chr11	856900	857100
chr11	46243249	46243549		chr10	128525586	128525786		chr11	940300	940550
chr11	46332400	46332850		chr10	128527586	128528186		chr11	1461770	1462020
chr11	46363550	46363800		chr10	128536686	128536936		chr11	1531970	1532170
chr11	46701100	46701300		chr10	128574536	128574786		chr11	1573170	1573470
chr11	46912699	46913049		chr10	128621236	128621436		chr11	1573970	1574270
chr11	47176649	47176899		chr10	128623936	128624236		chr11	1668370	1668570
chr11	47254049	47254249		chr10	128626586	128627136		chr11	1850370	1851120
chr11	47268899	47269449		chr10	128686986	128687186		chr11	1940070	1940370
chr11	47319549	47319749		chr10	128687336	128687536		chr11	2024120	2024620
chr11	47766748	47767648		chr10	128696486	128696736		chr11	2151670	2152220
chr11	47928648	47928948		chr10	128721786	128722436		chr11	2737520	2738020
chr11	47979248	47979748		chr10	128853836	128854286		chr11	2789270	2789670
chr11	57325326	57325826		chr10	128897736	128898086		chr11	2888320	2888720
chr11	57335376	57335726		chr10	128898336	128898736		chr11	2946120	2946420
chr11	57386127	57386527		chr10	128922886	128923136		chr11	3126620	3126870
chr11	57514627	57514877		chr10	128957536	128957736		chr11	3188870	3189170
chr11	57515427	57515827		chr10	129022536	129023386		chr11	3203620	3203870
chr11	57566177	57566377		chr10	129344786	129345036		chr11	3423320	3423720
chr11	57638227	57638727		chr10	129525386	129525936		chr11	3837620	3837820
chr11	57640327	57640527		chr10	129530036	129530286		chr11	4884820	4885420
chr11	58579377	58579977		chr10	129568586	129568886		chr11	4980220	4980520
chr11	59537677	59537877		chr10	129961686	129961986		chr11	5690020	5690220
chr11	59549077	59549277		chr10	131252637	131252837		chr11	5740370	5740620
chr11	59551627	59551777		chr10	131290437	131290637		chr11	5816270	5816520
chr11	59616277	59616727		chr10	131354487	131354737		chr11	6475070	6475470
chr11	59669327	59669427		chr10	131772514	131772764		chr11	6488220	6488570
chr11	59810777	59810977		chr10	131785164	131785414		chr11	6681769	6682069
chr11	61165128	61165328		chr10	132137396	132137646		chr11	7205619	7205869
chr11	61362228	61362628		chr10	132162446	132162646		chr11	7436919	7437169
chr11	61392778	61393028		chr10	132162696	132162946		chr11	7524269	7524769
chr11	61493528	61493778		chr10	132283096	132283346		chr11	7524819	7525269
chr11	61702128	61702328		chr10	132334446	132334996		chr11	7675819	7676119
chr11	61774278	61774428		chr10	132518846	132519346		chr11	7692019	7692219
chr11	61923578	61924028		chr10	132567046	132567346		chr11	8062003	8062203
chr11	61966378	61966578		chr10	132742846	132743246		chr11	8083953	8084253
chr11	61981978	61982178		chr10	132793496	132794096		chr11	8531853	8532153
chr11	62558828	62559028		chr10	133027396	133027896		chr11	8707753	8708053
chr11	62573628	62573978		chr10	133104146	133104546		chr11	8772803	8773003
chr11	62668378	62668578		chr10	133180046	133180246		chr11	9139303	9139553
chr11	62709978	62710178		chr10	133398796	133399096		chr11	9264403	9264603
chr11	62753828	62754278		chr10	133775425	133775675		chr11	9460053	9460303
chr11	62987478	62987678		chr11	468050	468300		chr11	9613303	9613753
chr11	63622528	63622778		chr11	477150	477450		chr11	9748053	9748253
chr11	63835178	63835478		chr11	783800	784000		chr11	9901653	9901903
chr11	63917428	63917778		chr11	1978420	1978770		chr11	9972853	9973103
chr11	63968528	63968728		chr11	2132770	2133020		chr11	10309703	10309953
chr11	64148528	64148828		chr11	2553670	2553970		chr11	10373453	10373953
chr11	64395978	64396228		chr11	2555170	2555470		chr11	10627003	10627203
chr11	64446778	64447128		chr11	3929470	3930070		chr11	10651803	10652003
chr11	64810728	64810978		chr11	4448220	4448420		chr11	10671853	10672203
chr11	65117678	65117878		chr11	4637720	4637920		chr11	10708053	10708353
chr11	65315379	65316129		chr11	4664320	4664520		chr11	10727403	10728353
chr11	65382779	65383029		chr11	4682720	4683020		chr11	10759853	10760153
chr11	65418979	65419179		chr11	4704370	4704570		chr11	10806103	10806303
chr11	65477529	65477879		chr11	4743070	4743420		chr11	10807203	10807403
chr11	65817579	65817779		chr11	4812570	4812770		chr11	10858553	10858753
chr11	65857979	65858529		chr11	6328270	6328520		chr11	10899803	10900703
chr11	65890279	65890529		chr11	8108903	8109153		chr11	10902403	10902603
chr11	66051579	66051879		chr11	8110503	8110753		chr11	11486503	11486753
chr11	66289479	66289729		chr11	8206203	8206503		chr11	11620203	11620853
chr11	66371779	66372529		chr11	8263403	8263653		chr11	11659503	11659703
chr11	66612579	66612729		chr11	8354753	8355153		chr11	11660453	11660703
chr11	66720279	66720629		chr11	8917153	8917503		chr11	11735653	11735953
chr11	67055779	67056079		chr11	9307253	9307453		chr11	11891153	11891553
chr11	67391579	67391879		chr11	9462053	9462303		chr11	12087403	12087703
chr11	67648929	67649179		chr11	9878653	9879003		chr11	12129453	12129703
chr11	68839282	68839582		chr11	10454853	10455103		chr11	12145953	12146153
chr11	68840232	68840482		chr11	11444553	11444753		chr11	12236503	12236753
chr11	69196083	69196533		chr11	12034003	12034403		chr11	12331453	12331653
chr11	69443832	69444032		chr11	12330853	12331303		chr11	12361753	12362303
chr11	69868482	69868832		chr11	12378753	12378953		chr11	12411653	12411903
chr11	70158144	70158344		chr11	12745153	12745453		chr11	12693003	12693203
chr11	70410594	70411094		chr11	12979553	12980103		chr11	12694703	12695053
chr11	71199354	71199554		chr11	12983403	12983603		chr11	12889203	12889553
chr11	71928554	71928854		chr11	13012903	13013203		chr11	12943553	12943753
chr11	72040854	72041254		chr11	13149603	13149803		chr11	12968803	12969103
chr11	72103104	72103304		chr11	13291703	13291903		chr11	12999153	12999353
chr11	72224456	72224706		chr11	15815804	15816204		chr11	13033803	13034353
chr11	72414256	72414606		chr11	16014004	16014204		chr11	13067453	13067753
chr11	72422506	72422806		chr11	16511603	16511803		chr11	13076553	13076753
chr11	72425956	72426706		chr11	16959653	16959853		chr11	13119953	13120403
chr11	73153005	73153305		chr11	17014203	17014903		chr11	13140103	13140703
chr11	73158155	73158355		chr11	17015853	17016103		chr11	13145453	13145703
chr11	73308355	73309155		chr11	17813503	17813803		chr11	13222303	13222653
chr11	73320955	73321155		chr11	19999304	19999504		chr11	13268303	13268503
chr11	73387555	73387855		chr11	20013704	20014004		chr11	13385103	13385353
chr11	73750255	73750455		chr11	20015254	20015454		chr11	13873203	13873553
chr11	73760605	73761605		chr11	22742454	22743104		chr11	13904903	13905153
chr11	73787255	73787555		chr11	22753154	22753504		chr11	13980803	13981003
chr11	73788655	73788855		chr11	22773854	22774104		chr11	14138554	14138904
chr11	74592955	74593205		chr11	22778604	22778804		chr11	14309804	14310254
chr11	74749705	74749905		chr11	26080003	26080303		chr11	14412304	14412604
chr11	74821605	74821855		chr11	26331403	26331653		chr11	14441454	14441654
chr11	75276456	75277006		chr11	26797253	26797453		chr11	14499654	14500054
chr11	75351356	75351956		chr11	26797553	26797853		chr11	14633354	14633554
chr11	75563205	75563805		chr11	27213403	27213703		chr11	14635354	14635654
chr11	75814355	75814605		chr11	27216353	27216553		chr11	14793454	14794104
chr11	76235256	76235606		chr11	27233853	27234053		chr11	15281254	15281454
chr11	76244856	76245056		chr11	27237503	27237803		chr11	15370854	15371204
chr11	76444306	76444656		chr11	27348703	27348953		chr11	15523504	15523854
chr11	76649106	76649206		chr11	27871103	27871503		chr11	15816454	15816804
chr11	76761906	76762206		chr11	30496003	30496253		chr11	15893254	15893604
chr11	78079404	78080054		chr11	30889303	30889503		chr11	16225654	16225954
chr11	78801405	78801705		chr11	32079704	32079904		chr11	16603053	16603253
chr11	78809905	78810255		chr11	32090554	32090804		chr11	16815153	16815453
chr11	78940405	78941205		chr11	32259604	32260004		chr11	17181103	17181303
chr11	78965355	78965755		chr11	32269704	32270204		chr11	17314103	17314503
chr11	79087805	79088205		chr11	32462054	32462554		chr11	17413503	17413753
chr11	79089005	79089205		chr11	32466604	32466854		chr11	17428653	17429153
chr11	79236705	79237005		chr11	33016154	33016854		chr11	17439303	17439753
chr11	79331605	79331805		chr11	33029404	33029604		chr11	17449403	17449603
chr11	79437406	79437556		chr11	33904403	33904603		chr11	17542603	17542953
chr11	82900058	82900258		chr11	34479903	34480103		chr11	18682503	18682703
chr11	82900358	82900808		chr11	34492903	34493153		chr11	19078103	19078303
chr11	83093008	83093208		chr11	34654853	34655203		chr11	19200853	19201103
chr11	84129007	84129207		chr11	35791250	35791550		chr11	19729904	19730254
chr11	84420257	84420457		chr11	35978350	35978550		chr11	19816954	19817204
chr11	85628256	85628656		chr11	35991650	35992050		chr11	19826954	19827304
chr11	85647856	85648156		chr11	36091800	36092400		chr11	19848254	19848504
chr11	85886357	85886707		chr11	36229300	36229600		chr11	19957154	19957504
chr11	85961707	85962307		chr11	37182000	37182600		chr11	19963604	19964454
chr11	86924458	86925358		chr11	39212150	39212350		chr11	20031204	20031454
chr11	86940108	86940358		chr11	40253000	40253500		chr11	20386554	20386754
chr11	86955658	86956158		chr11	41201150	41201400		chr11	20466954	20467154
chr11	87037458	87037858		chr11	41237450	41238000		chr11	21119404	21119654
chr11	92331084	92331534		chr11	41393300	41393800		chr11	22347454	22347804
chr11	92475834	92475984		chr11	41406550	41406750		chr11	24609204	24609604
chr11	92670134	92670634		chr11	41667800	41668000		chr11	27201703	27202103
chr11	92838984	92839334		chr11	41785750	41786000		chr11	29913253	29913553
chr11	93197784	93198334		chr11	43134300	43134550		chr11	30329353	30329553
chr11	93661734	93661884		chr11	43197350	43197650		chr11	30330703	30330903
chr11	94128734	94129434		chr11	43303350	43303550		chr11	30454253	30454603
chr11	94543984	94544234		chr11	45501600	45501850		chr11	30480253	30480603
chr11	94973336	94973536		chr11	46124649	46124899		chr11	30942303	30942603
chr11	95107386	95107736		chr11	46234049	46235349		chr11	31553053	31553303
chr11	95230086	95230386		chr11	47104249	47104449		chr11	31553353	31553553
chr11	95299286	95299636		chr11	47249949	47250249		chr11	31727302	31727652
chr11	95435736	95435986		chr11	47501198	47501498		chr11	31810052	31810252
chr11	95923836	95924786		chr11	47844398	47844798		chr11	31831003	31831403
chr11	96036836	96037036		chr11	48036248	48036498		chr11	32059154	32059354
chr11	96161236	96161536		chr11	48036998	48037248		chr11	32305754	32306254
chr11	96166486	96166836		chr11	49022548	49023198		chr11	32313404	32313654
chr11	96242936	96243136		chr11	49171348	49171948		chr11	32440554	32440854
chr11	96306986	96307436		chr11	50388779	50389029		chr11	32495104	32495304
chr11	96326986	96327386		chr11	57388027	57388377		chr11	32588604	32588954
chr11	96389286	96389786		chr11	57763728	57764128		chr11	32597804	32598504
chr11	96906700	96906900		chr11	61494578	61494778		chr11	32707354	32707604
chr11	97157350	97157950		chr11	62203178	62203428		chr11	33040554	33040904
chr11	97158200	97158450		chr11	63573878	63574178		chr11	33729054	33729604
chr11	97290550	97290850		chr11	64021028	64021228		chr11	33774654	33774904
chr11	100877169	100877469		chr11	64759128	64759428		chr11	33871204	33871404
chr11	101405919	101406169		chr11	65398729	65399079		chr11	34051403	34052003
chr11	101706019	101706269		chr11	66547679	66547879		chr11	34053053	34053553
chr11	102115569	102115769		chr11	66892829	66893379		chr11	34201103	34201853
chr11	102154119	102154319		chr11	66894129	66894629		chr11	34345553	34345753
chr11	102154569	102154819		chr11	67073929	67074129		chr11	34360103	34360303
chr11	102154969	102155219		chr11	67850379	67850679		chr11	34438103	34438353
chr11	102347469	102347819		chr11	69972044	69972244		chr11	35140503	35140703
chr11	104537622	104537822		chr11	70100294	70100494		chr11	35281053	35281403
chr11	104546622	104546922		chr11	70106094	70106344		chr11	35427503	35427753
chr11	104645572	104646072		chr11	71151204	71151404		chr11	35523352	35523552
chr11	104968523	104968773		chr11	72930205	72930405		chr11	35712652	35712852
chr11	106077623	106077823		chr11	73032555	73032855		chr11	35951900	35952150
chr11	107457674	107458274		chr11	73214305	73214655		chr11	35998000	35998200
chr11	107858424	107858624		chr11	75413806	75414156		chr11	36328750	36329000
chr11	108008824	108009424		chr11	75476905	75477105		chr11	36360100	36360800
chr11	108467373	108467573		chr11	76025206	76025456		chr11	36421200	36421400
chr11	108497673	108498023		chr11	76186056	76186406		chr11	36447550	36447950
chr11	110295825	110296175		chr11	76747856	76748356		chr11	36450150	36450500
chr11	110296825	110297075		chr11	77052803	77053003		chr11	36485650	36485850
chr11	110711027	110711277		chr11	78030454	78030704		chr11	36653400	36653650
chr11	111918576	111919076		chr11	78594805	78595055		chr11	36744800	36745050
chr11	112806927	112807277		chr11	78595955	78596305		chr11	36747050	36747300
chr11	112961928	112962178		chr11	78653805	78654005		chr11	36765500	36765900
chr11	112997928	112998128		chr11	78841655	78841855		chr11	36837850	36838100
chr11	113664078	113664578		chr11	78929055	78929355		chr11	36866150	36866650
chr11	113664678	113665378		chr11	78947455	78947805		chr11	36909100	36909350
chr11	113681878	113682378		chr11	79174655	79175055		chr11	37110650	37110850
chr11	113895478	113895728		chr11	79334355	79334555		chr11	38548450	38548800
chr11	114194828	114195128		chr11	79668756	79668956		chr11	38680400	38681000
chr11	114847628	114847828		chr11	80984357	80984807		chr11	39221900	39222100
chr11	115197530	115197780		chr11	81331557	81331907		chr11	40286150	40286550
chr11	115198130	115198330		chr11	81960558	81960758		chr11	41436900	41437100
chr11	115453231	115453431		chr11	83494407	83494807		chr11	42528950	42529300
chr11	115980832	115981082		chr11	84223357	84223557		chr11	43046000	43046300
chr11	116035832	116036432		chr11	84868056	84868506		chr11	43933900	43934100
chr11	116193133	116193383		chr11	85685607	85685807		chr11	44066050	44066450
chr11	116773434	116773734		chr11	85686107	85686457		chr11	44179700	44179950
chr11	116880134	116880684		chr11	85890757	85891007		chr11	44211650	44211850
chr11	117169734	117169934		chr11	86035208	86035508		chr11	44328350	44328700
chr11	117221984	117222484		chr11	86193608	86193808		chr11	44616750	44617100
chr11	117300784	117301084		chr11	86953108	86953508		chr11	45018549	45018799
chr11	117759335	117759535		chr11	91422334	91422584		chr11	45147249	45147649
chr11	117859535	117859785		chr11	92338834	92339134		chr11	45180999	45181699
chr11	118621335	118621785		chr11	92349134	92349334		chr11	45371099	45371549
chr11	118869841	118870141		chr11	92476984	92477234		chr11	45410350	45410600
chr11	118910691	118910891		chr11	92488434	92488684		chr11	45421000	45421250
chr11	119664140	119664690		chr11	92662884	92663334		chr11	45683300	45683650
chr11	120096342	120096542		chr11	92671284	92671734		chr11	45733099	45733449
chr11	120336141	120336341		chr11	92696834	92697034		chr11	46119199	46119699
chr11	120519341	120519641		chr11	92794184	92794734		chr11	46308299	46308549
chr11	120555341	120555641		chr11	94492934	94493134		chr11	46350250	46350450
chr11	120690541	120690941		chr11	94694734	94695034		chr11	46363200	46363450
chr11	120931991	120932341		chr11	94697134	94697434		chr11	46380050	46380350
chr11	120932441	120932841		chr11	95220536	95220736		chr11	46456750	46456950
chr11	120938291	120938491		chr11	95254536	95254936		chr11	46593250	46593550
chr11	121479141	121479341		chr11	95255386	95255586		chr11	46617150	46617800
chr11	121655491	121656241		chr11	95791436	95791686		chr11	46952899	46953099
chr11	121687992	121688442		chr11	96579802	96580002		chr11	47185499	47185749
chr11	121802042	121802242		chr11	97117800	97118000		chr11	47254449	47254749
chr11	122068142	122068392		chr11	97154150	97154350		chr11	47376099	47376349
chr11	122097692	122097942		chr11	97167800	97168100		chr11	47502148	47502398
chr11	122101642	122102142		chr11	97213000	97213250		chr11	47915448	47915798
chr11	122207692	122207892		chr11	97225850	97226150		chr11	47978798	47979148
chr11	122661142	122661492		chr11	97622550	97622750		chr11	48020198	48020448
chr11	123061542	123062192		chr11	97703650	97703900		chr11	48054448	48054898
chr11	123065542	123065742		chr11	97739500	97740100		chr11	48080198	48080448
chr11	123099992	123100192		chr11	97740250	97740650		chr11	48493848	48494148
chr11	123426792	123427292		chr11	103967972	103968222		chr11	55536524	55536724
chr11	123427542	123427792		chr11	104035622	104035922		chr11	57250126	57250476
chr11	123429942	123430192		chr11	106386973	106387223		chr11	57476277	57476677
chr11	123431542	123431842		chr11	106979574	106979774		chr11	57531027	57531327
chr11	123437692	123437892		chr11	106990424	106990774		chr11	57794678	57794928
chr11	123590342	123590592		chr11	111427475	111427675		chr11	59668277	59668527
chr11	123655092	123655392		chr11	111944026	111944276		chr11	60362077	60362327
chr11	124739804	124740004		chr11	112589227	112589577		chr11	60699227	60699527
chr11	124876954	124877154		chr11	112624977	112625177		chr11	60905478	60905928
chr11	124920754	124921104		chr11	112902277	112902527		chr11	61003078	61003328
chr11	125170454	125170754		chr11	112967328	112967628		chr11	61183478	61183828
chr11	125201704	125201954		chr11	113241128	113241328		chr11	61294978	61295428
chr11	125270004	125270204		chr11	113244078	113244328		chr11	61298078	61298828
chr11	125305354	125305704		chr11	113497128	113497478		chr11	61309178	61309528
chr11	125351504	125351904		chr11	114259078	114259278		chr11	61374978	61375228
chr11	125375954	125376354		chr11	114438278	114438678		chr11	61375628	61375928
chr11	125401854	125402054		chr11	114876228	114876628		chr11	61430478	61430778
chr11	125570304	125570654		chr11	115179980	115180280		chr11	61436528	61436728
chr11	125592805	125593055		chr11	115257430	115257630		chr11	61541528	61542028
chr11	126072105	126072355		chr11	115298580	115298930		chr11	61567278	61567528
chr11	126073655	126073905		chr11	115409532	115409882		chr11	61618928	61619428
chr11	126102955	126103305		chr11	115566232	115566432		chr11	61625078	61625478
chr11	126104455	126104805		chr11	118305835	118306035		chr11	61628028	61628328
chr11	126159555	126159805		chr11	119120690	119120890		chr11	61732478	61732728
chr11	126165255	126165705		chr11	119361940	119362190		chr11	61756078	61756328
chr11	126211455	126211955		chr11	120206492	120206892		chr11	61826178	61826378
chr11	126585905	126586255		chr11	120496491	120496791		chr11	61827378	61827828
chr11	127105905	127106555		chr11	120713191	120713641		chr11	61964528	61964728
chr11	127137655	127138005		chr11	120722641	120722841		chr11	61966728	61967028
chr11	127607755	127608055		chr11	121229041	121229241		chr11	61969528	61969778
chr11	127640555	127640955		chr11	121670692	121671042		chr11	61970078	61970378
chr11	128061405	128061855		chr11	121721792	121722092		chr11	61971428	61972728
chr11	128294255	128294455		chr11	121802592	121802842		chr11	62054378	62054728
chr11	129331805	129332055		chr11	121929492	121929842		chr11	62326628	62326828
chr11	130001155	130001455		chr11	122030292	122030542		chr11	62428978	62429178
chr11	130109505	130109705		chr11	122246942	122247142		chr11	62432478	62432778
chr11	130179605	130180055		chr11	122248142	122248442		chr11	62574728	62575078
chr11	130369155	130369455		chr11	122276242	122276542		chr11	62598928	62599528
chr11	130383705	130383955		chr11	123090592	123090792		chr11	62753178	62753428
chr11	130454405	130454805		chr11	123122842	123123242		chr11	62881528	62882378
chr11	130535155	130535405		chr11	123138242	123139042		chr11	63837328	63837578
chr11	130602805	130603205		chr11	123428242	123428542		chr11	63837728	63837978
chr11	130675455	130675705		chr11	125301404	125301654		chr11	63920778	63921278
chr11	130765355	130765855		chr11	125348204	125348404		chr11	64159678	64159878
chr11	131471856	131472306		chr11	125404204	125404504		chr11	64226028	64226628
chr11	131924456	131924606		chr11	125960555	125961105		chr11	64270128	64270578
chr11	132494656	132495106		chr11	126114655	126114905		chr11	64396378	64396728
chr11	132496456	132496656		chr11	127074055	127074305		chr11	64552328	64552528
chr11	133232755	133233055		chr11	127610705	127611305		chr11	64745828	64746078
chr11	133787755	133788005		chr11	127613005	127613355		chr11	64879278	64879478
chr11	133950955	133951905		chr11	127627755	127627955		chr11	65068728	65068928
chr11	134637306	134637706		chr11	129720305	129720505		chr11	65180779	65181079
chr11	134713756	134713906		chr11	130102205	130102555		chr11	65316979	65317379
chr11	134792056	134792356		chr11	130428055	130428705		chr11	65381679	65381979
chr11	135002206	135002506		chr11	130622155	130622355		chr11	65415879	65416129
chr12	99634	99934		chr11	130737905	130738105		chr11	65420279	65420529
chr12	104684	104884		chr11	131465756	131466106		chr11	65439729	65439929
chr12	112284	112634		chr11	132343506	132343806		chr11	65471229	65471429
chr12	233434	233734		chr11	132712605	132712805		chr11	65486179	65486429
chr12	453434	453784		chr11	133514905	133515255		chr11	65498629	65499179
chr12	751884	752234		chr11	133580005	133580205		chr11	65502979	65503179
chr12	949384	950034		chr11	134560806	134561156		chr11	65527429	65527779
chr12	1217634	1218034		chr11	134734006	134734206		chr11	65551829	65552179
chr12	1611934	1612184		chr11	134925056	134925256		chr11	65575229	65575529
chr12	1690534	1690884		chr11	134957906	134958156		chr11	65614829	65615179
chr12	1821834	1822084		chr11	135033706	135033956		chr11	65663579	65663829
chr12	2551684	2552034		chr12	12089	12339		chr11	65706229	65706429
chr12	3073484	3073684		chr12	31989	32189		chr11	65872779	65873129
chr12	3231634	3231834		chr12	167584	167784		chr11	66192779	66192979
chr12	3698134	3698334		chr12	347584	347884		chr11	66257129	66257479
chr12	3795534	3795934		chr12	464884	465184		chr11	66268829	66269079
chr12	3898834	3899134		chr12	542534	543134		chr11	66335979	66336279
chr12	3920234	3920984		chr12	544334	544534		chr11	66727429	66727629
chr12	4031334	4031534		chr12	722484	722884		chr11	66960429	66960729
chr12	4089234	4089434		chr12	1171634	1172084		chr11	67227029	67227229
chr12	6451684	6452034		chr12	1210034	1210234		chr11	67265979	67266379
chr12	6534134	6535234		chr12	1236784	1236984		chr11	67303279	67303879
chr12	6535734	6536034		chr12	1357434	1357734		chr11	67352679	67352879
chr12	6662834	6663734		chr12	1588234	1588534		chr11	67421279	67421679
chr12	6688934	6690134		chr12	1590184	1590434		chr11	67442679	67443079
chr12	6767084	6767384		chr12	1590984	1591234		chr11	67484029	67484479
chr12	6773034	6773234		chr12	1740134	1740534		chr11	67700979	67701279
chr12	6821784	6822184		chr12	1774184	1774534		chr11	67792579	67792779
chr12	6891136	6891386		chr12	1840084	1840334		chr11	68028183	68028433
chr12	6943187	6944437		chr12	2169134	2169384		chr11	68379232	68379532
chr12	6970637	6971288		chr12	2324534	2324784		chr11	68839682	68840132
chr12	7018246	7018446		chr12	2324834	2325084		chr11	69159582	69159782
chr12	7109054	7109354		chr12	2535484	2535734		chr11	69200583	69201083
chr12	7916254	7916554		chr12	2778184	2778384		chr11	69218283	69218983
chr12	8697354	8698654		chr12	2963384	2963634		chr11	69219933	69220283
chr12	9647804	9648204		chr12	3130934	3131234		chr11	69274433	69275233
chr12	10213751	10214101		chr12	3138984	3139384		chr11	69434432	69434782
chr12	10363401	10363951		chr12	3139734	3139934		chr11	69637782	69638032
chr12	10364651	10364901		chr12	3148684	3148884		chr11	69640432	69640782
chr12	10528501	10528751		chr12	3188584	3188834		chr11	69641132	69641582
chr12	10613051	10613851		chr12	3890684	3891184		chr11	69697132	69697582
chr12	10718001	10718701		chr12	3922734	3922984		chr11	70108094	70108344
chr12	10722151	10723551		chr12	4037734	4037984		chr11	70158644	70158844
chr12	11648516	11650416		chr12	4379534	4379734		chr11	70389344	70389644
chr12	11724116	11724416		chr12	5111484	5111984		chr11	70669595	70669895
chr12	12009016	12009416		chr12	5120884	5122284		chr11	71251504	71252254
chr12	12214716	12214966		chr12	5480384	5481234		chr11	71575804	71576154
chr12	12230366	12230616		chr12	5512134	5512484		chr11	71810954	71811154
chr12	12561416	12561716		chr12	5634484	5634784		chr11	71949154	71949504
chr12	12562416	12562966		chr12	5780284	5780834		chr11	71995704	71996004
chr12	12563516	12563966		chr12	5868434	5868634		chr11	72104754	72105054
chr12	12725566	12726266		chr12	6020934	6021534		chr11	72112004	72112204
chr12	12726416	12726666		chr12	6070934	6071234		chr11	72584256	72584456
chr12	12813316	12813566		chr12	6086834	6087184		chr11	72676806	72677206
chr12	14157116	14157516		chr12	6088684	6090034		chr11	72774555	72774755
chr12	14257266	14258166		chr12	6159134	6159334		chr11	73187355	73187555
chr12	14384766	14385316		chr12	6272784	6273034		chr11	73240905	73241105
chr12	15788766	15789516		chr12	6551634	6551834		chr11	73393355	73393655
chr12	18643266	18643416		chr12	6556284	6556534		chr11	73481655	73481855
chr12	19129966	19130216		chr12	6768484	6768784		chr11	73758805	73759055
chr12	21657716	21658116		chr12	6903786	6904386		chr11	73953205	73953455
chr12	21940666	21942066		chr12	7097204	7097404		chr11	74397755	74398155
chr12	21971366	21971616		chr12	7555804	7556354		chr11	74418555	74419055
chr12	22481566	22481766		chr12	7640454	7640704		chr11	74671705	74672005
chr12	22544066	22544816		chr12	7915554	7916104		chr11	74673105	74673355
chr12	23217516	23217866		chr12	8081154	8081504		chr11	74822205	74822505
chr12	25691866	25692266		chr12	8244354	8244654		chr11	74948855	74949255
chr12	26109617	26109817		chr12	8248904	8249154		chr11	74951705	74951955
chr12	26684067	26684567		chr12	8604554	8604754		chr11	74987905	74988305
chr12	26797767	26798467		chr12	8692554	8693004		chr11	75144405	75144955
chr12	26833417	26834167		chr12	8709554	8709804		chr11	75154455	75154655
chr12	27013867	27014467		chr12	8890854	8891054		chr11	75174955	75175505
chr12	27711067	27711267		chr12	8913154	8913404		chr11	75192155	75192355
chr12	28089617	28089817		chr12	9448154	9448454		chr11	75244055	75244405
chr12	28937117	28937517		chr12	10361601	10362151		chr11	75308256	75308456
chr12	30191917	30192217		chr12	10365051	10365701		chr11	75513605	75513855
chr12	30695916	30696166		chr12	10365901	10366101		chr11	75528355	75528605
chr12	30796266	30796716		chr12	10368701	10368901		chr11	76152256	76152506
chr12	30879916	30880466		chr12	10720001	10720201		chr11	76209656	76209956
chr12	31118816	31119016		chr12	11568666	11569016		chr11	76409656	76409906
chr12	31322716	31323216		chr12	11795816	11796266		chr11	76513106	76513306
chr12	31325966	31326266		chr12	11862916	11863216		chr11	76575456	76575756
chr12	31327016	31327466		chr12	12191766	12191966		chr11	76578856	76579556
chr12	31526016	31526416		chr12	12319366	12320666		chr11	76700256	76700756
chr12	31876916	31877216		chr12	12327866	12328266		chr11	77017006	77017256
chr12	31877266	31877516		chr12	12357416	12357716		chr11	77047853	77048253
chr12	32032566	32032916		chr12	12398316	12398516		chr11	77068804	77069004
chr12	32155966	32156216		chr12	12523166	12523666		chr11	77609655	77609855
chr12	32679466	32680066		chr12	12529116	12529316		chr11	77883904	77884204
chr12	34021915	34022665		chr12	12608566	12608766		chr11	78177454	78177704
chr12	38316698	38316848		chr12	14282716	14283216		chr11	78232004	78232354
chr12	39297898	39298148		chr12	14283916	14284666		chr11	78268604	78268854
chr12	39442348	39442598		chr12	14437616	14437816		chr11	78309704	78310054
chr12	42196748	42197398		chr12	15001816	15002116		chr11	78348604	78348804
chr12	42474548	42474848		chr12	26039217	26039417		chr11	78525904	78526204
chr12	42483898	42484098		chr12	26686467	26686967		chr11	78601755	78601955
chr12	42588348	42588598		chr12	26689767	26689967		chr11	78697705	78698205
chr12	43407847	43408347		chr12	27003817	27004017		chr11	78788405	78788605
chr12	43758697	43758947		chr12	30519617	30519817		chr11	78810805	78811005
chr12	43898597	43898847		chr12	31078866	31079116		chr11	78811755	78811955
chr12	44384067	44384467		chr12	31086066	31086316		chr11	78914555	78915055
chr12	44654767	44655017		chr12	31470516	31470766		chr11	78924305	78924505
chr12	45215667	45215917		chr12	31517966	31518166		chr11	79330505	79331055
chr12	45216067	45216367		chr12	31897566	31897816		chr11	79406406	79406706
chr12	45567867	45568067		chr12	31962616	31962866		chr11	80726857	80727207
chr12	45568717	45569117		chr12	32033266	32033616		chr11	80910457	80910707
chr12	45623967	45624167		chr12	37664898	37665198		chr11	81215857	81216057
chr12	45724867	45725067		chr12	42387148	42387348		chr11	81217357	81217557
chr12	45725967	45726517		chr12	42590698	42590998		chr11	81307157	81307357
chr12	45990867	45991367		chr12	43405447	43405647		chr11	81448608	81448908
chr12	46198317	46198667		chr12	43552097	43552297		chr11	81851708	81852058
chr12	46260217	46260667		chr12	44616367	44616817		chr11	82527308	82527758
chr12	46266667	46267317		chr12	44671567	44671817		chr11	82632408	82632758
chr12	46268067	46268767		chr12	45614867	45616067		chr11	83286307	83286657
chr12	46442167	46442467		chr12	46462067	46462267		chr11	83472807	83473007
chr12	46770517	46770717		chr12	48003317	48003867		chr11	83681107	83681407
chr12	47813817	47814167		chr12	48882317	48882717		chr11	83896657	83896857
chr12	48001367	48001817		chr12	48883267	48883567		chr11	83953507	83953807
chr12	48004217	48004817		chr12	49019317	49019567		chr11	85407506	85408006
chr12	48029717	48029867		chr12	50090917	50091217		chr11	85723207	85723457
chr12	48105617	48106467		chr12	51051367	51051617		chr11	85854157	85854357
chr12	48197917	48198367		chr12	51184017	51184217		chr11	86067108	86067308
chr12	48350267	48350867		chr12	52029716	52029916		chr11	86477908	86478258
chr12	48351067	48351467		chr12	52117966	52118366		chr11	86519158	86519358
chr12	48681917	48682167		chr12	53007216	53007466		chr11	86585208	86585458
chr12	48810967	48811217		chr12	53488416	53488666		chr11	86800658	86800858
chr12	48852567	48852817		chr12	53754816	53755166		chr11	88115382	88115632
chr12	49059567	49060167		chr12	53964316	53964666		chr11	88174232	88174432
chr12	49110667	49110867		chr12	53967766	53967966		chr11	88337582	88338082
chr12	49130217	49130567		chr12	53974266	53974566		chr11	88587182	88587932
chr12	49201167	49201417		chr12	53978166	53978416		chr11	89459232	89459432
chr12	49346267	49346617		chr12	53984166	53984566		chr11	91263432	91263832
chr12	49347567	49347967		chr12	53987366	53987716		chr11	91686784	91686984
chr12	49885167	49885367		chr12	53989366	53989616		chr11	91700684	91700884
chr12	49904067	49904667		chr12	53995366	53995716		chr11	91853934	91854234
chr12	49933967	49934217		chr12	54009616	54009816		chr11	91871634	91872384
chr12	50221267	50221767		chr12	54021466	54022016		chr11	92059034	92059334
chr12	50400067	50400467		chr12	54023416	54023866		chr11	92426334	92426584
chr12	51024767	51025167		chr12	54025766	54026016		chr11	92445834	92446034
chr12	51025467	51026567		chr12	54031366	54031766		chr11	92774334	92774534
chr12	51051767	51052067		chr12	54046316	54046516		chr11	93492384	93492784
chr12	51129067	51129267		chr12	54054116	54054816		chr11	93548434	93548834
chr12	51371516	51372116		chr12	54085916	54086316		chr11	93549984	93550534
chr12	51952366	51952766		chr12	54206666	54206866		chr11	93741834	93742384
chr12	52118416	52118666		chr12	54341466	54341666		chr11	94184684	94184984
chr12	52261116	52261316		chr12	54988416	54988666		chr11	94425134	94425334
chr12	52926316	52926666		chr12	55192866	55193066		chr11	94525884	94526234
chr12	52970116	52970316		chr12	55258316	55258716		chr11	94572434	94572634
chr12	53006466	53006866		chr12	55414666	55414916		chr11	94581134	94581734
chr12	53049416	53050216		chr12	56647816	56648016		chr11	94602634	94602984
chr12	53252116	53252416		chr12	57238217	57238417		chr11	94875635	94875835
chr12	53324816	53325316		chr12	57841567	57841767		chr11	94876335	94877235
chr12	53370266	53370666		chr12	58907319	58907719		chr11	95090336	95090686
chr12	53453016	53453216		chr12	58913319	58913869		chr11	95121686	95121936
chr12	53551766	53552316		chr12	58995669	58996169		chr11	95151136	95151586
chr12	53676016	53677866		chr12	59074719	59074919		chr11	95229236	95229436
chr12	53974766	53975016		chr12	63865020	63865220		chr11	95339136	95339386
chr12	54006766	54006966		chr12	63882920	63883120		chr11	95431136	95431386
chr12	54011166	54011466		chr12	65568220	65568820		chr11	95559636	95559886
chr12	54024966	54025166		chr12	65846720	65847020		chr11	95671736	95671986
chr12	54035316	54035716		chr12	65848470	65848820		chr11	96096736	96097036
chr12	54039616	54039816		chr12	65880720	65881020		chr11	96097886	96098336
chr12	54166516	54166816		chr12	65882970	65883170		chr11	96103136	96103336
chr12	54281116	54281466		chr12	65886270	65886470		chr11	96158336	96158636
chr12	54300766	54301166		chr12	65965070	65965620		chr11	96168936	96169136
chr12	54352416	54353166		chr12	66106120	66106370		chr11	96204436	96204936
chr12	54379566	54379816		chr12	66727270	66727520		chr11	96208286	96208536
chr12	55715916	55716216		chr12	67922970	67923370		chr11	96217186	96217486
chr12	56038266	56038466		chr12	69155620	69155820		chr11	96218186	96218386
chr12	56041516	56042316		chr12	69686770	69687070		chr11	96225086	96225286
chr12	56116566	56116766		chr12	71504470	71504920		chr11	96340486	96340786
chr12	56117916	56118316		chr12	71548570	71548820		chr11	96658900	96659100
chr12	56119666	56119916		chr12	72024570	72025070		chr11	96876500	96876900
chr12	56128066	56128616		chr12	72471720	72472170		chr11	97224900	97225150
chr12	56221716	56221916		chr12	74981120	74981620		chr11	97430000	97430400
chr12	56300166	56300416		chr12	75184470	75184720		chr11	97581400	97581700
chr12	56686766	56687366		chr12	75185170	75185570		chr11	99832219	99832619
chr12	56725166	56725666		chr12	75198120	75198420		chr11	99943568	99943918
chr12	56816866	56817116		chr12	75658870	75659470		chr11	99979118	99979368
chr12	57112267	57112467		chr12	75659520	75659870		chr11	100440219	100440569
chr12	57127967	57128417		chr12	75698770	75699070		chr11	100576219	100576469
chr12	57243317	57243517		chr12	75721720	75721920		chr11	100782619	100782969
chr12	57250717	57250867		chr12	75812120	75813270		chr11	100785419	100785719
chr12	57744517	57745267		chr12	75820720	75820970		chr11	100818819	100819019
chr12	57844817	57845067		chr12	76003020	76003720		chr11	100840619	100841319
chr12	57845817	57847217		chr12	76025170	76025420		chr11	100879919	100880219
chr12	57888717	57888967		chr12	78579920	78580170		chr11	100930319	100930519
chr12	57896667	57897017		chr12	78580320	78581020		chr11	101808419	101808719
chr12	58372117	58372667		chr12	79044370	79044720		chr11	102007419	102008169
chr12	58912569	58913119		chr12	79673570	79673920		chr11	102385069	102385369
chr12	58954019	58954219		chr12	82964571	82964771		chr11	102454319	102454519
chr12	59066519	59066819		chr12	89054523	89054723		chr11	102477019	102477219
chr12	59084769	59085369		chr12	90112923	90113123		chr11	102805619	102805819
chr12	62259469	62259669		chr12	90517673	90518123		chr11	102929971	102930271
chr12	62259969	62260319		chr12	90839973	90840173		chr11	103433472	103433872
chr12	62602670	62603220		chr12	90840223	90840423		chr11	103434122	103434472
chr12	62714670	62715020		chr12	91182873	91183073		chr11	103594172	103594372
chr12	62817670	62818020		chr12	91183773	91184023		chr11	103798522	103798722
chr12	62860670	62860870		chr12	92656974	92657174		chr11	103948472	103949122
chr12	62957020	62957470		chr12	93017674	93017874		chr11	104572822	104573072
chr12	63869820	63870020		chr12	93127724	93127974		chr11	104619872	104620122
chr12	64221870	64222070		chr12	93133324	93133624		chr11	104693972	104694222
chr12	64609870	64610320		chr12	93273824	93274224		chr11	105223323	105223573
chr12	64691770	64692420		chr12	93281224	93281424		chr11	105734274	105734724
chr12	65075070	65075320		chr12	94548774	94549124		chr11	106208823	106209173
chr12	65330170	65330370		chr12	94565374	94565574		chr11	108609723	108610223
chr12	65534170	65534470		chr12	94614624	94615124		chr11	108613073	108613373
chr12	65537420	65537620		chr12	94636724	94637124		chr11	108664923	108665273
chr12	65881620	65881870		chr12	94750874	94751474		chr11	108717073	108717273
chr12	65893020	65893520		chr12	95216624	95216824		chr11	108823523	108823823
chr12	65925270	65925470		chr12	97159322	97159922		chr11	108849723	108849923
chr12	66086120	66086370		chr12	97235022	97235472		chr11	108885373	108885873
chr12	66169270	66169520		chr12	97308822	97309122		chr11	108901773	108902223
chr12	66742070	66742370		chr12	97555722	97556072		chr11	108926673	108927173
chr12	67263620	67263870		chr12	97557172	97557372		chr11	109134323	109134623
chr12	67268820	67269320		chr12	97927472	97927772		chr11	109388624	109389674
chr12	67388420	67389120		chr12	98126622	98126972		chr11	109516624	109517024
chr12	67893020	67893320		chr12	98253972	98254322		chr11	109673624	109674174
chr12	69657670	69657970		chr12	98373822	98374072		chr11	110203575	110204025
chr12	69987520	69987720		chr12	98388422	98389472		chr11	110322325	110322625
chr12	69987770	69988070		chr12	98396972	98397172		chr11	111082326	111082676
chr12	71503870	71504320		chr12	98492272	98492522		chr11	111379125	111379375
chr12	72330370	72330770		chr12	98677272	98677472		chr11	111541925	111542375
chr12	74537520	74538020		chr12	99059922	99060222		chr11	111659176	111659626
chr12	74980420	74980970		chr12	99825172	99825522		chr11	111718476	111718826
chr12	75505670	75505870		chr12	100988272	100988522		chr11	111735226	111735626
chr12	75511870	75512320		chr12	101003872	101004122		chr11	111926526	111926976
chr12	75556720	75556920		chr12	101086622	101087022		chr11	112321827	112322677
chr12	75558370	75558770		chr12	101153922	101154372		chr11	112582477	112582677
chr12	75662170	75662370		chr12	101407172	101407372		chr11	112653127	112653377
chr12	75672220	75672520		chr12	103026822	103027272		chr11	112743027	112743377
chr12	75704170	75704820		chr12	104050072	104050322		chr11	112950077	112950277
chr12	75705770	75706720		chr12	105067622	105067872		chr11	112995728	112996078
chr12	75706870	75707220		chr12	106217722	106217922		chr11	112997178	112997778
chr12	75877570	75878070		chr12	106329972	106330172		chr11	113160478	113160828
chr12	75965220	75965970		chr12	108568674	108568924		chr11	113176778	113177078
chr12	76032370	76032620		chr12	108690524	108690724		chr11	113222678	113222978
chr12	76032920	76033120		chr12	108799774	108800424		chr11	113552378	113552578
chr12	76080820	76081070		chr12	108800474	108800674		chr11	113947328	113947678
chr12	76879620	76879920		chr12	109114795	109115045		chr11	114059678	114061828
chr12	77064970	77065170		chr12	109116045	109116595		chr11	114072328	114072578
chr12	77852270	77852470		chr12	109168445	109168695		chr11	114075628	114076278
chr12	77891570	77891770		chr12	109309295	109309795		chr11	114133178	114133478
chr12	78864920	78865520		chr12	109355845	109356195		chr11	114142428	114143178
chr12	79438870	79439370		chr12	109680145	109680445		chr11	114143428	114143778
chr12	82815671	82815971		chr12	109766645	109766845		chr11	114159278	114159678
chr12	82948321	82948871		chr12	109840595	109840995		chr11	114172778	114173078
chr12	82973521	82974021		chr12	110778845	110779495		chr11	114211828	114212028
chr12	84202121	84202371		chr12	111180896	111181096		chr11	114254928	114255128
chr12	88141623	88141873		chr12	111511796	111512346		chr11	114257178	114257378
chr12	88448423	88448723		chr12	111636696	111636996		chr11	114321928	114322578
chr12	88639573	88639773		chr12	111664496	111664946		chr11	114362178	114362678
chr12	89351973	89354173		chr12	112109296	112109496		chr11	114400128	114401228
chr12	89542323	89542573		chr12	112344346	112344546		chr11	114639328	114639528
chr12	89884373	89884623		chr12	113241245	113241445		chr11	114826478	114826728
chr12	92144174	92145324		chr12	113835995	113836295		chr11	114979080	114979280
chr12	93003624	93004074		chr12	113844695	113845295		chr11	115012580	115012980
chr12	93016174	93016424		chr12	113860095	113860345		chr11	115119080	115119480
chr12	93168474	93168674		chr12	116716695	116716895		chr11	115166880	115167330
chr12	93279924	93280324		chr12	117052295	117052495		chr11	115174830	115175030
chr12	93412574	93412924		chr12	117696045	117696245		chr11	115212230	115212430
chr12	93569724	93570024		chr12	118190045	118190245		chr11	115256580	115256780
chr12	93570224	93571374		chr12	120367797	120368047		chr11	115739082	115739332
chr12	93677074	93678074		chr12	120377097	120377497		chr11	115747332	115747582
chr12	93742224	93742724		chr12	120377597	120378097		chr11	115873332	115873782
chr12	93803524	93803974		chr12	120413897	120414347		chr11	115873882	115874482
chr12	93892974	93893274		chr12	120536047	120536247		chr11	115941682	115941932
chr12	94262524	94262724		chr12	120739447	120739697		chr11	115987432	115987682
chr12	94289024	94289224		chr12	120814997	120815197		chr11	116071132	116071332
chr12	94644424	94645174		chr12	121415347	121415597		chr11	116232333	116232733
chr12	94649824	94650074		chr12	121443747	121443997		chr11	116233483	116233733
chr12	94793174	94793574		chr12	122001144	122001694		chr11	116271383	116271583
chr12	94832924	94833174		chr12	122845953	122846203		chr11	116333233	116333583
chr12	95072774	95073674		chr12	122875153	122875353		chr11	116458533	116458733
chr12	95103324	95103624		chr12	122879103	122879303		chr11	116459333	116460083
chr12	95216024	95216324		chr12	123037753	123038153		chr11	116496983	116497183
chr12	95217724	95218324		chr12	123582153	123582353		chr11	116499433	116500033
chr12	95337224	95337474		chr12	123983353	123983553		chr11	116532733	116532933
chr12	96194222	96194622		chr12	124057753	124058103		chr11	116540933	116541183
chr12	96215122	96215322		chr12	124434404	124434704		chr11	116580933	116581133
chr12	96985572	96985822		chr12	124838254	124838454		chr11	116720634	116720984
chr12	97169172	97169672		chr12	125081504	125081754		chr11	116731084	116731334
chr12	97556272	97556822		chr12	127145805	127146105		chr11	116987234	116987434
chr12	98424872	98425222		chr12	127150355	127150705		chr11	117097534	117098634
chr12	98457022	98457322		chr12	128337505	128337755		chr11	117201334	117201734
chr12	98490822	98491122		chr12	128388705	128388905		chr11	117224584	117224834
chr12	98520572	98520972		chr12	128455805	128456155		chr11	117316134	117316334
chr12	98644222	98644422		chr12	128611755	128611955		chr11	117327834	117328234
chr12	98645522	98645922		chr12	128801755	128802305		chr11	117421134	117421434
chr12	98999072	98999272		chr12	129633205	129633455		chr11	117512485	117512685
chr12	99370522	99371072		chr12	129862055	129862405		chr11	117619735	117620035
chr12	101436472	101436722		chr12	129873505	129873705		chr11	117713385	117714035
chr12	101830772	101831122		chr12	130104805	130105005		chr11	117872385	117872735
chr12	101877222	101877472		chr12	130167255	130167505		chr11	117972435	117972985
chr12	102427222	102427322		chr12	130178255	130178705		chr11	118076835	118077085
chr12	103929922	103930522		chr12	130776755	130777055		chr11	118079135	118079485
chr12	103957022	103957422		chr12	130980705	130980905		chr11	118154585	118154835
chr12	104064272	104064522		chr12	131535855	131536055		chr11	118175335	118175635
chr12	104286722	104287072		chr12	131948605	131948805		chr11	118524585	118524835
chr12	104586572	104587122		chr12	132013305	132013855		chr11	118610985	118611435
chr12	104630422	104630872		chr12	132069605	132069805		chr11	118619685	118620135
chr12	104737772	104737972		chr12	132623514	132623864		chr11	118626734	118626934
chr12	104738472	104738872		chr12	132631214	132631914		chr11	118698291	118698641
chr12	105706122	105707172		chr13	18971710	18971910		chr11	118791141	118791841
chr12	105993922	105994172		chr13	19851010	19851210		chr11	118893341	118893541
chr12	106074822	106075022		chr13	20348311	20348561		chr11	118895641	118895941
chr12	106139372	106140372		chr13	22915711	22916061		chr11	119063189	119063439
chr12	106154622	106155122		chr13	23074411	23074961		chr11	119095990	119096190
chr12	106178572	106178922		chr13	23472111	23472411		chr11	119170491	119170791
chr12	106251572	106252222		chr13	23483211	23483511		chr11	119319890	119320290
chr12	106304172	106304422		chr13	23504311	23504511		chr11	119323740	119324290
chr12	106357472	106358122		chr13	23505061	23505511		chr11	119447940	119448240
chr12	106358572	106358772		chr13	23547261	23547561		chr11	119479739	119479989
chr12	106386222	106386572		chr13	23609411	23609811		chr11	119515239	119515440
chr12	106606622	106606872		chr13	23626511	23626711		chr11	119865841	119866191
chr12	106987122	106987372		chr13	23632811	23633061		chr11	119878891	119879091
chr12	107236822	107237122		chr13	23657111	23657411		chr11	120098492	120099042
chr12	107242172	107242572		chr13	23673461	23673911		chr11	120197542	120197792
chr12	107317723	107318673		chr13	23761711	23762111		chr11	120487641	120487941
chr12	108532574	108533074		chr13	23869761	23869961		chr11	120674691	120674891
chr12	108802274	108802624		chr13	23890061	23890311		chr11	120914141	120914341
chr12	108825824	108826274		chr13	24644262	24644562		chr11	120952841	120953091
chr12	109131245	109131595		chr13	25608262	25608462		chr11	121329291	121329941
chr12	109573445	109573695		chr13	25712012	25712212		chr11	121366991	121367491
chr12	109679695	109680045		chr13	25759862	25760312		chr11	121368591	121368791
chr12	109900245	109900645		chr13	25903112	25903412		chr11	121374541	121375041
chr12	109949295	109949495		chr13	25977062	25977262		chr11	121460991	121461541
chr12	110270495	110270795		chr13	26060162	26060362		chr11	121480041	121480241
chr12	110543595	110543795		chr13	26562213	26562563		chr11	121564291	121564591
chr12	110563945	110564145		chr13	26591963	26592213		chr11	121571991	121572191
chr12	110765245	110765545		chr13	26664713	26665013		chr11	121576641	121576941
chr12	110776495	110776945		chr13	26710363	26710663		chr11	121577141	121577341
chr12	111087346	111087646		chr13	26817213	26817463		chr11	121577441	121577791
chr12	111597646	111597996		chr13	28938913	28939113		chr11	121687392	121687642
chr12	112408546	112408896		chr13	29076913	29077513		chr11	121723192	121723442
chr12	112418746	112419546		chr13	30652813	30653213		chr11	121766492	121766692
chr12	113195095	113195345		chr13	31152613	31152963		chr11	122229092	122229342
chr12	113232995	113233845		chr13	31176313	31176513		chr11	122735242	122735492
chr12	115230595	115230845		chr13	31210363	31210613		chr11	122745892	122746392
chr12	116533845	116534545		chr13	31330213	31330463		chr11	122766642	122766842
chr12	116689495	116689695		chr13	31536613	31536813		chr11	122850242	122850692
chr12	116713895	116714145		chr13	31536863	31537063		chr11	122856692	122856992
chr12	116717445	116717645		chr13	31996713	31996913		chr11	123060192	123060442
chr12	116722145	116722595		chr13	33689663	33689963		chr11	123064042	123064242
chr12	116858545	116858745		chr13	33690313	33690813		chr11	123194642	123194842
chr12	117032295	117032745		chr13	33690913	33691163		chr11	123421542	123422042
chr12	117080745	117081645		chr13	34736013	34736213		chr11	123511292	123511692
chr12	117091345	117091695		chr13	34738063	34738763		chr11	123543942	123544142
chr12	117143145	117143345		chr13	35723463	35723663		chr11	123622842	123623092
chr12	117334095	117334495		chr13	35724513	35724963		chr11	123738792	123738992
chr12	117494895	117495595		chr13	36165463	36165713		chr11	124071293	124071493
chr12	117876095	117876295		chr13	36298113	36298413		chr11	124340954	124341204
chr12	119710495	119710695		chr13	36730763	36731013		chr11	124645954	124646154
chr12	120290297	120291397		chr13	38385213	38385663		chr11	124740354	124740754
chr12	120302147	120302597		chr13	38389963	38390213		chr11	124867904	124868154
chr12	120528947	120529597		chr13	38514813	38515013		chr11	124868904	124869204
chr12	121210297	121210547		chr13	38845163	38845563		chr11	125168254	125168754
chr12	121239697	121239947		chr13	42064214	42064664		chr11	125348504	125348704
chr12	121296647	121297197		chr13	43137764	43138164		chr11	125378754	125378954
chr12	121301847	121302047		chr13	43141664	43142164		chr11	125408404	125408904
chr12	121352697	121352947		chr13	43173764	43174064		chr11	125592355	125592555
chr12	121353047	121353347		chr13	43193214	43193414		chr11	125595655	125595855
chr12	121399597	121400147		chr13	43210414	43210614		chr11	125626405	125626605
chr12	121404297	121404497		chr13	43241714	43242014		chr11	126269255	126269455
chr12	121537145	121538445		chr13	43316764	43317214		chr11	126303255	126303805
chr12	121578595	121578845		chr13	43363564	43363814		chr11	126341205	126341805
chr12	121687044	121687294		chr13	43516414	43516764		chr11	126427155	126427455
chr12	121794194	121794494		chr13	43552114	43552414		chr11	126833055	126833655
chr12	121795794	121795994		chr13	43804464	43804714		chr11	126855255	126855455
chr12	121861794	121862094		chr13	44412914	44413164		chr11	126990454	126990754
chr12	121925394	121925544		chr13	44732514	44732764		chr11	127138405	127139005
chr12	121989544	121990044		chr13	45859615	45860065		chr11	127157605	127157955
chr12	122042994	122043344		chr13	46343515	46343715		chr11	127161755	127161955
chr12	122266353	122266903		chr13	46579865	46580115		chr11	127383105	127383305
chr12	122399853	122400303		chr13	46750565	46751065		chr11	127494805	127495105
chr12	122421353	122422403		chr13	47132565	47132765		chr11	128046605	128046905
chr12	122752803	122753253		chr13	47932965	47933165		chr11	128052905	128053505
chr12	122834453	122835003		chr13	48432364	48432714		chr11	128298755	128299005
chr12	122836203	122836603		chr13	48496864	48497214		chr11	128299405	128299655
chr12	122876953	122877253		chr13	48595564	48595864		chr11	128326805	128327205
chr12	122880253	122880603		chr13	48600764	48601114		chr11	128388155	128388805
chr12	122974403	122974753		chr13	50354414	50354664		chr11	128433955	128434405
chr12	123232603	123233803		chr13	50378414	50379114		chr11	128463455	128464005
chr12	123242353	123242803		chr13	50386514	50386914		chr11	128494505	128494705
chr12	123367953	123368153		chr13	50389614	50389864		chr11	128497205	128497505
chr12	123383203	123383953		chr13	50452964	50453164		chr11	128522105	128522305
chr12	123488603	123488903		chr13	50639814	50640164		chr11	128550755	128551005
chr12	123494353	123494503		chr13	50809614	50810164		chr11	128596555	128596755
chr12	123712303	123712903		chr13	51278064	51278264		chr11	128610405	128610655
chr12	123901103	123901503		chr13	51591214	51591414		chr11	128621405	128621805
chr12	124030453	124030703		chr13	52925615	52926115		chr11	128624805	128625505
chr12	124036503	124036903		chr13	53005515	53005965		chr11	128691355	128691655
chr12	124197104	124197304		chr13	53642415	53642665		chr11	128703705	128703905
chr12	124248954	124249154		chr13	57333566	57334116		chr11	128726005	128726505
chr12	124249554	124249754		chr13	59774566	59774866		chr11	128729305	128729755
chr12	124387654	124387904		chr13	62639867	62640067		chr11	128830405	128830605
chr12	124509704	124510004		chr13	63194317	63194517		chr11	128882605	128883355
chr12	124551654	124551904		chr13	67048568	67048768		chr11	129372605	129372805
chr12	124556954	124557154		chr13	71169018	71169418		chr11	129387055	129387355
chr12	124720404	124720854		chr13	73743013	73743213		chr11	129395155	129395355
chr12	124734454	124734904		chr13	74052463	74052663		chr11	129636905	129637305
chr12	124738054	124738804		chr13	75390964	75391164		chr11	129643155	129643455
chr12	124745904	124746204		chr13	75896564	75896764		chr11	129863655	129863855
chr12	124881104	124881554		chr13	76014864	76015314		chr11	129951605	129951805
chr12	124883854	124884104		chr13	76225914	76226164		chr11	130051105	130051455
chr12	124915604	124915804		chr13	76416714	76416914		chr11	130097505	130097855
chr12	124917054	124917804		chr13	76455664	76456364		chr11	130166405	130166655
chr12	128204555	128205105		chr13	77137015	77137315		chr11	130181455	130181905
chr12	128339105	128339305		chr13	77699215	77699465		chr11	130227455	130227705
chr12	128797455	128797805		chr13	79795415	79795815		chr11	130315055	130315305
chr12	128841055	128841355		chr13	79909065	79909365		chr11	130416605	130416805
chr12	128947555	128947755		chr13	80343465	80343665		chr11	130430705	130431005
chr12	129184705	129185055		chr13	84500115	84500365		chr11	130480705	130481055
chr12	129465705	129466055		chr13	84579965	84580315		chr11	130653805	130654205
chr12	129815955	129816305		chr13	88369945	88370145		chr11	130674755	130675205
chr12	129915005	129915305		chr13	91736846	91737096		chr11	130782355	130782655
chr12	129987905	129988155		chr13	91746596	91746796		chr11	130806955	130807205
chr12	130177805	130178105		chr13	92067547	92067747		chr11	130827505	130827905
chr12	130186105	130186355		chr13	92122297	92122547		chr11	130878455	130879055
chr12	130703505	130703755		chr13	92196547	92196947		chr11	131042805	131043005
chr12	130716055	130716655		chr13	92298597	92298847		chr11	131696606	131697006
chr12	130948305	130948505		chr13	92456247	92456647		chr11	131753556	131753856
chr12	131116255	131116655		chr13	94274296	94274496		chr11	131852156	131852356
chr12	131137905	131138255		chr13	96338596	96338796		chr11	131910656	131911856
chr12	131230455	131230655		chr13	97737796	97737996		chr11	131923056	131924006
chr12	131350155	131350355		chr13	98233896	98234096		chr11	132028506	132029006
chr12	132495864	132496064		chr13	98249696	98249896		chr11	132047706	132048056
chr12	132820264	132820464		chr13	98285496	98285796		chr11	132050856	132051306
chr12	132909014	132909214		chr13	98326246	98326446		chr11	132054606	132055356
chr12	133130764	133131164		chr13	98328546	98329096		chr11	132161256	132162056
chr13	19601860	19602110		chr13	98364546	98364996		chr11	132400506	132400706
[truncated: 7,760 more rows]
